# Supplementary material for: Barley resistance and susceptibility to fungal cell entry involve the interplay of ROP signaling with phosphatidylinositol‐monophosphates
Source: Plant J. 2025 Jul 18;123(2):e70356. doi: 10.1111/tpj.70356 (PMC12274078; doi:10.1111/tpj.70356)
Supplement: Supplementary file 2 — Table S1. Full dataset from the barley eGFP‐RACB‐CA epidermis interactome. [file TPJ-123-0-s006.xlsx]

## Sheet: Significant RACB vs GFP + Bh
This table shows all significantly enriched peptides in a comparison of RACB_Bgh vs GFP_Bgh together with their p-value, which was determined by a two-sided t-test using Perseus V1.5.5.3
Name	p-value	-Log Student's T-test p-value RACB Bgh_GFP Bgh	Student's T-test Difference RACB Bgh_GFP Bgh	Student's T-test Test statistic RACB Bgh_GFP Bgh	Protein IDs	Majority protein IDs	Fasta headers
	0.0494	1,3063520565589	1,32055536905925	2,78843302677068	HORVU2Hr1G103890;HORVU5Hr1G011640;HORVU7Hr1G106450;HORVU0Hr1G015530;HORVU6Hr1G090910	HORVU2Hr1G103890;HORVU5Hr1G011640;HORVU7Hr1G106450;HORVU0Hr1G015530;HORVU6Hr1G090910	HORVU2Hr1G103890.12;HORVU2Hr1G103890|chr2H:701035746-701037292|HC_G|receptor kinase 2|GO:0004672, GO:0005524, GO:0006468|PF07714|IPR000719, IPR001245, IPR002290, IPR008271, IPR011009, IPR013320, IPR017441;HORVU5Hr1G011640.11;HORVU5Hr1G011640|chr5H:31034363
	0.0342	1,46641634422845	2,69744555155436	3,16057567957373	HORVU1Hr1G064700;HORVU7Hr1G087370	HORVU1Hr1G064700	HORVU1Hr1G064700.2;HORVU1Hr1G064700|chr1H:462898475-462904065|HC_G|beta-hexosaminidase 3|GO:0004553, GO:0004563, GO:0005975|PF00728, PF14845|IPR013781, IPR015883, IPR017853, IPR025705, IPR029018, IPR029019
	0.0021	2,68791481017703	2,39702860514323	7,1247482815566	HORVU1Hr1G075530	HORVU1Hr1G075530	HORVU1Hr1G075530.1;HORVU1Hr1G075530|chr1H:511076585-511081068|HC_G|Cathepsin B-like cysteine proteinase|GO:0006508, GO:0008234|PF00112, PF00396, PF08246|IPR000118, IPR000169, IPR000668, IPR013201, IPR025660, IPR025661
	0.0102	1,98935648579873	1,13960965474447	4,57163416693728	HORVU1Hr1G089680	HORVU1Hr1G089680	HORVU1Hr1G089680.3;HORVU1Hr1G089680|chr1H:544586311-544590508|HC_G|sugar transporter 1|GO:0005215, GO:0016020, GO:0016021, GO:0022857, GO:0022891, GO:0055085|PF00083|IPR003663, IPR005828, IPR005829, IPR020846
	0.0497	1,3038247805898	1,12146313985189	2,78273743066027	HORVU2Hr1G028510	HORVU2Hr1G028510	HORVU2Hr1G028510.1;HORVU2Hr1G028510|chr2H:97111015-97114741|HC_G|Ribosomal protein S4|GO:0003723, GO:0003735, GO:0005622, GO:0006412, GO:0015935, GO:0019843|PF00163, PF01479|IPR001912, IPR002942, IPR005710
	0.0068	2,16779416572252	0,484782536824543	5,13915537041961	HORVU2Hr1G029900;HORVU1Hr1G055340;HORVU2Hr1G110230;HORVU2Hr1G075470;HORVU0Hr1G011570;HORVU4Hr1G013540;HORVU2Hr1G125950;HORVU5Hr1G097630;HORVU5Hr1G018340	HORVU2Hr1G029900;HORVU1Hr1G055340;HORVU2Hr1G110230	HORVU2Hr1G029900.2;HORVU2Hr1G029900|chr2H:108668003-108672779|HC_G|Protein kinase superfamily protein|GO:0004672, GO:0005524, GO:0006468|PF00069|IPR000719, IPR002290, IPR008271, IPR011009, IPR017441;HORVU1Hr1G055340.2;HORVU1Hr1G055340|chr1H:405714931-40571
	0.0367	1,43538842346894	0,932114919026695	3,08659851563603	HORVU2Hr1G124790;HORVU3Hr1G109340	HORVU2Hr1G124790;HORVU3Hr1G109340	HORVU2Hr1G124790.1;HORVU2Hr1G124790|chr2H:759146738-759148170|HC_G|30S ribosomal protein S11|GO:0003735, GO:0005840, GO:0006412|PF00411|IPR001971;HORVU3Hr1G109340.1;HORVU3Hr1G109340|chr3H:677561347-677563149|HC_G|30S ribosomal protein S11|GO:0003735, GO:00
	0.0327	1,48509340757466	1,27594184875488	3,20555802350622	HORVU6Hr1G076630;HORVU3Hr1G013400	HORVU6Hr1G076630;HORVU3Hr1G013400	HORVU6Hr1G076630.2;HORVU6Hr1G076630|chr6H:526499563-526500356|HC_G|Thioesterase superfamily protein|none|PF03061|IPR003736, IPR006683, IPR029069;HORVU3Hr1G013400.3;HORVU3Hr1G013400|chr3H:28953481-28954836|HC_G|Proofreading thioesterase EntH|none|PF03061|IP
	0.0042	2,38033712934483	1,46849632263184	5,88577205674499	HORVU3Hr1G049060	HORVU3Hr1G049060	HORVU3Hr1G049060.4;HORVU3Hr1G049060|chr3H:341212621-341217255|HC_G|Vacuolar cation/proton exchanger 1a|GO:0006812, GO:0006816, GO:0008324, GO:0015369, GO:0016021, GO:0055085|PF01699|IPR004713, IPR004798, IPR004837
	0.0189	1,72247629601579	0,55604362487793	3,80962337264759	HORVU3Hr1G098670	HORVU3Hr1G098670	HORVU3Hr1G098670.1;HORVU3Hr1G098670|chr3H:659538876-659547026|HC_G|Potassium transporter family protein|GO:0015079, GO:0016020, GO:0071805|PF02705|IPR003855
	0.0078	2,10646104874804	2,77945899963379	4,93835258177312	HORVU3Hr1G108390;HORVU3Hr1G108360	HORVU3Hr1G108390	HORVU3Hr1G108390.1;HORVU3Hr1G108390|chr3H:675016188-675019972|HC_G|Orotidine 5-phosphate decarboxylase|GO:0003824, GO:0004588, GO:0004590, GO:0006207, GO:0006221, GO:0008152, GO:0009116, GO:0044205|PF00156, PF00215|IPR000836, IPR001754, IPR004467, IPR0110
SAC-like	0.0002	3,74444146379308	2,91581281026204	13,3860129020254	HORVU4Hr1G077220	HORVU4Hr1G077220	HORVU4Hr1G077220.4;HORVU4Hr1G077220|chr4H:603352524-603373225|HC_G|Phosphoinositide phosphatase family protein|GO:0042578|PF02383|IPR002013
	0.0244	1,61282362974663	0,713983535766602	3,52281578899079	HORVU4Hr1G077250	HORVU4Hr1G077250	HORVU4Hr1G077250.1;HORVU4Hr1G077250|chr4H:603599889-603603383|HC_G|Eukaryotic translation initiation factor 3 subunit K|GO:0003743, GO:0005488, GO:0005737, GO:0005852, GO:0006446, GO:0043022|PF10075|IPR009374, IPR011991, IPR016020, IPR016024
	0.0043	2,36854572502953	3,63992118835449	5,84216527363493	HORVU5Hr1G057050	HORVU5Hr1G057050	HORVU5Hr1G057050.29;HORVU5Hr1G057050|chr5H:447413147-447415790|HC_G|Mitochondrial outer membrane protein porin 1|none|none|none
	0.0112	1,94983935927055	0,862451553344727	4,45258122110836	HORVU5Hr1G078950;HORVU5Hr1G078980	HORVU5Hr1G078950	HORVU5Hr1G078950.2;HORVU5Hr1G078950|chr5H:556104484-556108189|HC_G|Mitochondrial dicarboxylate carrier|GO:0006839, GO:0031966|PF00153|IPR002030, IPR018108, IPR023395
	0.0017	2,78168575047916	0,728401819864906	7,54489801942664	HORVU5Hr1G095550;HORVU5Hr1G095540	HORVU5Hr1G095550;HORVU5Hr1G095540	HORVU5Hr1G095550.1;HORVU5Hr1G095550|chr5H:598679772-598680856|HC_G|Outward rectifying potassium channel protein|GO:0005267, GO:0016020, GO:0071805|PF07885|IPR003280, IPR013099;HORVU5Hr1G095540.12;HORVU5Hr1G095540|chr5H:598568346-598569748|HC_G|Outward rect
RACB	0	5,0274832429092	10,9985980987549	28,2164041345872	HORVU6Hr1G012690;HORVU2Hr1G076740;HORVU3Hr1G050740;HORVU6Hr1G095230;HORVU3Hr1G052560;HORVU7Hr1G038980;HORVU6Hr1G076210;HORVU1Hr1G076880	HORVU6Hr1G012690	HORVU6Hr1G012690.3;HORVU6Hr1G012690|chr6H:24995347-25091926|HC_G|RAC-like GTP binding protein 5|GO:0005525, GO:0005622, GO:0007165, GO:0007264, GO:0015031, GO:0016020|PF00071|IPR001806, IPR003578, IPR003579, IPR005225, IPR020849, IPR027417
	0.0372	1,42910429524587	0,368969599405926	3,07172799382242	HORVU6Hr1G070780;HORVU7Hr1G042790	HORVU6Hr1G070780	HORVU6Hr1G070780.1;HORVU6Hr1G070780|chr6H:493224340-493227691|HC_G|ADP,ATP carrier protein, mitochondrial|GO:0005215, GO:0005743, GO:0006810, GO:0055085|PF00153|IPR002067, IPR002113, IPR018108, IPR023395
	0.0131	1,8811393572381	0,549551645914711	4,25095725536025	HORVU6Hr1G080480;HORVU2Hr1G078800;HORVU4Hr1G061260;HORVU5Hr1G068060	HORVU6Hr1G080480	HORVU6Hr1G080480.1;HORVU6Hr1G080480|chr6H:541830277-541834364|HC_G|Mitochondrial phosphate carrier protein 3, mitochondrial|none|PF00153|IPR018108, IPR023395
	0.0236	1,62626587355172	1,81490961710612	3,55722846128904	HORVU6Hr1G093230	HORVU6Hr1G093230	HORVU6Hr1G093230.2;HORVU6Hr1G093230|chr6H:579253095-579254773|HC_G|Xyloglucan endotransglucosylase/hydrolase family protein|GO:0004553, GO:0005618, GO:0005975, GO:0006073, GO:0010411, GO:0016762, GO:0042546, GO:0048046|PF00722, PF06955|IPR000757, IPR008263
	0.0475	1,32357959251367	0,697554270426433	2,8273994662985	HORVU7Hr1G011290	HORVU7Hr1G011290	HORVU7Hr1G011290.1;HORVU7Hr1G011290|chr7H:15856722-15859585|HC_G|54S ribosomal protein L4, mitochondrial|GO:0003735, GO:0005622, GO:0005761, GO:0005840, GO:0006412|PF06984|IPR001854, IPR010729
	0.0095	2,02152636947391	0,73131815592448	4,67026738297416	HORVU7Hr1G052350;HORVU2Hr1G002290	HORVU7Hr1G052350	HORVU7Hr1G052350.1;HORVU7Hr1G052350|chr7H:198939468-198944980|HC_G|myosin heavy chain-related|none|none|none
	0.0045	2,34638082782256	1,88893636067708	5,7609176946901	HORVU7Hr1G083670;HORVU7Hr1G073590	HORVU7Hr1G083670	HORVU7Hr1G083670.3;HORVU7Hr1G083670|chr7H:504405431-504407337|HC_G|Cytochrome P450 superfamily protein|GO:0005506, GO:0016705, GO:0020037, GO:0055114|PF00067|IPR001128, IPR002401, IPR017972
	0.0069	2,16417002604678	5,31458346048991	5,12711637328721	N1JEY6	N1JEY6	tr|N1JEY6|N1JEY6_BLUG1 Putative effector protein OS=Blumeria graminis f. sp. hordei (strain DH14) GN=BGHDH14_bghG004982000001001 PE=4 SV=1
	0.0027	2,56556218106504	0,422343571980793	6,60748608682846	N1JGX9	N1JGX9	tr|N1JGX9|N1JGX9_BLUG1 Short chain dehydrogenase/reductase/methylenetetrahydrofolate reductase/MET12 OS=Blumeria graminis f. sp. hordei (strain DH14) GN=BGHDH14_bgh00635 PE=3 SV=1

## Sheet: Significant RACB vs GFP Mock
	This table shows all significantly enriched peptides in a comparison of RACB_con vs GFP_con together with their p-value, which was determined by a two-sided t-test using Perseus V1.5.5.3
Name	p-value	-Log Student's T-test p-value RACB con_GFP con	Student's T-test Difference RACB con_GFP con	Student's T-test Test statistic RACB con_GFP con	Protein IDs	Majority protein IDs	Fasta headers
	0.0425411	1,37119110172498	0,961114883422852	2,93640780006232	HORVU5Hr1G089400;HORVU0Hr1G011480	HORVU5Hr1G089400;HORVU0Hr1G011480	HORVU5Hr1G089400.1;HORVU5Hr1G089400|chr5H:584849404-584850921|HC_G|Protein kinase superfamily protein|GO:0004672, GO:0005524, GO:0006468|PF00069|IPR000719, IPR002290, IPR008271, IPR011009, IPR013320, IPR017441;HORVU0Hr1G011480.3;HORVU0Hr1G011480|chrUn:6552
	0.0156074	1,80667034907227	0,753039677937828	4,03973916608475	HORVU4Hr1G001490;HORVU0Hr1G038430	HORVU4Hr1G001490;HORVU0Hr1G038430	HORVU4Hr1G001490.6;HORVU4Hr1G001490|chr4H:2456574-2458151|HC_G|3-ketoacyl-CoA synthase 6|GO:0003824, GO:0006633, GO:0008152, GO:0008610, GO:0016020, GO:0016747|PF08392, PF08541|IPR012392, IPR013601, IPR013747, IPR016039;HORVU0Hr1G038430.1;HORVU0Hr1G038430|
	0.0366786	1,43558694442373	0,77478853861491	3,08706889756926	HORVU1Hr1G089680	HORVU1Hr1G089680	HORVU1Hr1G089680.3;HORVU1Hr1G089680|chr1H:544586311-544590508|HC_G|sugar transporter 1|GO:0005215, GO:0016020, GO:0016021, GO:0022857, GO:0022891, GO:0055085|PF00083|IPR003663, IPR005828, IPR005829, IPR020846
	0.019415	1,71186266642194	1,171812693278	3,78124094575914	HORVU2Hr1G009890	HORVU2Hr1G009890	HORVU2Hr1G009890.1;HORVU2Hr1G009890|chr2H:18670735-18688989|HC_G|Vacuolar protein-sorting-associated protein 33 homolog|GO:0006904, GO:0016192|PF00995|IPR001619, IPR027482
	0.00352843	2,45241880848337	0,812435150146488	6,15827942431466	HORVU2Hr1G010990	HORVU2Hr1G010990	HORVU2Hr1G010990.2;HORVU2Hr1G010990|chr2H:21580813-21582937|HC_G|Aquaporin-like superfamily protein|GO:0005215, GO:0006810, GO:0016020|PF00230|IPR000425, IPR022357, IPR023271
PLC1	0.0070414	2,15234109152961	0,644191106160481	5,08797530401622	HORVU2Hr1G013730	HORVU2Hr1G013730	HORVU2Hr1G013730.2;HORVU2Hr1G013730|chr2H:29726816-29730234|HC_G|Phosphoinositide phospholipase C 6|GO:0004435, GO:0005515, GO:0006629, GO:0007165, GO:0008081, GO:0035556|PF00168, PF00387, PF00388|IPR000008, IPR000909, IPR001192, IPR001711, IPR017946
	0.0378978	1,42138606872257	0,506343841552734	3,05351482080215	HORVU2Hr1G038740	HORVU2Hr1G038740	HORVU2Hr1G038740.1;HORVU2Hr1G038740|chr2H:183517995-183520951|HC_G|Aquaporin-like superfamily protein|GO:0005215, GO:0006810, GO:0016020|PF00230|IPR000425, IPR022357, IPR023271
	0.0384558	1,41503825827397	0,882753372192379	3,03857730835428	HORVU2Hr1G096360	HORVU2Hr1G096360	HORVU2Hr1G096360.13;HORVU2Hr1G096360|chr2H:674156225-674158128|HC_G|Aquaporin-like superfamily protein|GO:0005215, GO:0006810, GO:0016020|PF00230|IPR000425, IPR022357, IPR023271
	0.0290712	1,5365363183021	0,558222452799477	3,33126876449729	HORVU3Hr1G059320;HORVU1Hr1G069480;HORVU0Hr1G025810	HORVU3Hr1G059320	HORVU3Hr1G059320.2;HORVU3Hr1G059320|chr3H:449662731-449666771|HC_G|V-type proton ATPase subunit E|GO:0015991, GO:0033178, GO:0046961|PF01991|IPR002842
	0.0204914	1,68842866857617	0,243269602457683	3,71905627934563	HORVU4Hr1G007520	HORVU4Hr1G007520	HORVU4Hr1G007520.2;HORVU4Hr1G007520|chr4H:19711862-19716600|HC_G|Coatomer, alpha subunit|GO:0005198, GO:0005515, GO:0006886, GO:0016192, GO:0030117, GO:0030126|PF00400, PF04053, PF06957|IPR001680, IPR006692, IPR010714, IPR015943, IPR016391, IPR017986, IPR0
	0.00772452	2,11212852199353	0,657318751017254	4,95664881014235	HORVU4Hr1G076940;HORVU1Hr1G089710	HORVU4Hr1G076940	HORVU4Hr1G076940.4;HORVU4Hr1G076940|chr4H:602036673-602040540|HC_G|3-ketoacyl-CoA synthase 10|GO:0003824, GO:0006633, GO:0008152, GO:0016020, GO:0016747|PF08392|IPR013601, IPR016039
	0.0438482	1,3580477777052	0,968179702758789	2,90611866074013	HORVU5Hr1G056470;HORVU3Hr1G061000;HORVU1Hr1G034400;HORVU7Hr1G052840;HORVU5Hr1G080990;HORVU2Hr1G027660;HORVU7Hr1G091490	HORVU5Hr1G056470;HORVU3Hr1G061000	HORVU5Hr1G056470.1;HORVU5Hr1G056470|chr5H:442005845-442009252|HC_G|Ras-related protein Rab-25|GO:0003924, GO:0005525, GO:0005622, GO:0006886, GO:0006913, GO:0007165, GO:0007264, GO:0015031, GO:0016020|PF00071|IPR001806, IPR002041, IPR003578, IPR003579, IPR
	0.0407513	1,38985801397412	0,162138621012367	2,979690604876	HORVU5Hr1G069960	HORVU5Hr1G069960	HORVU5Hr1G069960.1;HORVU5Hr1G069960|chr5H:526495412-526508081|HC_G|purine permease 3|none|PF16913|none
RACB	1.2457e-05	4,9045869775504	10,52547899882	26,2808538734943	HORVU6Hr1G012690;HORVU2Hr1G076740;HORVU3Hr1G050740;HORVU6Hr1G095230;HORVU3Hr1G052560;HORVU7Hr1G038980;HORVU6Hr1G076210;HORVU1Hr1G076880	HORVU6Hr1G012690	HORVU6Hr1G012690.3;HORVU6Hr1G012690|chr6H:24995347-25091926|HC_G|RAC-like GTP binding protein 5|GO:0005525, GO:0005622, GO:0007165, GO:0007264, GO:0015031, GO:0016020|PF00071|IPR001806, IPR003578, IPR003579, IPR005225, IPR020849, IPR027417
	0.0230265	1,63777209539143	1,42439715067545	3,58684675138691	HORVU7Hr1G083670;HORVU7Hr1G073590	HORVU7Hr1G083670	HORVU7Hr1G083670.3;HORVU7Hr1G083670|chr7H:504405431-504407337|HC_G|Cytochrome P450 superfamily protein|GO:0005506, GO:0016705, GO:0020037, GO:0055114|PF00067|IPR001128, IPR002401, IPR017972
	0.0272923	1,5639593768916	0,527757008870445	3,39940308106503	HORVU7Hr1G087190	HORVU7Hr1G087190	HORVU7Hr1G087190.1;HORVU7Hr1G087190|chr7H:525216259-525221395|HC_G|V-type ATP synthase beta chain|GO:0005524, GO:0015991, GO:0015992, GO:0016820, GO:0033178, GO:0033180, GO:0046034|PF00006, PF00306, PF02874|IPR000194, IPR000793, IPR004100, IPR005723, IPR02
	0.0209592	1,67862513631868	0,48693021138509	3,69323581571663	HORVU7Hr1G109190	HORVU7Hr1G109190	HORVU7Hr1G109190.2;HORVU7Hr1G109190|chr7H:627303265-627307263|HC_G|hydroxyproline-rich glycoprotein family protein|none|none|none
	0.00783854	2,10576454473049	0,429842631022137	4,93610765378974	HORVU7Hr1G120030	HORVU7Hr1G120030	HORVU7Hr1G120030.4;HORVU7Hr1G120030|chr7H:651213735-651217903|HC_G|Delta(24)-sterol reductase|GO:0003824, GO:0016491, GO:0016614, GO:0050660, GO:0055114|PF01565|IPR006094, IPR016166, IPR016169

## Sheet: Full dataset
This table shows all peptides from the RACB interactome screening
t-test significant (analysis via Perseus V1.5.5.3)	Protein Ids	Majority protein IDs	Fasta headers	Number of proteins	Peptides	Razor + unique peptides	Unique peptides	Peptides CS_C_1_1	Peptides CS_C_1_2	Peptides CS_C_1_3	Peptides CS_C_2_1	Peptides CS_C_2_2	Peptides CS_C_2_3	Peptides CS_C_3_1	Peptides CS_C_3_2	Peptides CS_C_3_3	Peptides CS_T_1_1	Peptides CS_T_1_2	Peptides CS_T_1_3	Peptides CS_T_2_1	Peptides CS_T_2_2	Peptides CS_T_2_3	Peptides CS_T_3_1	Peptides CS_T_3_2	Peptides CS_T_3_3	Peptides GF_C_1_1	Peptides GF_C_1_2	Peptides GF_C_1_3	Peptides GF_C_2_1	Peptides GF_C_2_2	Peptides GF_C_2_3	Peptides GF_C_3_1	Peptides GF_C_3_2	Peptides GF_C_3_3	Peptides GF_T_1_1	Peptides GF_T_1_2	Peptides GF_T_1_3	Peptides GF_T_2_1	Peptides GF_T_2_2	Peptides GF_T_2_3	Peptides GF_T_3_1	Peptides GF_T_3_2	Peptides GF_T_3_3	Peptides RB_C_1_1	Peptides RB_C_1_2	Peptides RB_C_1_3	Peptides RB_C_2_1	Peptides RB_C_2_2	Peptides RB_C_2_3
+	HORVU4Hr1G077220	HORVU4Hr1G077220	HORVU4Hr1G077220.4;HORVU4Hr1G077220|chr4H:603352524-603373225|HC_G|Phosphoinositide phosphatase family protein|GO:0042578|PF02383|IPR002013	1	2	2	2	1	0	0	0	0	0	0	1	0	0	1	0	1	1	0	1	1	1	0	0	0	1	1	1	1	0	1	0	0	0	1	1	1	0	0	0	1	2	1	0	0	0
	HORVU6Hr1G053650	HORVU6Hr1G053650	HORVU6Hr1G053650.1;HORVU6Hr1G053650|chr6H:335741592-335746045|HC_G|isocitrate dehydrogenase 1|GO:0004449, GO:0006099, GO:0016616, GO:0055114|PF00180|IPR004434, IPR024084	1	1	1	1	0	0	0	0	1	0	0	0	0	0	0	0	0	1	0	0	0	0	0	0	0	0	0	0	1	0	0	0	0	0	0	0	0	0	0	0	0	1	0	0	1	0
	HORVU5Hr1G011960	HORVU5Hr1G011960	HORVU5Hr1G011960.2;HORVU5Hr1G011960|chr5H:32873275-32875044|HC_G|Short-chain dehydrogenase/reductase family protein|GO:0008152, GO:0016491|PF00106|IPR002198, IPR002347, IPR016040	1	1	1	1	0	0	0	1	1	0	0	0	0	0	0	0	0	1	1	0	0	0	0	0	0	1	0	1	1	0	0	0	0	0	0	0	0	0	0	0	1	0	0	1	0	1
+	HORVU3Hr1G108390;HORVU3Hr1G108360	HORVU3Hr1G108390	HORVU3Hr1G108390.1;HORVU3Hr1G108390|chr3H:675016188-675019972|HC_G|Orotidine 5-phosphate decarboxylase|GO:0003824, GO:0004588, GO:0004590, GO:0006207, GO:0006221, GO:0008152, GO:0009116, GO:0044205|PF00156, PF00215|IPR000836, IPR001754, IPR004467, IPR0110	2	3	3	3	0	1	1	2	2	2	1	1	1	0	1	1	2	2	2	2	0	0	0	2	0	2	2	2	1	0	0	0	0	0	1	0	0	0	0	0	1	2	2	2	2	2
+	HORVU1Hr1G064700;HORVU7Hr1G087370	HORVU1Hr1G064700	HORVU1Hr1G064700.2;HORVU1Hr1G064700|chr1H:462898475-462904065|HC_G|beta-hexosaminidase 3|GO:0004553, GO:0004563, GO:0005975|PF00728, PF14845|IPR013781, IPR015883, IPR017853, IPR025705, IPR029018, IPR029019	2	4	4	4	0	2	3	3	3	2	3	3	3	1	0	1	1	1	0	1	0	1	3	4	4	3	4	3	1	2	0	0	0	0	0	0	0	0	0	0	4	3	4	2	3	3
+	HORVU5Hr1G056470;HORVU3Hr1G061000;HORVU1Hr1G034400;HORVU7Hr1G052840;HORVU5Hr1G080990;HORVU2Hr1G027660;HORVU7Hr1G091490	HORVU5Hr1G056470;HORVU3Hr1G061000	HORVU5Hr1G056470.1;HORVU5Hr1G056470|chr5H:442005845-442009252|HC_G|Ras-related protein Rab-25|GO:0003924, GO:0005525, GO:0005622, GO:0006886, GO:0006913, GO:0007165, GO:0007264, GO:0015031, GO:0016020|PF00071|IPR001806, IPR002041, IPR003578, IPR003579, IPR	7	4	1	1	2	3	3	4	4	3	3	4	3	2	2	4	1	4	3	4	2	2	2	3	3	4	3	4	1	2	2	2	2	1	4	2	3	2	2	2	4	3	2	3	4	3
+	HORVU6Hr1G076630;HORVU3Hr1G013400	HORVU6Hr1G076630;HORVU3Hr1G013400	HORVU6Hr1G076630.2;HORVU6Hr1G076630|chr6H:526499563-526500356|HC_G|Thioesterase superfamily protein|none|PF03061|IPR003736, IPR006683, IPR029069;HORVU3Hr1G013400.3;HORVU3Hr1G013400|chr3H:28953481-28954836|HC_G|Proofreading thioesterase EntH|none|PF03061|IP	2	1	1	1	0	1	0	1	1	1	0	1	0	0	1	0	1	1	1	1	0	0	0	1	1	0	0	1	0	0	0	0	0	0	0	0	0	0	0	0	0	1	1	1	1	1
	HORVU6Hr1G076810;HORVU7Hr1G040460	HORVU6Hr1G076810	HORVU6Hr1G076810.1;HORVU6Hr1G076810|chr6H:527209917-527213203|HC_G|Pyruvate dehydrogenase E1 component subunit alpha|GO:0004739, GO:0006086, GO:0008152, GO:0016624, GO:0043231|PF00676|IPR001017, IPR017597, IPR029061	2	3	3	3	1	1	1	0	1	1	1	2	1	0	0	0	0	2	1	0	0	0	1	1	1	1	1	0	0	1	1	0	0	0	0	0	0	0	0	0	1	0	1	2	2	1
+	HORVU1Hr1G075530	HORVU1Hr1G075530	HORVU1Hr1G075530.1;HORVU1Hr1G075530|chr1H:511076585-511081068|HC_G|Cathepsin B-like cysteine proteinase|GO:0006508, GO:0008234|PF00112, PF00396, PF08246|IPR000118, IPR000169, IPR000668, IPR013201, IPR025660, IPR025661	1	2	2	2	1	1	2	1	2	2	2	2	2	0	1	1	1	1	1	1	0	0	1	1	2	2	2	2	0	1	1	0	0	0	0	0	0	0	0	0	2	2	2	2	2	2
	HORVU4Hr1G073020	HORVU4Hr1G073020	HORVU4Hr1G073020.3;HORVU4Hr1G073020|chr4H:587541559-587544185|HC_G|Protein kinase superfamily protein|GO:0004672, GO:0005524, GO:0006468|PF07714|IPR000719, IPR001245, IPR008271, IPR011009, IPR013320, IPR017441	1	1	1	1	0	1	1	1	1	1	0	1	1	0	0	1	1	0	1	1	1	0	0	1	0	0	1	1	0	0	0	0	0	0	0	0	0	0	0	0	1	0	1	1	1	1
	HORVU4Hr1G051720	HORVU4Hr1G051720	HORVU4Hr1G051720.1;HORVU4Hr1G051720|chr4H:425849891-425854533|HC_G|Mitochondrial import receptor subunit TOM40-1|GO:0005741, GO:0055085|PF01459|IPR023614, IPR027246	1	1	1	1	1	1	1	1	1	1	1	1	0	1	0	1	0	1	0	1	0	0	1	1	1	1	1	1	1	0	0	0	0	0	0	0	0	0	0	0	1	1	1	1	0	1
	HORVU7Hr1G048970;HORVU3Hr1G099990;HORVU5Hr1G072070	HORVU7Hr1G048970;HORVU3Hr1G099990;HORVU5Hr1G072070	HORVU7Hr1G048970.7;HORVU7Hr1G048970|chr7H:169149682-169151165|HC_G|caffeoyl-CoA 3-O-methyltransferase|GO:0008171|PF01596|IPR002935, IPR029063;HORVU3Hr1G099990.2;HORVU3Hr1G099990|chr3H:662836797-662837614|HC_G|caffeoyl-CoA 3-O-methyltransferase|GO:0008171|P	3	2	2	2	0	1	1	0	1	1	1	1	1	0	0	0	0	1	0	0	0	0	0	1	1	1	1	1	0	1	1	0	0	0	0	0	0	0	0	0	0	1	0	1	1	1
	HORVU2Hr1G002040	HORVU2Hr1G002040	HORVU2Hr1G002040.2;HORVU2Hr1G002040|chr2H:4332318-4342035|HC_G|Sterol 3-beta-glucosyltransferase|GO:0005975, GO:0008152, GO:0016758, GO:0030259|PF00201, PF03033|IPR002213, IPR004276	1	2	2	2	0	0	0	1	1	0	0	0	1	0	0	0	0	0	1	0	0	0	0	0	0	1	1	1	0	0	0	0	0	0	0	0	1	0	0	0	1	1	0	0	0	0
	HORVU5Hr1G027910;HORVU5Hr1G070720	HORVU5Hr1G027910	HORVU5Hr1G027910.15;HORVU5Hr1G027910|chr5H:161053800-161059254|HC_G|Chaperone protein htpG family protein|GO:0005524, GO:0006457, GO:0006950, GO:0051082|PF00183, PF02518|IPR001404, IPR003594, IPR019805, IPR020568, IPR020575	2	4	4	4	1	0	0	2	4	2	2	3	1	1	0	1	1	2	0	1	1	0	1	2	2	2	1	2	0	1	2	0	0	0	0	0	0	0	0	0	0	1	0	2	4	2
	HORVU5Hr1G004340	HORVU5Hr1G004340	HORVU5Hr1G004340.2;HORVU5Hr1G004340|chr5H:7954849-7962263|HC_G|ADP-ribosylation factor family protein|GO:0005525, GO:0005622, GO:0007264|PF00025|IPR005225, IPR006689, IPR024156, IPR027417	1	1	1	1	1	1	1	1	1	1	1	1	1	0	1	0	1	0	0	0	0	0	1	1	1	1	1	1	1	1	1	0	0	0	0	0	0	0	0	0	1	1	1	1	1	1
+	HORVU5Hr1G057050	HORVU5Hr1G057050	HORVU5Hr1G057050.29;HORVU5Hr1G057050|chr5H:447413147-447415790|HC_G|Mitochondrial outer membrane protein porin 1|none|none|none	1	1	1	1	1	1	1	1	1	1	1	1	1	0	1	1	1	1	1	0	0	0	1	1	1	1	1	1	1	1	1	0	0	0	0	0	0	0	0	0	1	1	1	1	1	1
	HORVU0Hr1G006630	HORVU0Hr1G006630	HORVU0Hr1G006630.1;HORVU0Hr1G006630|chrUn:38450735-38453630|HC_G|Exocyst complex component 6|GO:0000145, GO:0006904|PF04091|IPR007225	1	1	1	1	0	1	1	1	1	0	0	0	0	0	0	0	1	1	0	0	0	0	0	1	0	1	1	1	0	0	0	0	0	0	0	0	0	0	0	0	0	0	0	0	1	1
	HORVU4Hr1G000030	HORVU4Hr1G000030	HORVU4Hr1G000030.5;HORVU4Hr1G000030|chr4H:57783-60576|HC_G|Leucine-rich receptor-like protein kinase family protein|GO:0004672, GO:0005515, GO:0005524, GO:0006468|PF00069, PF00560, PF13855|IPR000719, IPR001611, IPR003591, IPR008266, IPR011009, IPR013320, I	1	1	1	1	0	1	0	0	1	0	0	0	0	0	0	0	0	0	0	0	0	0	0	1	0	1	0	1	0	0	0	0	0	0	0	0	0	0	0	0	0	0	0	0	0	1
	HORVU5Hr1G043640;HORVU5Hr1G018160;HORVU1Hr1G067550	HORVU5Hr1G043640;HORVU5Hr1G018160;HORVU1Hr1G067550	HORVU5Hr1G043640.13;HORVU5Hr1G043640|chr5H:336908489-336915479|HC_G|calcium-transporting ATPase, putative|GO:0000166, GO:0005388, GO:0005524, GO:0016020, GO:0016021, GO:0046872, GO:0070588|PF00122, PF00689, PF00690, PF12710|IPR001757, IPR004014, IPR006068,	3	2	2	2	0	0	0	1	1	0	0	0	0	0	0	0	0	0	0	0	1	0	1	0	0	0	0	0	0	0	0	0	0	0	0	0	0	0	0	0	0	0	0	0	0	0
	HORVU7Hr1G107930;HORVU6Hr1G049470;HORVU6Hr1G037270;HORVU5Hr1G064970;HORVU2Hr1G051390;HORVU0Hr1G034640;HORVU0Hr1G026870;HORVU0Hr1G026790	HORVU7Hr1G107930;HORVU6Hr1G049470;HORVU6Hr1G037270;HORVU5Hr1G064970;HORVU2Hr1G051390;HORVU0Hr1G034640;HORVU0Hr1G026870;HORVU0Hr1G026790	HORVU7Hr1G107930.1;HORVU7Hr1G107930|chr7H:624115282-624115644|HC_G|50S ribosomal protein L16, chloroplastic|GO:0003735, GO:0005622, GO:0005840, GO:0006412, GO:0019843|PF00252|IPR000114, IPR016180, IPR020798;HORVU6Hr1G049470.1;HORVU6Hr1G049470|chr6H:2995383	8	1	1	1	0	0	1	0	0	0	0	0	0	1	0	0	0	0	0	1	0	0	1	1	0	0	0	0	0	0	0	0	0	0	0	0	0	0	0	0	0	0	0	0	0	0
	HORVU7Hr1G010680	HORVU7Hr1G010680	HORVU7Hr1G010680.3;HORVU7Hr1G010680|chr7H:14988328-14990202|HC_G|Acid phosphatase 1|GO:0003993|PF03767|IPR005519, IPR010028, IPR023214	1	2	1	1	0	0	0	0	0	0	0	0	0	1	1	1	1	1	0	1	1	1	0	1	1	1	0	0	0	0	0	1	1	0	1	1	0	0	1	0	0	0	1	0	0	0
	HORVU2Hr1G070450;HORVU3Hr1G015590	HORVU2Hr1G070450;HORVU3Hr1G015590	HORVU2Hr1G070450.21;HORVU2Hr1G070450|chr2H:497513037-497517326|HC_G|Fatty acid oxidation complex subunit alpha|GO:0003857, GO:0006631, GO:0016491, GO:0055114|PF00725, PF02737|IPR006108, IPR006176, IPR006180, IPR008927, IPR013328, IPR016040;HORVU3Hr1G015590	2	2	2	2	0	0	0	1	1	0	1	0	1	0	0	0	0	0	1	0	0	0	0	0	0	0	1	1	0	1	0	0	0	0	0	0	0	0	0	0	1	1	0	0	1	1
	HORVU7Hr1G021510	HORVU7Hr1G021510	HORVU7Hr1G021510.2;HORVU7Hr1G021510|chr7H:30840386-30849792|HC_G|Aminopeptidase N|GO:0008237, GO:0008270|PF01433, PF11940|IPR012779, IPR014782, IPR024601	1	2	2	2	0	0	0	0	0	0	0	0	0	0	0	0	0	0	0	0	0	0	0	0	0	0	0	0	0	0	0	0	0	0	0	0	0	0	0	0	0	0	0	0	0	0
	HORVU7Hr1G117710	HORVU7Hr1G117710	HORVU7Hr1G117710.10;HORVU7Hr1G117710|chr7H:645732304-645733781|HC_G|O-methyltransferase family protein|GO:0008168, GO:0008171, GO:0046983|PF00891, PF08100|IPR001077, IPR011991, IPR012967, IPR016461, IPR029063	1	3	1	1	1	1	2	2	2	2	2	2	1	0	1	1	1	1	1	1	1	1	1	2	1	2	2	2	0	1	1	1	1	1	1	1	1	1	1	1	2	1	2	2	2	2
	N1J8P0	N1J8P0	tr|N1J8P0|N1J8P0_BLUG1 Putative 40S ribosomal protein S20 OS=Blumeria graminis f. sp. hordei (strain DH14) GN=BGHDH14_bgh01261 PE=3 SV=1	1	2	2	2	0	0	0	0	0	0	0	0	0	0	0	0	0	0	0	1	2	0	0	0	0	0	0	0	0	0	0	0	0	0	0	0	0	0	1	1	0	0	0	0	0	0
	HORVU1Hr1G070840;HORVU3Hr1G087600;HORVU5Hr1G110900	HORVU1Hr1G070840;HORVU3Hr1G087600;HORVU5Hr1G110900	HORVU1Hr1G070840.4;HORVU1Hr1G070840|chr1H:491821633-491823042|HC_G|calcium-dependent protein kinase 13|GO:0004672, GO:0005524, GO:0006468|PF00069|IPR000719, IPR002290, IPR008271, IPR011009, IPR017441;HORVU3Hr1G087600.1;HORVU3Hr1G087600|chr3H:621790171-6217	3	1	1	1	0	0	0	0	0	0	0	0	0	1	1	0	1	0	1	1	0	0	0	0	0	0	0	0	0	0	0	0	1	1	1	1	1	1	0	0	0	0	0	0	0	0
	N1JCK0	N1JCK0	N1JCK0	1	2	1	1	1	1	1	1	1	1	1	1	1	1	1	1	1	1	1	1	1	1	1	1	1	1	1	1	1	1	1	1	1	1	1	1	1	1	1	1	1	1	1	1	1	1
	HORVU2Hr1G050980	HORVU2Hr1G050980	HORVU2Hr1G050980.2;HORVU2Hr1G050980|chr2H:296726543-296742185|HC_G|NAD-dependent malic enzyme 1|GO:0004470, GO:0004471, GO:0006108, GO:0051287, GO:0055114|PF00390, PF03949|IPR001891, IPR012301, IPR012302, IPR015884, IPR016040	1	2	2	2	0	0	0	0	0	0	0	0	0	1	0	0	0	0	0	1	1	1	0	0	0	0	0	0	0	0	0	0	0	0	0	0	0	1	1	1	0	0	0	0	0	0
	HORVU2Hr1G009990;HORVU2Hr1G010040	HORVU2Hr1G009990;HORVU2Hr1G010040	HORVU2Hr1G009990.1;HORVU2Hr1G009990|chr2H:18891186-18894290|HC_G|Phosphoglycerate mutase family protein|none|PF00300|IPR013078, IPR029033;HORVU2Hr1G010040.2;HORVU2Hr1G010040|chr2H:18974643-18977700|HC_G|Phosphoglycerate mutase family protein|none|PF00300|I	2	1	1	1	0	0	0	1	1	1	0	1	0	0	0	0	0	0	0	0	0	0	0	0	0	1	1	1	0	0	0	0	0	0	0	0	0	0	0	0	0	0	0	0	1	0
	HORVU7Hr1G006520	HORVU7Hr1G006520	HORVU7Hr1G006520.1;HORVU7Hr1G006520|chr7H:8590351-8595236|HC_U|Coffea canephora DH200=94 genomic scaffold, scaffold_59|none|none|none	1	1	1	1	0	0	0	0	0	0	0	0	0	0	0	0	1	1	1	0	0	0	0	0	0	0	0	0	0	0	0	0	0	0	1	1	1	0	0	1	0	0	0	0	0	0
	HORVU4Hr1G005950	HORVU4Hr1G005950	HORVU4Hr1G005950.1;HORVU4Hr1G005950|chr4H:14285544-14295704|HC_G|Importin-5|GO:0005488, GO:0005515|PF02985, PF13646|IPR000357, IPR011989, IPR016024, IPR021133	1	4	1	1	0	2	2	2	2	2	1	2	2	0	2	3	1	3	3	3	0	1	1	3	0	3	1	1	0	0	0	0	1	1	2	2	1	0	0	1	2	1	1	2	2	2
	HORVU3Hr1G074940	HORVU3Hr1G074940	HORVU3Hr1G074940.1;HORVU3Hr1G074940|chr3H:560884155-560885580|HC_G|Peroxidase superfamily protein|GO:0004601, GO:0006979, GO:0020037, GO:0055114|PF00141|IPR000823, IPR002016, IPR010255, IPR019793, IPR019794	1	3	1	1	0	0	0	0	0	0	0	0	0	1	0	2	1	2	0	2	1	1	0	0	0	0	0	0	0	0	0	2	1	0	2	2	2	0	0	1	0	0	0	0	0	0
	N1JLU4	N1JLU4	tr|N1JLU4|N1JLU4_BLUG1 Ketol-acid reductoisomerase, mitochondrial OS=Blumeria graminis f. sp. hordei (strain DH14) GN=BGHDH14_bgh00094 PE=3 SV=1	1	1	1	1	0	0	0	0	0	0	0	0	0	0	0	0	0	0	0	0	0	0	0	0	0	0	0	0	0	0	0	0	0	0	0	0	0	0	0	0	0	0	0	0	0	0
	HORVU6Hr1G076730	HORVU6Hr1G076730	HORVU6Hr1G076730.1;HORVU6Hr1G076730|chr6H:526725291-526727406|HC_G|GDSL esterase/lipase|GO:0016788|PF00657|IPR001087, IPR013830	1	1	1	1	0	0	0	0	0	0	0	0	0	0	0	0	0	0	1	0	0	0	0	0	0	0	0	0	0	0	0	0	0	0	0	0	0	0	0	0	0	0	0	0	0	0
	HORVU3Hr1G074220	HORVU3Hr1G074220	HORVU3Hr1G074220.2;HORVU3Hr1G074220|chr3H:557381896-557384819|HC_G|chorismate mutase 3|GO:0004106, GO:0009073, GO:0046417|none|IPR008238, IPR020822	1	2	2	2	0	0	0	0	0	0	0	0	0	0	0	0	0	0	2	0	0	0	0	0	0	1	0	0	0	0	0	0	0	0	0	0	0	0	0	0	1	0	0	1	0	0
	HORVU2Hr1G031890	HORVU2Hr1G031890	HORVU2Hr1G031890.2;HORVU2Hr1G031890|chr2H:121687557-121690846|HC_G|Small nuclear ribonucleoprotein family protein|none|PF01423|IPR001163, IPR010920	1	1	1	1	0	0	0	0	0	0	0	0	0	0	0	0	0	0	0	1	1	1	0	0	0	0	0	0	0	0	0	0	0	0	0	0	0	0	0	0	0	0	0	0	0	0
	HORVU7Hr1G115780	HORVU7Hr1G115780	HORVU7Hr1G115780.1;HORVU7Hr1G115780|chr7H:642238703-642243198|HC_G|30S ribosomal protein S5|GO:0003723, GO:0003735, GO:0005840, GO:0006412|PF00333, PF03719|IPR005324, IPR013810, IPR014720, IPR014721, IPR020568	1	2	2	2	0	0	0	0	0	0	0	0	0	0	0	0	0	0	1	1	0	0	0	0	0	0	0	0	0	0	0	0	0	0	0	0	0	0	0	0	1	0	0	0	0	0
	HORVU6Hr1G050970;HORVU7Hr1G095720	HORVU6Hr1G050970;HORVU7Hr1G095720	HORVU6Hr1G050970.4;HORVU6Hr1G050970|chr6H:309853417-309855769|HC_G|Peptidyl-prolyl cis-trans isomerase B|GO:0000413, GO:0003755, GO:0006457|PF00160|IPR002130, IPR020892, IPR029000;HORVU7Hr1G095720.2;HORVU7Hr1G095720|chr7H:583583579-583586331|HC_G|Peptidyl-	2	1	1	1	0	0	0	0	0	0	0	0	0	1	0	0	0	1	0	1	0	1	0	0	0	0	0	0	0	0	0	0	0	0	0	0	0	0	0	0	0	0	0	0	0	0
	HORVU2Hr1G090960;HORVU1Hr1G061710;HORVU3Hr1G007180;HORVU5Hr1G070400	HORVU2Hr1G090960;HORVU1Hr1G061710;HORVU3Hr1G007180;HORVU5Hr1G070400	HORVU2Hr1G090960.2;HORVU2Hr1G090960|chr2H:646392837-646397894|HC_G|ABC transporter G family member 11|GO:0005524, GO:0016020, GO:0016887|PF00005, PF01061|IPR003439, IPR003593, IPR013525, IPR017871, IPR027417;HORVU1Hr1G061710.4;HORVU1Hr1G061710|chr1H:446332	4	2	2	2	1	2	2	1	2	1	0	2	2	0	0	0	0	1	0	0	0	0	1	1	1	2	2	1	1	0	0	0	0	0	1	0	0	0	0	0	2	2	2	2	2	0
+	HORVU6Hr1G012690;HORVU2Hr1G076740;HORVU3Hr1G050740;HORVU6Hr1G095230;HORVU3Hr1G052560;HORVU7Hr1G038980;HORVU6Hr1G076210;HORVU1Hr1G076880	HORVU6Hr1G012690	HORVU6Hr1G012690.3;HORVU6Hr1G012690|chr6H:24995347-25091926|HC_G|RAC-like GTP binding protein 5|GO:0005525, GO:0005622, GO:0007165, GO:0007264, GO:0015031, GO:0016020|PF00071|IPR001806, IPR003578, IPR003579, IPR005225, IPR020849, IPR027417	8	21	21	21	19	19	19	19	18	20	19	20	20	17	18	18	17	18	18	18	19	19	5	4	3	5	3	2	3	3	3	3	4	3	3	2	1	4	2	2	12	15	14	14	14	14
+	N1JEY6	N1JEY6	tr|N1JEY6|N1JEY6_BLUG1 Putative effector protein OS=Blumeria graminis f. sp. hordei (strain DH14) GN=BGHDH14_bghG004982000001001 PE=4 SV=1	1	8	8	8	0	0	0	0	0	0	0	0	0	6	6	7	6	5	3	6	7	6	0	0	0	0	0	0	0	0	0	1	2	0	0	0	0	0	0	0	0	0	0	0	0	0
	HORVU2Hr1G080710;HORVU6Hr1G047300	HORVU2Hr1G080710	HORVU2Hr1G080710.1;HORVU2Hr1G080710|chr2H:584988817-584990934|HC_G|prohibitin 3|GO:0016020|PF01145|IPR000163, IPR001107	2	3	3	3	0	1	3	3	3	2	0	2	2	0	0	0	2	1	2	0	0	0	1	1	0	3	3	2	0	0	0	0	1	0	0	0	2	0	0	0	3	0	2	2	3	2
	HORVU7Hr1G083550	HORVU7Hr1G083550	HORVU7Hr1G083550.1;HORVU7Hr1G083550|chr7H:503806944-503809198|HC_G|Peroxidase superfamily protein|GO:0004601, GO:0006979, GO:0020037, GO:0055114|PF00141|IPR000823, IPR002016, IPR010255, IPR019793	1	2	2	2	0	1	1	2	1	1	1	1	1	0	0	0	1	0	0	1	0	0	1	1	1	0	1	0	1	1	0	0	0	1	0	0	0	0	0	0	2	2	1	1	2	2
	N1J5C2	N1J5C2	tr|N1J5C2|N1J5C2_BLUG1 Kinase-binding protein 1/Mitogen-activated protein kinase-binding protein 1 OS=Blumeria graminis f. sp. hordei (strain DH14) GN=BGHDH14_bgh03242 PE=4 SV=1	1	1	1	1	0	1	1	0	1	0	1	0	1	1	0	1	0	1	0	0	0	0	0	1	1	0	1	0	0	1	0	0	0	0	0	0	1	0	0	0	0	1	0	0	1	0
	HORVU2Hr1G032910	HORVU2Hr1G032910	HORVU2Hr1G032910.2;HORVU2Hr1G032910|chr2H:129960953-129964287|HC_G|pentatricopeptide repeat 336|none|PF01535, PF13041|IPR002885	1	1	1	1	0	1	1	0	1	0	0	1	0	0	0	0	0	0	1	1	1	0	0	1	1	1	0	0	1	0	0	0	0	0	0	0	1	0	0	0	1	1	0	1	1	0
+	HORVU6Hr1G093230	HORVU6Hr1G093230	HORVU6Hr1G093230.2;HORVU6Hr1G093230|chr6H:579253095-579254773|HC_G|Xyloglucan endotransglucosylase/hydrolase family protein|GO:0004553, GO:0005618, GO:0005975, GO:0006073, GO:0010411, GO:0016762, GO:0042546, GO:0048046|PF00722, PF06955|IPR000757, IPR008263	1	1	1	1	0	0	1	1	0	0	1	1	1	0	0	1	1	1	1	1	0	0	0	0	1	1	1	0	0	0	0	0	0	0	0	1	1	0	0	0	0	0	1	1	1	1
	HORVU3Hr1G022850	HORVU3Hr1G022850	HORVU3Hr1G022850.32;HORVU3Hr1G022850|chr3H:83657808-83669965|HC_G|Ubiquitin carboxyl-terminal hydrolase 14|GO:0005515, GO:0006511, GO:0008242, GO:0008270, GO:0016579, GO:0036459|PF00443, PF00627, PF02148|IPR001394, IPR001607, IPR009060, IPR013083, IPR01594	1	4	4	4	0	1	1	2	3	2	1	3	2	0	0	0	1	0	0	0	0	0	1	1	1	2	1	3	1	1	0	0	0	1	0	0	0	0	0	0	1	1	2	1	2	1
	HORVU6Hr1G004990	HORVU6Hr1G004990	HORVU6Hr1G004990.1;HORVU6Hr1G004990|chr6H:10691525-10695891|HC_G|Kinesin light chain 4|GO:0005515|PF13181, PF13374, PF13424|IPR011990, IPR013026, IPR019734	1	3	3	3	0	0	1	0	1	0	0	0	0	1	1	1	1	0	1	1	1	0	0	1	0	1	1	1	0	0	0	0	0	0	0	0	0	1	0	0	1	0	0	1	1	1
	HORVU1Hr1G016200;HORVU1Hr1G027510	HORVU1Hr1G016200	HORVU1Hr1G016200.16;HORVU1Hr1G016200|chr1H:50046168-50054292|HC_G|Long-chain-fatty-acid--CoA ligase 5|GO:0003824, GO:0008152|PF00501|IPR000873, IPR020845	2	4	4	4	0	1	0	1	1	1	0	1	0	0	2	2	0	3	2	1	0	1	1	1	2	1	1	2	1	0	1	0	1	0	0	2	0	0	0	0	2	1	1	2	2	2
	HORVU1Hr1G055000	HORVU1Hr1G055000	HORVU1Hr1G055000.10;HORVU1Hr1G055000|chr1H:404433896-404456739|HC_G|Pleckstrin (PH) domain-containing protein isoform 4|none|PF06101|IPR009291	1	7	7	7	2	4	1	2	3	2	5	4	3	1	1	0	1	1	0	1	1	1	1	3	3	2	2	4	0	2	4	0	0	0	0	1	0	0	0	1	6	4	5	3	3	5
	HORVU1Hr1G094180	HORVU1Hr1G094180	HORVU1Hr1G094180.2;HORVU1Hr1G094180|chr1H:554733256-554734505|HC_G|Sigma factor SigB regulation protein RsbQ|none|none|IPR029058	1	1	1	1	0	1	1	1	0	1	1	1	1	1	0	0	1	1	1	0	0	0	0	1	0	0	0	1	0	1	0	0	0	0	1	0	0	0	0	0	0	0	1	1	1	0
+	HORVU2Hr1G103890;HORVU5Hr1G011640;HORVU7Hr1G106450;HORVU0Hr1G015530;HORVU6Hr1G090910	HORVU2Hr1G103890;HORVU5Hr1G011640;HORVU7Hr1G106450;HORVU0Hr1G015530;HORVU6Hr1G090910	HORVU2Hr1G103890.12;HORVU2Hr1G103890|chr2H:701035746-701037292|HC_G|receptor kinase 2|GO:0004672, GO:0005524, GO:0006468|PF07714|IPR000719, IPR001245, IPR002290, IPR008271, IPR011009, IPR013320, IPR017441;HORVU5Hr1G011640.11;HORVU5Hr1G011640|chr5H:31034363	5	1	1	1	0	0	0	0	0	0	0	0	0	0	1	1	1	1	1	1	1	0	0	0	0	0	0	0	0	0	0	0	0	0	0	1	1	0	0	0	0	0	0	0	0	0
	HORVU5Hr1G085070	HORVU5Hr1G085070	HORVU5Hr1G085070.61;HORVU5Hr1G085070|chr5H:573968646-573974332|HC_G|Protein kinase superfamily protein|GO:0004672, GO:0005524, GO:0006468, GO:0008152, GO:0016597|PF07714|IPR000719, IPR001245, IPR002290, IPR002912, IPR008271, IPR011009	1	1	1	1	0	0	0	1	1	1	0	1	1	0	0	0	1	1	1	0	0	0	1	1	0	1	1	1	0	0	0	0	0	0	0	0	1	0	0	0	1	0	1	0	1	1
	HORVU2Hr1G033130	HORVU2Hr1G033130	HORVU2Hr1G033130.1;HORVU2Hr1G033130|chr2H:131608699-131612389|HC_U|unknown protein; Has 2 Blast hits to 2 proteins in 1 species: Archae - 0; Bacteria - 0; Metazoa - 0; Fungi - 0; Plants - 2; Viruses - 0; Other Eukaryotes - 0 (source: NCBI BLink).|none|none	1	1	1	1	0	0	0	0	0	0	0	0	0	1	1	1	0	1	1	0	0	0	0	0	0	0	0	0	0	0	0	0	1	0	0	0	0	1	0	0	0	0	0	0	0	0
	HORVU2Hr1G109640	HORVU2Hr1G109640	HORVU2Hr1G109640.1;HORVU2Hr1G109640|chr2H:717371471-717373467|HC_G|Cytochrome P450 superfamily protein|GO:0005506, GO:0016705, GO:0020037, GO:0055114|PF00067|IPR001128, IPR002401, IPR017972	1	3	3	3	0	0	0	0	0	0	0	0	0	3	3	2	1	2	2	2	2	0	0	0	0	0	0	0	0	0	0	0	1	0	1	0	1	0	0	0	0	0	0	0	0	0
	HORVU1Hr1G072490	HORVU1Hr1G072490	HORVU1Hr1G072490.2;HORVU1Hr1G072490|chr1H:497889581-497943853|HC_G|ATP-dependent zinc metalloprotease FtsH|GO:0004222, GO:0005524, GO:0006508, GO:0008270, GO:0016020, GO:0016021|PF00004, PF01434, PF06480|IPR000642, IPR003593, IPR003959, IPR003960, IPR00593	1	1	1	1	0	0	0	1	1	1	0	1	0	1	1	1	1	0	0	0	0	0	0	1	0	0	1	1	0	1	0	0	0	0	0	0	1	0	0	0	0	1	1	0	1	1
	HORVU1Hr1G030140	HORVU1Hr1G030140	HORVU1Hr1G030140.3;HORVU1Hr1G030140|chr1H:172452644-172457485|HC_G|Receptor-like protein kinase|GO:0004672, GO:0005524, GO:0006468|PF07714|IPR000719, IPR001245, IPR002290, IPR008271, IPR011009, IPR013320, IPR017441	1	2	2	2	1	0	1	2	2	2	1	1	2	1	1	1	1	2	2	1	1	1	1	2	2	1	2	1	0	1	1	1	0	0	0	0	0	1	0	0	2	2	2	1	2	2
	HORVU2Hr1G068810	HORVU2Hr1G068810	HORVU2Hr1G068810.3;HORVU2Hr1G068810|chr2H:485195980-485220691|HC_G|dynamin-related protein 3A|GO:0003924, GO:0005525|PF00350, PF01031, PF02212|IPR000375, IPR001401, IPR003130, IPR020850, IPR022812, IPR027417, IPR030381	1	1	1	1	0	0	0	0	0	0	0	0	0	0	1	1	0	0	1	0	0	0	0	0	0	0	0	0	0	0	0	0	0	0	0	0	1	0	0	0	0	0	0	0	0	0
	HORVU1Hr1G044740;HORVU1Hr1G044770	HORVU1Hr1G044740;HORVU1Hr1G044770	HORVU1Hr1G044740.2;HORVU1Hr1G044740|chr1H:324946139-324948448|HC_G|Epoxide hydrolase 1|GO:0003824|PF00561|IPR000073, IPR000639, IPR029058;HORVU1Hr1G044770.1;HORVU1Hr1G044770|chr1H:325016372-325018149|HC_G|Epoxide hydrolase 1|GO:0003824|PF00561|IPR000073, I	2	2	2	2	0	1	1	2	2	2	2	2	2	0	0	0	1	0	0	0	0	0	1	2	1	2	2	2	1	1	1	0	0	1	0	0	1	0	0	0	2	1	1	2	1	2
	HORVU2Hr1G029780	HORVU2Hr1G029780	HORVU2Hr1G029780.1;HORVU2Hr1G029780|chr2H:107981898-107990512|HC_G|Calmodulin-binding transcription activator 1|GO:0003677, GO:0005515, GO:0005634|PF00612, PF01833, PF03859|IPR000048, IPR002110, IPR002909, IPR005559, IPR013783, IPR014756, IPR020683, IPR027	1	1	1	1	0	0	0	0	0	0	0	0	0	0	0	1	0	0	0	0	1	0	0	0	0	0	0	0	0	0	0	0	0	0	0	0	0	1	0	0	0	0	0	0	0	0
	HORVU5Hr1G019650	HORVU5Hr1G019650	HORVU5Hr1G019650.1;HORVU5Hr1G019650|chr5H:86526410-86529448|HC_G|Heparanase-like protein 1|GO:0016020, GO:0016798|PF03662|IPR005199, IPR017853	1	3	3	3	1	3	2	0	1	0	2	1	2	2	1	2	2	1	2	1	2	2	0	1	2	0	2	1	0	1	1	0	0	1	0	0	1	1	0	0	3	2	3	1	2	2
	HORVU7Hr1G086410;HORVU6Hr1G038770	HORVU7Hr1G086410;HORVU6Hr1G038770	HORVU7Hr1G086410.1;HORVU7Hr1G086410|chr7H:521711025-521717233|HC_G|serine/threonine protein phosphatase 2A|GO:0016787|PF00149|IPR004843, IPR006186, IPR029052;HORVU6Hr1G038770.1;HORVU6Hr1G038770|chr6H:199135228-199140119|HC_G|serine/threonine protein phosph	2	1	1	1	1	0	1	1	1	0	0	0	0	0	1	0	0	1	1	1	1	1	1	0	0	0	1	1	0	1	0	1	0	0	0	0	1	0	0	0	1	0	1	1	1	1
	HORVU4Hr1G074270;HORVU4Hr1G014130;HORVU7Hr1G112740	HORVU4Hr1G074270;HORVU4Hr1G014130;HORVU7Hr1G112740	HORVU4Hr1G074270.1;HORVU4Hr1G074270|chr4H:593630884-593632513|HC_G|40S ribosomal protein S27|GO:0003735, GO:0005622, GO:0005840, GO:0006412|PF01667|IPR000592, IPR011332, IPR023407;HORVU4Hr1G014130.1;HORVU4Hr1G014130|chr4H:51276810-51278617|HC_G|40S ribosom	3	2	2	2	0	1	0	0	1	1	1	2	1	1	2	0	0	0	1	2	2	0	0	0	1	0	0	1	0	0	0	0	0	0	0	0	1	0	0	1	2	0	0	0	0	0
	HORVU2Hr1G103980;HORVU2Hr1G104010	HORVU2Hr1G103980;HORVU2Hr1G104010	HORVU2Hr1G103980.1;HORVU2Hr1G103980|chr2H:701425139-701425598|HC_G|UDP-Glycosyltransferase superfamily protein|GO:0008152, GO:0016758|PF00201|IPR002213;HORVU2Hr1G104010.1;HORVU2Hr1G104010|chr2H:701544810-701546001|HC_G|UDP-Glycosyltransferase superfamily p	2	1	1	1	0	1	0	1	1	0	0	1	0	0	1	1	0	1	1	0	1	0	0	1	0	1	0	0	0	0	0	0	0	0	1	0	0	0	0	0	1	0	1	1	1	1
	HORVU5Hr1G095260;HORVU5Hr1G114720	HORVU5Hr1G095260;HORVU5Hr1G114720	HORVU5Hr1G095260.4;HORVU5Hr1G095260|chr5H:597959792-597963693|HC_G|strictosidine synthase-like 3|GO:0009058, GO:0016844|PF03088|IPR011042, IPR018119;HORVU5Hr1G114720.2;HORVU5Hr1G114720|chr5H:644501430-644502387|HC_G|strictosidine synthase-like 3|GO:0009058	2	1	1	1	0	0	0	1	0	0	0	0	0	0	1	1	0	0	0	0	0	0	0	0	0	0	0	0	0	0	0	0	1	0	0	0	0	0	0	0	1	0	0	0	0	1
	HORVU3Hr1G078680;HORVU3Hr1G078670	HORVU3Hr1G078680;HORVU3Hr1G078670	HORVU3Hr1G078680.1;HORVU3Hr1G078680|chr3H:579791316-579792117|HC_G|Cysteine proteinase inhibitor|GO:0004869|PF16845|IPR000010, IPR018073, IPR020381;HORVU3Hr1G078670.2;HORVU3Hr1G078670|chr3H:579747589-579748415|HC_G|Cysteine proteinase inhibitor 1|GO:000486	2	3	3	3	0	3	3	2	3	3	1	3	2	1	0	0	1	0	1	1	0	1	3	3	3	2	2	2	0	1	0	0	0	0	0	0	1	0	0	0	3	3	3	2	2	3
	N1JG41	N1JG41	tr|N1JG41|N1JG41_BLUG1 Mitochondrial phosphate carrier protein OS=Blumeria graminis f. sp. hordei (strain DH14) GN=BGHDH14_bgh00545 PE=3 SV=1	1	1	1	1	0	0	0	0	0	0	0	0	0	0	1	1	1	0	0	1	1	0	0	0	0	0	0	0	0	0	0	0	1	1	0	1	1	0	0	0	0	0	0	0	0	0
	HORVU1Hr1G069100	HORVU1Hr1G069100	HORVU1Hr1G069100.5;HORVU1Hr1G069100|chr1H:482935859-482943075|HC_G|Protein kinase superfamily protein|GO:0004672, GO:0005515, GO:0005524, GO:0006468|PF07714, PF08263|IPR000719, IPR001245, IPR001611, IPR002290, IPR006311, IPR008271, IPR011009, IPR013210, IP	1	2	1	1	0	0	0	0	0	0	0	0	0	1	1	1	2	2	2	0	1	1	0	0	0	0	0	0	0	0	0	1	1	1	2	1	2	0	1	1	0	0	0	0	0	0
	HORVU1Hr1G023260	HORVU1Hr1G023260	HORVU1Hr1G023260.1;HORVU1Hr1G023260|chr1H:101686483-101692830|HC_G|Adenine nucleotide alpha hydrolases-like superfamily protein|GO:0006950|PF00582|IPR006015, IPR006016, IPR014729	1	2	2	2	1	2	2	2	2	0	1	1	2	1	0	0	0	1	1	0	0	0	1	2	1	2	1	2	0	0	0	0	0	0	1	0	0	0	0	0	2	1	2	1	1	2
	HORVU5Hr1G071940	HORVU5Hr1G071940	HORVU5Hr1G071940.2;HORVU5Hr1G071940|chr5H:534286814-534288500|HC_G|UDP-Glycosyltransferase superfamily protein|GO:0008152, GO:0016758|PF00201|IPR002213	1	5	5	5	3	2	4	4	4	3	4	3	5	0	1	0	1	1	1	0	0	0	3	4	5	3	4	3	2	3	4	0	0	0	1	0	1	0	0	0	3	5	4	4	5	4
	HORVU5Hr1G080170	HORVU5Hr1G080170	HORVU5Hr1G080170.2;HORVU5Hr1G080170|chr5H:559200109-559204208|HC_TE|ATP-dependent RNA helicase DeaD|GO:0000166, GO:0003676, GO:0003723, GO:0004386, GO:0005524, GO:0005634|PF00270, PF00271, PF08152|IPR000629, IPR001650, IPR011545, IPR012562, IPR012677, IPR	1	2	2	2	0	0	0	0	1	0	0	0	0	0	0	0	0	0	0	1	0	0	0	0	0	0	0	0	0	0	0	0	0	0	0	0	1	0	0	0	0	0	0	0	0	0
	HORVU6Hr1G005900	HORVU6Hr1G005900	HORVU6Hr1G005900.1;HORVU6Hr1G005900|chr6H:13020517-13022003|HC_G|alpha/beta-Hydrolases superfamily protein|GO:0008152, GO:0016787|PF07859|IPR002168, IPR013094, IPR029058	1	4	4	4	1	3	4	4	4	4	3	3	3	0	0	1	1	1	1	0	1	0	3	3	2	4	4	4	2	4	2	1	0	0	0	0	1	1	0	0	3	4	4	4	4	4
	HORVU1Hr1G089760	HORVU1Hr1G089760	HORVU1Hr1G089760.1;HORVU1Hr1G089760|chr1H:544741794-544742915|HC_G|50S ribosomal protein L7/L12|GO:0003735, GO:0005622, GO:0005840, GO:0006412|PF00542, PF16320|IPR000206, IPR008932, IPR013823, IPR014719	1	2	1	1	1	2	2	1	2	2	1	0	1	1	1	2	1	1	1	1	0	1	2	1	1	1	2	1	0	2	1	1	2	0	0	2	1	2	1	1	2	2	2	1	1	1
	HORVU5Hr1G107380	HORVU5Hr1G107380	HORVU5Hr1G107380.1;HORVU5Hr1G107380|chr5H:626686323-626693219|HC_G|chloride channel C|GO:0005216, GO:0005247, GO:0006821, GO:0016020, GO:0055085|PF00571, PF00654|IPR000644, IPR001807, IPR002251, IPR014743	1	2	2	2	0	1	2	2	2	1	2	2	0	0	2	1	1	1	2	2	0	0	1	2	2	2	2	2	1	2	0	0	0	0	1	2	2	0	0	0	2	2	2	2	1	1
	HORVU7Hr1G036090	HORVU7Hr1G036090	HORVU7Hr1G036090.2;HORVU7Hr1G036090|chr7H:82420627-82440422|HC_G|kinesin 4|GO:0003777, GO:0005524, GO:0007018, GO:0008017|PF00225|IPR001752, IPR027417	1	1	1	1	0	0	1	1	1	1	1	1	1	0	0	0	0	0	0	0	0	0	0	0	0	0	1	1	0	0	0	0	0	1	0	0	1	0	0	0	0	0	0	1	1	1
+	HORVU7Hr1G083670;HORVU7Hr1G073590	HORVU7Hr1G083670	HORVU7Hr1G083670.3;HORVU7Hr1G083670|chr7H:504405431-504407337|HC_G|Cytochrome P450 superfamily protein|GO:0005506, GO:0016705, GO:0020037, GO:0055114|PF00067|IPR001128, IPR002401, IPR017972	2	9	9	9	5	9	9	9	9	9	7	8	8	4	5	5	4	3	5	4	3	3	7	9	5	6	7	8	1	1	1	2	4	2	1	3	4	1	1	1	9	9	9	7	9	9
	HORVU3Hr1G038360	HORVU3Hr1G038360	HORVU3Hr1G038360.1;HORVU3Hr1G038360|chr3H:221289077-221294341|HC_G|Glutamine--tRNA ligase|GO:0000166, GO:0004812, GO:0004818, GO:0005524, GO:0005737, GO:0006412, GO:0006418, GO:0006424, GO:0016876, GO:0043039|PF00749, PF03950, PF14497|IPR000924, IPR001412,	1	1	1	1	0	1	1	1	1	1	1	1	1	1	0	0	1	1	1	1	1	1	0	1	1	0	1	1	0	0	0	0	1	0	1	1	1	0	0	0	1	1	1	1	1	1
	N1JQR9	N1JQR9	tr|N1JQR9|N1JQR9_BLUG1 Short-chain dehydrogenase/reductase OS=Blumeria graminis f. sp. hordei (strain DH14) GN=BGHDH14_bgh00583 PE=4 SV=1	1	1	1	1	0	0	0	0	0	0	0	0	0	1	1	1	0	0	0	1	1	0	0	0	0	0	0	0	0	0	0	0	1	1	0	1	1	0	0	0	0	0	0	0	0	0
	HORVU7Hr1G054380	HORVU7Hr1G054380	HORVU7Hr1G054380.1;HORVU7Hr1G054380|chr7H:216784253-216786999|HC_G|glutamate-1-semialdehyde-2,1-aminomutase|GO:0003824, GO:0008483, GO:0030170, GO:0033014, GO:0042286|PF00202|IPR004639, IPR005814, IPR015421, IPR015422, IPR015424	1	2	2	2	0	1	2	0	2	0	0	0	0	0	1	0	1	1	0	0	0	0	0	2	1	2	1	0	0	0	0	0	0	0	0	0	1	0	0	0	2	0	0	1	1	1
	HORVU1Hr1G040560;N1JJ64	HORVU1Hr1G040560;N1JJ64	HORVU1Hr1G040560.18;HORVU1Hr1G040560|chr1H:286676194-286703804|HC_G|UDP-glucose:glycoprotein glucosyltransferase|GO:0003980, GO:0006486, GO:0016757|PF01501, PF06427|IPR002495, IPR009448, IPR029044;tr|N1JJ64|N1JJ64_BLUG1 UDP-glucoseglycoprotein glucosyltran	2	2	2	2	0	1	0	1	1	0	0	0	0	0	0	1	0	0	0	0	0	0	0	0	0	0	0	1	0	0	0	0	0	0	0	0	2	0	0	0	0	0	0	0	1	0
	HORVU1Hr1G033270	HORVU1Hr1G033270	HORVU1Hr1G033270.2;HORVU1Hr1G033270|chr1H:211275623-211287454|HC_G|ER membrane protein complex subunit 1|none|PF07774, PF13360|IPR002372, IPR011047, IPR011678, IPR027295	1	2	2	2	0	1	1	2	2	1	0	2	1	0	0	0	2	2	1	2	0	1	1	1	0	2	1	1	0	0	0	0	0	0	1	2	1	0	1	0	0	0	0	1	1	1
	HORVU1Hr1G026840	HORVU1Hr1G026840	HORVU1Hr1G026840.3;HORVU1Hr1G026840|chr1H:138927049-138941215|HC_G|Heat shock 70 kDa protein 14|none|PF00012|IPR013126, IPR029047, IPR029048	1	7	1	1	0	3	4	6	4	6	5	6	4	2	0	2	3	4	3	2	1	0	3	5	4	5	6	6	1	2	1	1	0	0	2	4	4	0	0	0	5	3	5	5	6	6
	HORVU6Hr1G095130	HORVU6Hr1G095130	HORVU6Hr1G095130.5;HORVU6Hr1G095130|chr6H:583093998-583097831|HC_G|U-box domain-containing protein 44|GO:0004842, GO:0005488, GO:0005515, GO:0016567|PF04564|IPR000225, IPR003613, IPR011989, IPR013083, IPR016024	1	2	2	2	0	1	1	1	1	1	0	1	1	0	1	1	1	1	1	1	0	1	0	1	1	1	1	2	0	1	0	0	0	1	0	1	1	1	0	0	1	0	1	2	1	1
	HORVU1Hr1G057970	HORVU1Hr1G057970	HORVU1Hr1G057970.2;HORVU1Hr1G057970|chr1H:422891853-422894245|HC_G|nascent polypeptide-associated complex subunit alpha-like protein 3|none|PF01849|IPR002715, IPR016641	1	3	3	3	3	3	3	1	3	3	3	3	2	2	1	3	3	3	3	3	3	3	1	3	3	2	3	3	1	2	1	3	2	1	1	1	1	2	3	2	3	3	3	3	1	3
	HORVU5Hr1G080690;HORVU1Hr1G048610	HORVU5Hr1G080690	HORVU5Hr1G080690.2;HORVU5Hr1G080690|chr5H:561954353-561958001|HC_G|RHOMBOID-like protein 3|GO:0004252, GO:0016021|PF01694|IPR022764	2	3	3	3	0	1	1	1	1	2	1	1	2	1	1	1	1	1	1	1	1	0	0	1	1	1	1	1	0	1	0	0	1	0	0	1	1	1	0	0	1	2	2	1	2	1
	N1JCY1	N1JCY1	tr|N1JCY1|N1JCY1_BLUG1 60S ribosomal protein L38 OS=Blumeria graminis f. sp. hordei (strain DH14) GN=BGHDH14_bgh03121 PE=3 SV=1	1	2	2	2	0	0	0	0	0	0	0	0	0	1	2	1	0	0	0	2	2	1	0	0	0	0	0	0	0	0	0	1	1	1	0	0	0	1	1	1	0	0	0	0	0	0
	HORVU4Hr1G070650	HORVU4Hr1G070650	HORVU4Hr1G070650.2;HORVU4Hr1G070650|chr4H:577118316-577121026|HC_G|DNA-3-methyladenine glycosylase 1|GO:0003824, GO:0006281, GO:0006284, GO:0008725|PF03352|IPR005019, IPR011257	1	1	1	1	0	0	0	0	0	0	0	0	0	0	0	0	1	0	0	0	0	1	0	0	0	0	0	0	0	0	0	0	0	1	1	0	1	0	0	0	0	0	0	0	0	0
	HORVU5Hr1G038710;HORVU4Hr1G040770	HORVU5Hr1G038710;HORVU4Hr1G040770	HORVU5Hr1G038710.1;HORVU5Hr1G038710|chr5H:278441770-278446391|HC_G|Proteasome subunit alpha type-5|GO:0004175, GO:0004298, GO:0005839, GO:0006511, GO:0019773, GO:0051603|PF00227, PF10584|IPR000426, IPR001353, IPR023332, IPR029055;HORVU4Hr1G040770.2;HORVU4H	2	2	2	2	0	0	0	1	1	1	0	1	0	0	0	0	1	1	1	0	0	0	0	0	0	1	1	1	0	0	0	0	0	0	0	0	1	0	0	0	1	1	0	1	2	1
	HORVU4Hr1G059660	HORVU4Hr1G059660	HORVU4Hr1G059660.2;HORVU4Hr1G059660|chr4H:499197754-499200353|HC_G|ENTH/ANTH/VHS superfamily protein|GO:0005543, GO:0005545, GO:0030136, GO:0030276, GO:0048268|PF07651|IPR008942, IPR011417, IPR013809, IPR014712	1	4	4	4	0	0	0	2	2	1	1	1	1	0	3	1	2	3	2	2	1	0	0	0	0	0	0	0	0	1	0	0	0	0	1	1	3	0	0	0	1	0	0	0	1	0
	N1JBV2	N1JBV2	tr|N1JBV2|N1JBV2_BLUG1 Putative ABC transporter ATP-binding protein ARB1 OS=Blumeria graminis f. sp. hordei (strain DH14) GN=BGHDH14_bgh01226 PE=4 SV=1	1	2	2	2	0	0	0	0	0	0	0	0	0	1	1	2	0	1	1	1	0	0	0	0	0	0	0	0	0	0	0	0	0	1	1	1	1	0	0	0	0	0	0	0	0	0
	HORVU2Hr1G110670;HORVU2Hr1G110590	HORVU2Hr1G110670;HORVU2Hr1G110590	HORVU2Hr1G110670.1;HORVU2Hr1G110670|chr2H:720479025-720479313|HC_G|26S proteasome non-ATPase regulatory subunit 7 homolog B|GO:0005515|PF01398|IPR000555;HORVU2Hr1G110590.1;HORVU2Hr1G110590|chr2H:720340639-720345084|HC_G|RP non-ATPase subunit 8A|GO:0005515|	2	1	1	1	0	0	0	0	0	0	0	0	0	1	1	1	1	1	1	1	1	1	0	0	0	0	0	0	0	0	0	0	1	0	1	1	1	0	0	0	0	0	0	0	0	0
	HORVU5Hr1G084540	HORVU5Hr1G084540	HORVU5Hr1G084540.1;HORVU5Hr1G084540|chr5H:572540443-572543741|HC_G|26S proteasome non-ATPase regulatory subunit 3 homolog A|GO:0000502, GO:0005515, GO:0030234, GO:0042176|PF01399, PF08375|IPR000717, IPR011991, IPR013143, IPR013586	1	7	2	2	1	3	2	5	6	3	2	3	2	1	2	3	5	5	4	3	1	1	2	5	3	4	4	6	1	4	1	1	3	3	6	3	6	1	0	1	2	2	4	6	5	5
	HORVU4Hr1G063640	HORVU4Hr1G063640	HORVU4Hr1G063640.1;HORVU4Hr1G063640|chr4H:532182575-532185753|HC_G|armadillo repeat only 2|GO:0005488, GO:0005515|PF00514|IPR000225, IPR011989, IPR016024	1	1	1	1	0	1	1	1	1	1	1	1	1	1	1	1	1	1	1	1	0	0	0	1	0	1	1	1	0	1	0	0	0	0	1	1	1	1	0	0	1	0	1	1	1	1
	N1J957	N1J957	tr|N1J957|N1J957_BLUG1 Uncharacterized protein OS=Blumeria graminis f. sp. hordei (strain DH14) GN=BGHDH14_bgh00148 PE=4 SV=1	1	1	1	1	0	0	0	0	0	0	0	0	0	1	0	1	0	0	1	1	1	0	0	0	0	0	0	0	0	0	0	0	1	0	0	0	1	1	0	0	0	0	0	0	0	0
	HORVU1Hr1G060180	HORVU1Hr1G060180	HORVU1Hr1G060180.2;HORVU1Hr1G060180|chr1H:437443399-437450534|HC_G|Importin subunit beta-1|GO:0005488, GO:0006886, GO:0008536|PF03810, PF13513|IPR001494, IPR011989, IPR016024	1	3	3	3	0	0	0	1	1	1	0	1	0	0	1	0	1	1	1	1	0	0	0	0	0	1	1	1	0	0	0	0	0	0	1	1	1	0	0	0	0	1	0	1	2	1
+	HORVU3Hr1G049060	HORVU3Hr1G049060	HORVU3Hr1G049060.4;HORVU3Hr1G049060|chr3H:341212621-341217255|HC_G|Vacuolar cation/proton exchanger 1a|GO:0006812, GO:0006816, GO:0008324, GO:0015369, GO:0016021, GO:0055085|PF01699|IPR004713, IPR004798, IPR004837	1	6	6	6	5	5	5	5	5	4	5	4	4	1	2	3	3	3	3	3	3	4	3	5	3	6	5	4	4	5	3	4	2	2	4	2	3	3	2	1	5	6	5	4	5	5
+	HORVU4Hr1G077250	HORVU4Hr1G077250	HORVU4Hr1G077250.1;HORVU4Hr1G077250|chr4H:603599889-603603383|HC_G|Eukaryotic translation initiation factor 3 subunit K|GO:0003743, GO:0005488, GO:0005737, GO:0005852, GO:0006446, GO:0043022|PF10075|IPR009374, IPR011991, IPR016020, IPR016024	1	1	1	1	0	1	1	1	1	1	1	1	1	0	1	0	1	0	0	0	0	0	1	1	1	1	1	1	1	1	0	0	0	1	0	1	1	0	0	1	1	1	1	1	1	1
	HORVU7Hr1G006180;HORVU6Hr1G000380	HORVU7Hr1G006180;HORVU6Hr1G000380	HORVU7Hr1G006180.4;HORVU7Hr1G006180|chr7H:8015847-8020157|HC_G|Guanine nucleotide-binding protein alpha-2 subunit|GO:0003924, GO:0004871, GO:0007165, GO:0007186, GO:0019001, GO:0031683|PF00503|IPR001019, IPR011025, IPR027417;HORVU6Hr1G000380.1;HORVU6Hr1G00	2	2	2	2	0	1	2	1	1	2	1	1	1	1	1	1	1	1	1	1	0	1	1	1	1	2	0	1	0	1	0	0	1	0	1	1	1	0	0	0	2	0	2	1	1	1
	HORVU2Hr1G029870	HORVU2Hr1G029870	HORVU2Hr1G029870.4;HORVU2Hr1G029870|chr2H:108478532-108481831|HC_G|Phospho-2-dehydro-3-deoxyheptonate aldolase 2, chloroplastic|GO:0003849, GO:0009073|PF01474|IPR002480	1	2	2	2	1	1	1	1	1	1	1	1	1	1	1	2	1	1	1	1	1	1	1	1	1	1	2	2	0	1	0	1	0	1	1	1	2	0	0	0	2	1	1	1	2	2
	HORVU6Hr1G011140	HORVU6Hr1G011140	HORVU6Hr1G011140.1;HORVU6Hr1G011140|chr6H:19604837-19611852|HC_G|2-succinylbenzoate--CoA ligase|GO:0003824, GO:0008152|PF00501, PF13193|IPR000873, IPR020845, IPR025110	1	3	3	3	0	1	1	2	2	2	1	2	2	0	3	2	1	3	2	1	0	0	1	1	0	1	1	2	0	0	0	0	0	0	1	2	2	0	0	0	2	2	2	2	2	1
	HORVU5Hr1G098690	HORVU5Hr1G098690	HORVU5Hr1G098690.2;HORVU5Hr1G098690|chr5H:608534267-608537000|HC_G|cytochrome c oxidase-related|GO:0004129, GO:0005743, GO:0005751|PF02046|IPR001349	1	1	1	1	0	0	1	0	1	0	0	0	1	0	0	0	0	0	1	1	0	0	0	0	1	0	1	1	0	0	0	0	0	0	0	0	1	0	0	0	1	1	1	1	1	0
	HORVU7Hr1G109750;HORVU7Hr1G109730	HORVU7Hr1G109750;HORVU7Hr1G109730	HORVU7Hr1G109750.7;HORVU7Hr1G109750|chr7H:628659550-628661197|HC_G|Eukaryotic aspartyl protease family protein|GO:0004190, GO:0006508|PF14541, PF14543|IPR001969, IPR021109, IPR032799, IPR032861;HORVU7Hr1G109730.1;HORVU7Hr1G109730|chr7H:628654341-628656078|	2	2	2	2	0	0	0	0	0	0	0	0	0	0	1	0	1	1	1	2	1	1	0	0	0	0	0	0	0	0	0	0	0	1	0	0	2	0	0	1	0	0	0	0	0	0
	HORVU4Hr1G051320	HORVU4Hr1G051320	HORVU4Hr1G051320.3;HORVU4Hr1G051320|chr4H:420742631-420744020|HC_G|unknown function|none|PF14200|IPR000772	1	5	4	4	0	3	4	3	3	3	2	2	3	0	2	1	1	2	2	1	0	0	2	3	3	1	4	4	1	4	1	0	1	0	0	1	1	0	0	0	4	2	3	3	4	4
	N1JGN9	N1JGN9	tr|N1JGN9|N1JGN9_BLUG1 40S ribosomal protein S9 OS=Blumeria graminis f. sp. hordei (strain DH14) GN=BGHDH14_bgh03887 PE=3 SV=1	1	18	18	16	1	0	1	1	1	1	1	1	0	14	16	17	10	10	10	18	17	17	1	1	1	1	1	1	1	1	1	12	15	10	5	7	11	18	15	15	1	1	1	1	1	0
	N1J614	N1J614	tr|N1J614|N1J614_BLUG1 Importin subunit alpha OS=Blumeria graminis f. sp. hordei (strain DH14) GN=BGHDH14_bgh01105 PE=3 SV=1	1	2	2	2	0	0	0	0	0	0	0	0	0	1	1	1	1	1	1	1	1	0	0	0	0	0	0	0	0	0	0	0	1	0	1	1	1	0	0	0	0	0	0	0	0	0
	HORVU6Hr1G032760;HORVU5Hr1G062030;HORVU0Hr1G012940	HORVU6Hr1G032760;HORVU5Hr1G062030;HORVU0Hr1G012940	HORVU6Hr1G032760.3;HORVU6Hr1G032760|chr6H:144629484-144630727|HC_G|Alcohol dehydrogenase|GO:0055114|PF00107, PF08240|IPR011032, IPR013149, IPR013154, IPR016040;HORVU5Hr1G062030.9;HORVU5Hr1G062030|chr5H:482985970-483048422|HC_G|Alcohol dehydrogenase|GO:0008	3	1	1	1	0	0	0	1	1	1	0	1	1	0	0	0	1	1	1	1	0	0	1	0	0	1	1	1	0	1	0	0	0	0	0	1	0	0	0	0	1	1	1	1	1	1
	HORVU1Hr1G052430	HORVU1Hr1G052430	HORVU1Hr1G052430.6;HORVU1Hr1G052430|chr1H:388642041-388643670|HC_G|Chitinase family protein|GO:0004568, GO:0005975, GO:0006032, GO:0016998|PF00182|IPR000726, IPR016283, IPR023346	1	4	4	4	0	0	0	3	2	2	0	3	1	0	1	4	3	4	4	4	3	0	0	1	1	1	2	1	0	2	0	0	1	1	3	3	3	0	1	1	1	0	0	2	2	2
	HORVU2Hr1G009580;HORVU3Hr1G112250;HORVU2Hr1G009680;HORVU7Hr1G025140;HORVU3Hr1G112150;HORVU0Hr1G023700;HORVU1Hr1G068140;HORVU3Hr1G085890;HORVU5Hr1G111460;HORVU3Hr1G024210;HORVU4Hr1G084290;HORVU7Hr1G024980	HORVU2Hr1G009580	HORVU2Hr1G009580.2;HORVU2Hr1G009580|chr2H:18305418-18522612|HC_G|ABC transporter C family member 14|GO:0005524, GO:0006810, GO:0016021, GO:0016887, GO:0042626, GO:0055085|PF00005, PF00664|IPR003439, IPR003593, IPR011527, IPR017871, IPR027417	12	8	8	6	1	1	2	5	6	4	3	5	4	1	2	3	4	5	4	4	0	0	4	4	4	5	4	3	0	3	0	1	1	1	5	5	4	1	0	0	5	3	4	6	5	5
	HORVU5Hr1G007050	HORVU5Hr1G007050	HORVU5Hr1G007050.2;HORVU5Hr1G007050|chr5H:13032905-13036870|HC_G|UDP-glucose 4-epimerase|none|PF04321, PF16363|IPR016040, IPR029903	1	2	1	1	1	2	2	2	2	2	1	2	1	2	1	0	2	2	2	2	1	0	2	2	1	2	1	2	1	1	1	1	1	0	2	1	2	1	0	1	1	1	1	1	2	2
	HORVU4Hr1G040280	HORVU4Hr1G040280	HORVU4Hr1G040280.4;HORVU4Hr1G040280|chr4H:309109269-309113323|HC_G|Eukaryotic translation initiation factor 3 subunit I|GO:0003743, GO:0005515, GO:0005737, GO:0005852|PF00400|IPR001680, IPR015943, IPR017986, IPR019775, IPR020472, IPR027525	1	5	5	5	0	2	3	4	4	3	3	4	4	1	1	1	2	2	2	3	2	1	3	4	3	3	4	4	0	3	1	0	0	0	1	3	2	0	0	0	3	3	3	3	3	4
	HORVU5Hr1G062090	HORVU5Hr1G062090	HORVU5Hr1G062090.1;HORVU5Hr1G062090|chr5H:483237696-483244300|HC_G|Aldehyde dehydrogenase family 7 member A1|GO:0008152, GO:0016491, GO:0016620, GO:0055114|PF00171|IPR015590, IPR016161, IPR016162, IPR016163, IPR029510	1	4	4	4	0	0	1	4	4	4	2	3	1	0	0	0	0	2	1	1	0	0	1	3	0	4	3	4	0	1	0	0	0	0	1	0	1	0	0	0	3	3	1	4	4	4
	N1J5G0	N1J5G0	tr|N1J5G0|N1J5G0_BLUG1 60S ribosomal protein L32 OS=Blumeria graminis f. sp. hordei (strain DH14) GN=BGHDH14_bgh00484 PE=4 SV=1	1	6	6	6	0	0	0	0	0	0	0	0	0	6	5	3	1	1	2	5	5	5	0	0	0	0	0	0	0	0	0	4	6	4	1	2	2	4	5	4	0	0	0	0	0	0
	HORVU7Hr1G055980;HORVU3Hr1G089260;HORVU5Hr1G078180	HORVU7Hr1G055980;HORVU3Hr1G089260;HORVU5Hr1G078180	HORVU7Hr1G055980.7;HORVU7Hr1G055980|chr7H:230562615-230566561|HC_G|Protein kinase superfamily protein|GO:0004672, GO:0004713, GO:0005524, GO:0006468|PF07714|IPR000719, IPR001245, IPR008266, IPR011009, IPR017441, IPR020635;HORVU3Hr1G089260.8;HORVU3Hr1G08926	3	3	1	1	1	2	3	3	3	3	3	3	2	1	2	2	2	2	2	2	1	1	3	2	2	2	3	3	1	1	3	1	2	2	1	1	2	1	0	2	3	3	2	3	3	3
	N1JD13	N1JD13	tr|N1JD13|N1JD13_BLUG1 Glycogen branching enzyme OS=Blumeria graminis f. sp. hordei (strain DH14) GN=BGHDH14_bgh00197 PE=4 SV=1	1	2	2	2	0	0	0	0	0	0	0	0	0	2	0	2	2	1	1	1	0	0	0	0	0	0	0	0	0	0	0	0	1	2	1	2	2	1	0	0	0	0	0	0	0	0
	N1JFQ4	N1JFQ4	tr|N1JFQ4|N1JFQ4_BLUG1 Pyruvate dehydrogenase E1 component subunit beta OS=Blumeria graminis f. sp. hordei (strain DH14) GN=BGHDH14_bgh01172 PE=4 SV=1	1	2	2	2	0	0	0	0	0	0	0	0	0	2	2	1	1	1	1	1	0	0	0	0	0	0	0	0	0	0	0	0	2	0	0	1	1	0	0	0	0	0	0	0	0	0
	HORVU5Hr1G083170;HORVU0Hr1G021240	HORVU5Hr1G083170;HORVU0Hr1G021240	HORVU5Hr1G083170.1;HORVU5Hr1G083170|chr5H:569491226-569493946|HC_G|armadillo repeat only 1|GO:0005488, GO:0005515|none|IPR000225, IPR011989, IPR016024;HORVU0Hr1G021240.4;HORVU0Hr1G021240|chrUn:111403283-111405571|HC_G|armadillo repeat only 1|GO:0005488, GO	2	3	3	3	1	2	2	2	3	2	0	1	1	0	1	0	3	1	2	1	0	0	2	3	2	2	2	2	1	1	1	0	0	1	1	1	2	0	0	0	3	2	2	2	3	2
	HORVU7Hr1G067060	HORVU7Hr1G067060	HORVU7Hr1G067060.1;HORVU7Hr1G067060|chr7H:347129641-347132048|HC_G|60S ribosomal protein L13-1|GO:0003735, GO:0005622, GO:0005840, GO:0006412|PF01294|IPR001380, IPR018256	1	14	2	2	12	11	12	9	9	12	14	9	13	10	12	10	7	8	9	12	13	14	11	10	12	10	11	10	12	11	11	11	11	9	8	7	8	11	13	14	12	13	12	10	9	11
	HORVU7Hr1G061620	HORVU7Hr1G061620	HORVU7Hr1G061620.1;HORVU7Hr1G061620|chr7H:289668268-289672238|HC_G|Exocyst complex component SEC8|GO:0000145, GO:0006904, GO:0015031|PF04048|IPR007191	1	1	1	1	0	0	0	0	0	0	0	0	0	0	0	0	0	0	1	0	0	0	0	0	0	0	0	0	0	0	0	0	0	0	0	0	1	0	0	0	0	0	0	0	0	0
	HORVU3Hr1G002820	HORVU3Hr1G002820	HORVU3Hr1G002820.2;HORVU3Hr1G002820|chr3H:7429795-7440977|HC_G|receptor kinase 1|GO:0004672, GO:0005524, GO:0006468|PF00069, PF01657|IPR000719, IPR002290, IPR002902, IPR008271, IPR011009, IPR013320, IPR017441	1	2	2	2	0	0	1	1	1	1	0	0	0	0	2	0	1	1	2	1	0	0	0	0	0	0	0	1	0	0	0	1	1	1	2	1	1	0	0	0	0	0	0	0	1	1
	HORVU1Hr1G074890	HORVU1Hr1G074890	HORVU1Hr1G074890.1;HORVU1Hr1G074890|chr1H:509306584-509312327|HC_G|Protein S-acyltransferase 8|GO:0008270|PF01529|IPR001594	1	1	1	1	1	1	0	1	1	1	1	1	1	0	1	1	1	1	1	0	0	0	0	1	1	0	1	0	0	0	0	0	1	0	1	1	1	1	0	0	1	0	0	1	1	1
	HORVU0Hr1G016640;HORVU0Hr1G032110;HORVU6Hr1G067630;HORVU6Hr1G069110	HORVU0Hr1G016640;HORVU0Hr1G032110;HORVU6Hr1G067630;HORVU6Hr1G069110	HORVU0Hr1G016640.4;HORVU0Hr1G016640|chrUn:89887382-89891473|HC_G|AAA-type ATPase family protein|GO:0005524|PF00004, PF12037|IPR003593, IPR003959, IPR021911, IPR027417;HORVU0Hr1G032110.1;HORVU0Hr1G032110|chrUn:191354390-191359023|HC_G|AAA-type ATPase family	4	2	2	2	0	1	0	2	1	2	1	1	1	1	1	2	1	1	2	1	1	1	1	0	1	0	1	1	1	1	0	1	1	1	1	1	1	1	0	0	1	1	1	1	2	2
	HORVU7Hr1G050730	HORVU7Hr1G050730	HORVU7Hr1G050730.2;HORVU7Hr1G050730|chr7H:185945116-185950016|HC_G|Mitochondrial transcription termination factor family protein|GO:0003690, GO:0005739, GO:0006355, GO:0020037|PF02536|IPR003690, IPR018506	1	2	2	2	0	0	0	0	0	0	0	0	0	0	0	0	0	0	0	0	0	0	0	0	0	0	0	0	0	0	0	0	1	0	0	0	0	0	0	0	1	0	0	0	0	0
	HORVU3Hr1G039600	HORVU3Hr1G039600	HORVU3Hr1G039600.24;HORVU3Hr1G039600|chr3H:235268008-235286884|HC_G|Ran-binding protein 17|GO:0005488, GO:0006886, GO:0008536|PF03810|IPR001494, IPR011989, IPR016024	1	1	1	1	0	0	0	1	1	0	0	1	0	0	0	0	0	1	1	0	0	0	0	1	0	0	0	1	0	0	0	0	0	0	0	0	1	0	0	0	0	0	0	0	1	0
	HORVU2Hr1G063900	HORVU2Hr1G063900	HORVU2Hr1G063900.1;HORVU2Hr1G063900|chr2H:432836455-432836965|HC_G|60S ribosomal protein L13a-4|none|none|none	1	2	2	2	2	2	2	2	2	1	2	2	2	1	1	1	1	1	1	2	2	2	2	2	2	2	2	2	2	2	2	1	1	1	1	1	2	2	2	2	2	2	2	2	2	2
	HORVU4Hr1G028600	HORVU4Hr1G028600	HORVU4Hr1G028600.1;HORVU4Hr1G028600|chr4H:178037024-178040492|HC_G|Succinyl-CoA ligase [ADP-forming] subunit beta|GO:0005524|PF08442, PF16114|IPR013650, IPR013816, IPR016102, IPR032263	1	4	2	2	2	2	2	4	4	4	4	4	4	3	3	2	4	3	2	3	1	1	4	4	3	4	3	2	1	2	1	1	3	1	3	4	4	1	1	1	4	3	4	3	3	3
	HORVU1Hr1G002310;HORVU3Hr1G001530	HORVU1Hr1G002310;HORVU3Hr1G001530	HORVU1Hr1G002310.3;HORVU1Hr1G002310|chr1H:4653916-4655385|HC_G|50S ribosomal protein L2|GO:0003723, GO:0003735, GO:0005622, GO:0005840, GO:0006412, GO:0015934, GO:0016740|PF00181, PF03947|IPR005880, IPR008991, IPR012340, IPR014722, IPR014726, IPR022666, IP	2	1	1	1	0	0	0	0	0	0	0	0	0	1	0	0	0	1	0	1	0	0	0	0	0	0	0	0	0	0	0	0	0	0	0	0	0	0	0	1	0	0	0	0	0	0
	HORVU6Hr1G030390;HORVU7Hr1G111130	HORVU6Hr1G030390;HORVU7Hr1G111130	HORVU6Hr1G030390.2;HORVU6Hr1G030390|chr6H:126211487-126217428|HC_G|4-coumarate:CoA ligase 1|GO:0003824, GO:0008152|PF00501, PF13193|IPR000873, IPR020845, IPR025110;HORVU7Hr1G111130.3;HORVU7Hr1G111130|chr7H:632510676-632517422|HC_G|4-coumarate:CoA ligase 2|	2	1	1	1	0	0	0	1	1	0	0	0	0	0	1	0	1	0	1	0	0	0	0	1	0	0	1	0	0	0	0	0	1	0	1	0	0	0	0	0	0	0	1	0	0	1
	HORVU7Hr1G041850	HORVU7Hr1G041850	HORVU7Hr1G041850.1;HORVU7Hr1G041850|chr7H:117624012-117638796|HC_G|Fructose-bisphosphate aldolase|GO:0003824, GO:0004616, GO:0005975, GO:0008270, GO:0016491, GO:0016832, GO:0051287, GO:0055114|PF01116, PF03446, PF07005, PF14833, PF17042|IPR000771, IPR00220	1	2	2	2	1	1	1	1	1	1	1	1	1	0	1	1	1	1	1	1	1	0	1	1	1	1	1	1	0	1	1	1	0	1	1	1	1	0	0	1	1	1	1	2	2	1
	HORVU3Hr1G088940;HORVU3Hr1G088880	HORVU3Hr1G088940;HORVU3Hr1G088880	HORVU3Hr1G088940.1;HORVU3Hr1G088940|chr3H:626505720-626507482|HC_G|L-tyrosine decarboxylase|GO:0003824, GO:0006520, GO:0016831, GO:0019752, GO:0030170|PF00282|IPR002129, IPR010977, IPR015421, IPR015422, IPR015424;HORVU3Hr1G088880.1;HORVU3Hr1G088880|chr3H:6	2	6	6	6	1	3	4	5	4	4	4	5	4	1	4	3	4	4	4	3	1	0	1	5	3	5	4	3	1	1	0	2	3	1	4	3	4	0	0	0	5	4	5	5	5	5
	HORVU1Hr1G053440	HORVU1Hr1G053440	HORVU1Hr1G053440.2;HORVU1Hr1G053440|chr1H:394997944-395000678|HC_G|Proline dehydrogenase 2, mitochondrial|none|PF01619|IPR002872, IPR029041	1	1	1	1	0	1	1	1	1	1	0	1	1	1	0	0	1	1	1	1	0	1	0	1	1	1	1	0	0	0	0	0	1	0	1	1	1	0	0	0	0	1	1	1	1	1
	HORVU7Hr1G114170	HORVU7Hr1G114170	HORVU7Hr1G114170.2;HORVU7Hr1G114170|chr7H:638911388-638913337|HC_G|50S ribosomal protein L35|GO:0003735, GO:0005622, GO:0005840, GO:0006412|PF01632|IPR001706, IPR018265, IPR021137	1	1	1	1	0	1	1	0	1	1	0	0	0	0	1	0	0	0	0	1	1	0	1	0	0	0	0	0	0	0	0	0	0	0	0	0	1	1	0	0	1	0	0	0	0	0
	HORVU3Hr1G053300;HORVU3Hr1G035530;HORVU5Hr1G007340	HORVU3Hr1G053300	HORVU3Hr1G053300.1;HORVU3Hr1G053300|chr3H:391977070-391983321|HC_G|receptor-like kinase 1|GO:0004672, GO:0005515, GO:0005524, GO:0006468|PF00069, PF08263, PF13855|IPR000719, IPR001611, IPR003591, IPR011009, IPR013210, IPR032675	3	6	6	6	0	5	4	5	6	6	5	6	5	3	4	4	3	5	4	5	3	1	4	5	4	4	5	6	2	5	2	1	4	3	5	5	5	2	0	1	6	3	5	6	6	5
	HORVU2Hr1G025530	HORVU2Hr1G025530	HORVU2Hr1G025530.1;HORVU2Hr1G025530|chr2H:79714638-79717988|HC_G|gamma carbonic anhydrase 2|none|PF00132|IPR001451, IPR011004	1	1	1	1	0	0	0	1	1	1	0	1	0	0	0	1	1	1	1	0	0	0	0	0	1	0	1	1	0	0	0	0	0	0	0	1	1	1	0	0	1	1	0	1	1	0
	HORVU2Hr1G061710	HORVU2Hr1G061710	HORVU2Hr1G061710.11;HORVU2Hr1G061710|chr2H:416925492-416944024|HC_G|WD-40 repeat family protein|GO:0005515|PF00400, PF08324, PF09070|IPR001680, IPR013535, IPR015155, IPR015943, IPR017986, IPR019775, IPR020472	1	4	4	4	1	3	3	3	3	2	2	2	2	1	1	1	1	1	1	1	1	1	2	2	1	3	3	2	0	3	1	0	1	1	0	1	1	1	0	0	2	1	3	3	3	3
	HORVU2Hr1G076180	HORVU2Hr1G076180	HORVU2Hr1G076180.1;HORVU2Hr1G076180|chr2H:549093353-549099558|HC_G|Regulator of chromosome condensation (RCC1) family protein|none|PF00415|IPR000408, IPR009091	1	5	5	5	2	3	3	5	5	4	4	5	5	1	0	0	1	2	3	1	1	1	0	3	2	5	5	5	2	4	1	0	0	0	2	2	2	0	0	0	4	2	3	5	4	5
+	HORVU1Hr1G089680	HORVU1Hr1G089680	HORVU1Hr1G089680.3;HORVU1Hr1G089680|chr1H:544586311-544590508|HC_G|sugar transporter 1|GO:0005215, GO:0016020, GO:0016021, GO:0022857, GO:0022891, GO:0055085|PF00083|IPR003663, IPR005828, IPR005829, IPR020846	1	2	2	2	1	0	1	1	1	1	1	1	1	0	2	2	1	2	1	1	1	0	1	1	0	1	1	1	1	1	1	1	2	1	0	1	2	1	1	1	1	1	1	1	1	1
	HORVU3Hr1G024610	HORVU3Hr1G024610	HORVU3Hr1G024610.13;HORVU3Hr1G024610|chr3H:95702998-95709894|HC_TE|ATP-dependent RNA helicase DBP2|GO:0003676, GO:0005515, GO:0005524|PF00270, PF00271|IPR000629, IPR001202, IPR001650, IPR011545, IPR014001, IPR014014, IPR027417	1	1	1	1	0	0	0	1	1	0	0	0	0	0	0	0	0	1	1	0	0	0	0	1	0	0	0	1	0	0	0	0	0	0	0	0	1	0	0	0	0	0	0	0	1	0
	N1JKH5	N1JKH5	tr|N1JKH5|N1JKH5_BLUG1 60S ribosomal protein L23 OS=Blumeria graminis f. sp. hordei (strain DH14) GN=BGHDH14_bgh01663 PE=3 SV=1	1	7	4	3	2	3	3	1	1	3	3	3	3	4	4	4	3	4	2	7	7	6	2	2	2	0	2	3	2	2	3	6	5	4	4	2	4	6	6	5	3	3	3	2	2	2
	HORVU6Hr1G091860;HORVU7Hr1G108780	HORVU6Hr1G091860;HORVU7Hr1G108780	HORVU6Hr1G091860.1;HORVU6Hr1G091860|chr6H:576589497-576592940|HC_G|rRNA/tRNA 2-O-methyltransferase fibrillarin-like protein 1|GO:0003723, GO:0006364, GO:0008033, GO:0008168|PF01269|IPR000692, IPR020813, IPR029063;HORVU7Hr1G108780.2;HORVU7Hr1G108780|chr7H:	2	2	2	2	1	0	0	0	0	0	0	1	1	0	0	1	0	0	0	1	2	1	1	0	1	0	1	1	0	0	1	1	1	0	0	0	2	2	1	2	0	1	0	1	1	1
	HORVU7Hr1G055090	HORVU7Hr1G055090	HORVU7Hr1G055090.3;HORVU7Hr1G055090|chr7H:223540999-223548166|HC_G|Pyruvate dehydrogenase E1 component subunit beta|GO:0003824, GO:0008152|PF02779, PF02780|IPR005475, IPR009014, IPR029061	1	8	3	3	1	4	4	7	8	7	6	7	6	0	0	5	4	4	3	4	0	2	2	7	5	7	6	7	4	6	2	1	0	0	4	4	4	0	0	0	6	6	5	7	7	7
	HORVU7Hr1G017190	HORVU7Hr1G017190	HORVU7Hr1G017190.1;HORVU7Hr1G017190|chr7H:21858139-21861364|HC_G|Hypersensitive-induced response protein 4|none|PF01145|IPR001107	1	5	5	5	0	3	3	4	4	3	3	4	3	0	2	2	2	2	2	2	1	1	2	3	3	3	3	4	1	3	1	0	0	2	2	2	1	0	1	0	4	3	3	3	5	3
	HORVU6Hr1G092780	HORVU6Hr1G092780	HORVU6Hr1G092780.2;HORVU6Hr1G092780|chr6H:578237918-578238719|HC_G|O-methyltransferase family protein|GO:0008168, GO:0008171|PF00891|IPR001077, IPR016461, IPR029063	1	1	1	1	0	0	0	0	0	0	0	0	0	0	0	0	1	1	1	0	0	0	0	0	0	0	0	0	0	0	0	0	0	0	1	0	0	0	0	0	0	0	0	0	0	0
	N1J4Q7	N1J4Q7	tr|N1J4Q7|N1J4Q7_BLUG1 Alpha-1,4 glucan phosphorylase OS=Blumeria graminis f. sp. hordei (strain DH14) GN=BGHDH14_bgh00234 PE=3 SV=1	1	2	2	2	0	0	0	0	0	0	0	0	0	2	2	2	0	2	0	2	2	1	0	0	0	0	0	0	0	0	0	2	2	1	1	1	1	2	0	2	0	0	0	0	0	0
	HORVU5Hr1G000580	HORVU5Hr1G000580	HORVU5Hr1G000580.1;HORVU5Hr1G000580|chr5H:2253519-2257114|HC_G|sucrose-phosphatase 1|GO:0000287, GO:0005986, GO:0016791, GO:0050307|PF05116, PF08472|IPR006378, IPR006379, IPR006380, IPR012847, IPR013679, IPR023214, IPR032710	1	3	3	3	1	2	2	3	3	3	2	3	2	1	1	0	1	1	1	1	0	0	2	2	2	3	3	3	1	1	0	1	1	1	1	1	1	1	0	1	2	2	2	3	3	3
	N1J697	N1J697	tr|N1J697|N1J697_BLUG1 ATPase OS=Blumeria graminis f. sp. hordei (strain DH14) GN=BGHDH14_bgh00422 PE=3 SV=1	1	5	4	4	0	0	0	0	0	0	0	0	0	2	4	5	2	2	2	2	2	1	0	0	0	0	0	0	0	0	0	0	2	2	2	0	1	2	1	1	0	0	0	0	0	0
	HORVU6Hr1G017500	HORVU6Hr1G017500	HORVU6Hr1G017500.1;HORVU6Hr1G017500|chr6H:41299028-41302263|HC_G|Proteasome subunit alpha type-1|GO:0004175, GO:0004298, GO:0005839, GO:0006511, GO:0019773, GO:0051603|PF00227, PF10584|IPR000426, IPR001353, IPR023332, IPR029055	1	3	3	3	1	2	2	3	3	2	2	2	1	0	0	0	1	1	1	1	1	0	0	2	1	3	2	3	1	2	1	0	0	0	1	0	1	0	0	0	2	2	2	2	3	3
	HORVU3Hr1G004850	HORVU3Hr1G004850	HORVU3Hr1G004850.2;HORVU3Hr1G004850|chr3H:12018858-12021258|HC_G|UDP-Glycosyltransferase superfamily protein|GO:0008152, GO:0016758|PF00201|IPR002213	1	1	1	1	0	1	1	1	1	1	1	1	1	0	0	0	1	1	1	0	0	0	0	1	0	1	1	1	0	0	0	0	0	0	1	1	1	0	0	0	1	0	1	1	1	1
	N1JGI2	N1JGI2	tr|N1JGI2|N1JGI2_BLUG1 40S ribosomal protein S25 OS=Blumeria graminis f. sp. hordei (strain DH14) GN=BGHDH14_bgh03134 PE=4 SV=1	1	7	6	6	1	1	1	1	1	1	1	1	1	3	5	4	0	3	0	5	6	5	1	1	1	0	1	1	1	1	1	5	4	4	1	0	2	5	5	4	0	1	1	1	1	1
	N1JMY6	N1JMY6	tr|N1JMY6|N1JMY6_BLUG1 Phosphoglycerate kinase OS=Blumeria graminis f. sp. hordei (strain DH14) GN=BGHDH14_bgh06167 PE=3 SV=1	1	3	3	3	0	0	0	0	0	0	0	0	0	3	1	3	2	2	1	3	2	2	0	0	0	0	0	0	0	0	0	0	3	3	2	3	3	1	0	1	0	0	0	0	0	0
	HORVU2Hr1G002440	HORVU2Hr1G002440	HORVU2Hr1G002440.16;HORVU2Hr1G002440|chr2H:5380919-5383326|HC_G|laccase 7|GO:0005507, GO:0016491, GO:0055114|PF00394, PF07731, PF07732|IPR001117, IPR008972, IPR011706, IPR011707	1	6	6	6	3	4	4	4	5	3	4	4	3	4	4	4	5	5	5	6	3	2	3	5	3	2	4	3	2	3	2	2	4	3	3	3	4	0	0	0	5	4	5	3	5	5
	N1JHK6	N1JHK6	tr|N1JHK6|N1JHK6_BLUG1 Putative 60S ribosomal protein L23a OS=Blumeria graminis f. sp. hordei (strain DH14) GN=BGHDH14_bgh04948 PE=4 SV=1	1	5	5	5	0	0	0	0	0	0	0	0	0	3	4	2	3	2	2	3	3	3	0	0	0	0	0	0	0	0	0	3	4	4	3	3	3	4	4	2	0	0	0	0	0	0
	HORVU0Hr1G034830;HORVU7Hr1G107890;HORVU6Hr1G049520;HORVU5Hr1G064870;HORVU5Hr1G004530;HORVU2Hr1G121660;HORVU0Hr1G034770;HORVU0Hr1G034730;HORVU0Hr1G031420;HORVU2Hr1G121420	HORVU0Hr1G034830;HORVU7Hr1G107890;HORVU6Hr1G049520;HORVU5Hr1G064870;HORVU5Hr1G004530;HORVU2Hr1G121660;HORVU0Hr1G034770;HORVU0Hr1G034730;HORVU0Hr1G031420;HORVU2Hr1G121420	HORVU0Hr1G034830.1;HORVU0Hr1G034830|chrUn:206052247-206052720|HC_G|30S ribosomal protein S7, chloroplastic|GO:0003723, GO:0003735, GO:0006412, GO:0015935|PF00177|IPR000235, IPR005717, IPR020606, IPR023798;HORVU7Hr1G107890.2;HORVU7Hr1G107890|chr7H:624111932	10	2	2	2	0	1	2	0	2	1	0	0	1	1	1	0	1	1	1	1	1	1	1	1	1	2	1	0	0	0	0	1	1	0	0	1	1	1	0	0	2	0	1	0	0	0
	HORVU4Hr1G026750;HORVU6Hr1G073020;HORVU7Hr1G107910;HORVU7Hr1G065920;HORVU6Hr1G049450;HORVU6Hr1G037260;HORVU5Hr1G064990;HORVU5Hr1G064720;HORVU2Hr1G062240;HORVU0Hr1G035280;HORVU0Hr1G033700;HORVU0Hr1G032920;HORVU0Hr1G028360;HORVU0Hr1G026800;HORVU0Hr1G026260	HORVU4Hr1G026750;HORVU6Hr1G073020;HORVU7Hr1G107910;HORVU7Hr1G065920;HORVU6Hr1G049450;HORVU6Hr1G037260;HORVU5Hr1G064990;HORVU5Hr1G064720;HORVU2Hr1G062240;HORVU0Hr1G035280;HORVU0Hr1G033700;HORVU0Hr1G032920;HORVU0Hr1G028360;HORVU0Hr1G026800;HORVU0Hr1G026260	HORVU4Hr1G026750.1;HORVU4Hr1G026750|chr4H:161586206-161586398|HC_G|30S ribosomal protein S8, chloroplastic|GO:0003735, GO:0005840, GO:0006412|PF00410|IPR000630;HORVU6Hr1G073020.1;HORVU6Hr1G073020|chr6H:506910173-506910371|HC_G|30S ribosomal protein S8, chl	15	1	1	1	0	0	0	0	0	0	0	0	0	0	1	1	1	0	0	1	1	1	0	0	0	0	0	0	0	0	0	0	0	0	0	1	0	0	0	0	0	0	0	0	0	0
	HORVU7Hr1G080510	HORVU7Hr1G080510	HORVU7Hr1G080510.2;HORVU7Hr1G080510|chr7H:476672718-476679329|HC_G|phosphoenolpyruvate carboxylase 3|GO:0003824, GO:0006099, GO:0008964, GO:0015977|PF00311|IPR015813, IPR018129, IPR021135	1	7	3	2	1	2	2	2	2	2	2	2	2	1	1	0	4	3	2	2	0	0	2	2	2	2	2	3	2	2	1	1	1	1	3	3	5	1	1	2	2	2	2	2	3	2
	N1JJI6	N1JJI6	tr|N1JJI6|N1JJI6_BLUG1 Vacuolar ATP synthase catalytic subunit A OS=Blumeria graminis f. sp. hordei (strain DH14) GN=BGHDH14_bgh05210 PE=3 SV=1	1	6	4	4	2	2	2	2	2	2	2	2	2	2	3	6	2	3	3	4	3	2	2	2	1	1	2	2	1	2	2	5	4	5	3	4	5	3	4	3	1	2	2	2	2	1
	HORVU2Hr1G126610	HORVU2Hr1G126610	HORVU2Hr1G126610.4;HORVU2Hr1G126610|chr2H:763960619-763972786|HC_G|transportin 1|GO:0005488, GO:0005515, GO:0006886, GO:0008536|PF02985, PF03810, PF13513|IPR000357, IPR001494, IPR011989, IPR016024	1	2	2	2	0	0	0	1	0	0	0	0	0	0	0	0	0	1	0	0	0	0	1	1	1	0	1	0	0	0	0	0	1	0	0	0	0	0	0	0	1	1	1	0	0	1
	N1J8P8	N1J8P8	N1J8P8	1	1	1	1	0	0	0	0	0	0	0	0	0	1	1	1	1	1	0	1	0	0	0	0	0	0	0	0	0	0	0	0	1	1	1	1	1	0	0	0	0	0	0	0	0	0
	HORVU5Hr1G103850;HORVU2Hr1G059800	HORVU5Hr1G103850;HORVU2Hr1G059800	HORVU5Hr1G103850.6;HORVU5Hr1G103850|chr5H:617244966-617248835|HC_G|Fasciclin-like arabinogalactan protein 16|none|PF02469|IPR000782;HORVU2Hr1G059800.1;HORVU2Hr1G059800|chr2H:397758006-397768470|HC_G|Fasciclin-like arabinogalactan protein 16|none|PF02469|IP	2	2	2	2	0	2	2	2	2	1	2	2	2	0	0	2	2	2	2	2	1	1	2	2	2	0	2	2	2	1	1	1	2	0	0	0	1	0	0	0	2	2	2	0	2	2
	HORVU1Hr1G080060;HORVU7Hr1G111180;HORVU7Hr1G021800	HORVU1Hr1G080060	HORVU1Hr1G080060.1;HORVU1Hr1G080060|chr1H:524415888-524419478|HC_G|nucleosome assembly protein1;1|GO:0005634, GO:0006334|PF00956|IPR002164	3	3	3	3	0	2	2	2	2	2	3	0	2	0	0	1	1	1	0	1	0	0	1	2	1	2	1	2	1	2	0	0	0	0	0	1	1	0	0	1	1	0	2	2	3	2
	HORVU5Hr1G111020;HORVU5Hr1G110950;HORVU5Hr1G111040;HORVU5Hr1G110940	HORVU5Hr1G111020;HORVU5Hr1G110950	HORVU5Hr1G111020.1;HORVU5Hr1G111020|chr5H:634864650-634866226|HC_G|UDP-Glycosyltransferase superfamily protein|GO:0008152, GO:0016758|PF00201|IPR002213;HORVU5Hr1G110950.1;HORVU5Hr1G110950|chr5H:634660562-634665092|HC_G|UDP-Glycosyltransferase superfamily p	4	5	5	5	0	3	0	2	2	3	1	3	3	1	1	2	3	4	4	2	1	0	0	3	1	2	3	3	0	1	0	0	1	0	3	2	4	1	0	0	3	3	3	3	2	3
	HORVU3Hr1G081060	HORVU3Hr1G081060	HORVU3Hr1G081060.4;HORVU3Hr1G081060|chr3H:592639138-592645801|HC_G|Methionine--tRNA ligase|GO:0000049|PF01588, PF14497|IPR002547, IPR004046, IPR010987, IPR012340	1	1	1	1	1	1	1	1	1	1	1	1	1	0	1	1	1	0	1	0	1	1	0	1	1	1	1	1	0	1	1	1	1	1	1	1	0	0	0	1	1	1	1	1	1	0
	HORVU4Hr1G035210	HORVU4Hr1G035210	HORVU4Hr1G035210.3;HORVU4Hr1G035210|chr4H:257240735-257245872|HC_G|Basic leucine zipper and W2 domain-containing protein 2|GO:0005488, GO:0005515|PF02020|IPR003307, IPR016021, IPR016024	1	2	2	2	1	0	1	0	2	1	1	1	1	0	1	0	0	0	0	0	0	0	1	1	1	1	1	1	1	0	1	0	1	1	0	0	1	0	0	0	1	0	0	1	1	1
	HORVU5Hr1G094740;HORVU5Hr1G094700;HORVU5Hr1G094690	HORVU5Hr1G094740;HORVU5Hr1G094700;HORVU5Hr1G094690	HORVU5Hr1G094740.1;HORVU5Hr1G094740|chr5H:596784043-596784614|HC_G|Disease resistance-responsive (dirigent-like protein) family protein|none|PF03018|IPR004265;HORVU5Hr1G094700.1;HORVU5Hr1G094700|chr5H:596724563-596725585|HC_G|Disease resistance-responsive	3	2	2	2	0	0	0	0	0	0	0	0	0	0	0	2	2	2	2	2	1	1	0	0	0	0	0	0	0	0	0	1	2	1	0	0	0	1	0	1	0	0	0	0	0	0
	HORVU4Hr1G075710	HORVU4Hr1G075710	HORVU4Hr1G075710.1;HORVU4Hr1G075710|chr4H:599032193-599035023|HC_G|60S ribosomal protein L4-1|GO:0003735, GO:0005840, GO:0006412|PF00573, PF14374|IPR002136, IPR013000, IPR023574, IPR025755	1	29	29	7	24	27	26	27	27	25	27	25	25	21	25	24	21	22	23	27	27	25	25	25	26	22	25	27	24	25	23	23	25	22	22	22	24	23	23	24	27	27	27	24	27	26
	N1JAZ6	N1JAZ6	N1JAZ6	1	4	4	4	0	0	0	0	0	0	0	0	0	2	3	4	3	4	4	4	2	1	0	0	0	0	0	0	0	0	0	3	3	3	3	3	4	3	1	2	0	0	0	0	0	0
	HORVU5Hr1G105870	HORVU5Hr1G105870	HORVU5Hr1G105870.1;HORVU5Hr1G105870|chr5H:622808285-622810943|HC_G|60S ribosomal protein L4-1|GO:0003735, GO:0005840, GO:0006412|PF00573, PF14374|IPR002136, IPR013000, IPR023574, IPR025755	1	28	6	6	25	23	24	25	25	22	26	23	24	17	24	22	17	21	23	23	26	22	23	24	24	21	24	25	23	23	22	20	21	19	21	19	22	21	20	21	27	26	26	23	24	25
	N1JKH2	N1JKH2	tr|N1JKH2|N1JKH2_BLUG1 40S ribosomal protein S7 OS=Blumeria graminis f. sp. hordei (strain DH14) GN=BGHDH14_bgh01004 PE=4 SV=1	1	4	4	4	0	0	0	0	0	0	0	0	0	3	2	4	2	2	3	4	4	3	0	0	0	0	0	0	0	0	0	3	4	3	2	3	2	3	4	4	0	0	0	0	0	0
	HORVU1Hr1G077910	HORVU1Hr1G077910	HORVU1Hr1G077910.2;HORVU1Hr1G077910|chr1H:518897991-519015683|HC_G|NADH-quinone oxidoreductase subunit E|GO:0016491, GO:0055114|PF01257|IPR002023, IPR012336	1	2	2	2	0	2	2	2	2	2	2	2	2	1	0	2	2	2	2	2	1	1	2	2	2	2	2	2	0	1	0	1	0	1	1	0	2	0	0	0	2	2	2	2	2	2
	N1JG87	N1JG87	tr|N1JG87|N1JG87_BLUG1 Putative ATP-citrate synthase OS=Blumeria graminis f. sp. hordei (strain DH14) GN=BGHDH14_bgh00218 PE=4 SV=1	1	5	5	5	0	0	0	0	0	0	0	0	0	3	2	3	0	3	2	3	3	2	0	0	0	0	0	0	0	0	0	2	3	2	2	3	4	3	2	1	0	0	0	0	0	0
	N1J7G4	N1J7G4	tr|N1J7G4|N1J7G4_BLUG1 60S ribosomal protein L33 OS=Blumeria graminis f. sp. hordei (strain DH14) GN=BGHDH14_bgh03116 PE=4 SV=1	1	3	3	2	1	1	1	1	1	1	1	1	1	3	3	3	2	1	1	3	3	3	1	1	1	1	1	1	1	1	1	3	3	3	1	2	2	3	3	2	1	1	1	1	1	1
	HORVU6Hr1G070270;HORVU7Hr1G047000	HORVU6Hr1G070270	HORVU6Hr1G070270.5;HORVU6Hr1G070270|chr6H:488527002-488532862|HC_G|ATP-dependent 6-phosphofructokinase 7|GO:0003872, GO:0005524, GO:0006096, GO:0047334|PF00365|IPR000023, IPR011183, IPR013981	2	8	8	8	1	4	3	6	6	5	5	6	4	0	4	5	5	5	5	3	2	0	4	7	7	6	6	6	3	4	3	2	5	5	6	5	6	3	0	3	4	5	7	5	8	7
	N1JEC5	N1JEC5	tr|N1JEC5|N1JEC5_BLUG1 ATP synthase subunit alpha OS=Blumeria graminis f. sp. hordei (strain DH14) GN=BGHDH14_bgh00200 PE=3 SV=1	1	13	6	6	5	6	5	6	6	7	6	7	7	8	8	11	6	11	7	9	10	6	5	5	6	5	6	6	5	6	5	6	10	8	8	10	9	7	5	6	6	6	6	6	6	6
+	HORVU2Hr1G009890	HORVU2Hr1G009890	HORVU2Hr1G009890.1;HORVU2Hr1G009890|chr2H:18670735-18688989|HC_G|Vacuolar protein-sorting-associated protein 33 homolog|GO:0006904, GO:0016192|PF00995|IPR001619, IPR027482	1	3	3	3	1	1	2	2	2	2	1	2	2	1	2	1	2	2	3	1	1	1	2	1	2	2	2	2	0	1	1	1	1	1	1	2	1	1	1	1	2	2	1	2	2	2
	HORVU4Hr1G011600	HORVU4Hr1G011600	HORVU4Hr1G011600.5;HORVU4Hr1G011600|chr4H:36210933-36219340|HC_G|P-loop containing nucleoside triphosphate hydrolases superfamily protein|GO:0005524, GO:0016301|PF06414|IPR010488, IPR027417	1	3	3	3	1	1	0	1	1	1	1	1	1	1	1	1	2	1	1	1	1	1	1	1	1	1	1	1	1	1	1	0	1	0	1	1	2	0	0	1	1	1	1	1	1	1
	HORVU4Hr1G051830	HORVU4Hr1G051830	HORVU4Hr1G051830.1;HORVU4Hr1G051830|chr4H:427671056-427680773|HC_G|HISTIDINE TRIAD NUCLEOTIDE-BINDING 2|GO:0003824|PF01230|IPR001310, IPR011146, IPR019808	1	2	2	2	0	1	1	2	1	1	0	1	1	0	0	0	1	1	1	0	0	1	1	1	2	1	2	2	0	2	0	0	0	1	1	0	1	0	0	0	2	2	2	2	2	2
	HORVU3Hr1G108290	HORVU3Hr1G108290	HORVU3Hr1G108290.1;HORVU3Hr1G108290|chr3H:674768035-674769148|HC_U|Chromosome 3B, genomic scaffold, cultivar Chinese Spring|none|none|none	1	1	1	1	0	0	0	0	0	0	0	0	0	0	0	0	1	0	1	1	0	0	0	0	1	0	1	1	1	0	0	0	0	0	1	1	0	0	0	0	1	0	0	0	1	1
	HORVU3Hr1G114170	HORVU3Hr1G114170	HORVU3Hr1G114170.3;HORVU3Hr1G114170|chr3H:690280970-690285302|HC_U|unknown protein; BEST Arabidopsis thaliana protein match is: unknown protein .|none|none|none	1	1	1	1	0	1	1	1	1	1	0	1	1	0	0	1	1	1	1	0	0	0	1	1	1	1	1	1	0	0	0	0	0	0	1	1	1	0	0	0	1	0	1	1	1	1
+	HORVU2Hr1G028510	HORVU2Hr1G028510	HORVU2Hr1G029900.2;HORVU2Hr1G029900|chr2H:108668003-108672779|HC_G|Protein kinase superfamily protein|GO:0004672, GO:0005524, GO:0006468|PF00069|IPR000719, IPR002290, IPR008271, IPR011009, IPR017441;HORVU1Hr1G055340.2;HORVU1Hr1G055340|chr1H:405714931-40571	1	11	5	5	6	8	9	8	10	9	9	9	7	10	10	9	8	9	10	10	10	10	9	10	10	8	9	10	8	9	7	9	9	8	10	9	10	10	10	10	10	8	9	9	9	7
	HORVU5Hr1G048830;HORVU2Hr1G052650;HORVU4Hr1G058360	HORVU5Hr1G048830;HORVU2Hr1G052650	HORVU5Hr1G048830.1;HORVU5Hr1G048830|chr5H:378885026-378887021|HC_G|60S ribosomal protein L15-1|GO:0003735, GO:0005622, GO:0005840, GO:0006412|PF00827|IPR000439, IPR012678, IPR020925, IPR024794;HORVU2Hr1G052650.1;HORVU2Hr1G052650|chr2H:315819990-315832035|H	3	7	7	7	5	6	5	5	5	6	6	6	6	3	7	6	3	6	5	6	7	7	5	6	5	5	5	5	5	6	5	6	7	6	4	4	3	6	6	6	6	6	5	5	5	5
	HORVU2Hr1G033970	HORVU2Hr1G033970	HORVU2Hr1G033970.2;HORVU2Hr1G033970|chr2H:136224426-136228119|HC_G|Pentatricopeptide repeat-containing protein|GO:0005515|PF01535, PF13041|IPR002885, IPR011990	1	2	2	2	1	1	2	2	2	2	1	2	2	0	1	0	1	1	0	1	0	0	0	2	1	2	0	1	0	0	0	0	0	0	1	1	1	0	0	0	1	0	1	1	1	1
	HORVU7Hr1G122470	HORVU7Hr1G122470	HORVU7Hr1G122470.1;HORVU7Hr1G122470|chr7H:656328760-656330192|HC_G|sulfotransferase 4A|GO:0008146|PF00685|IPR000863, IPR027417	1	2	2	2	0	0	0	0	1	0	0	0	0	1	1	1	1	2	1	0	0	0	1	0	0	0	1	0	1	0	0	1	1	0	0	1	1	0	1	0	1	0	0	0	1	0
	N1JFY0	N1JFY0	tr|N1JFY0|N1JFY0_BLUG1 Citrate synthase OS=Blumeria graminis f. sp. hordei (strain DH14) GN=BGHDH14_bgh00066 PE=3 SV=1	1	2	2	2	0	0	0	0	0	0	0	0	0	1	1	2	0	0	1	1	1	0	0	0	0	0	0	0	0	0	0	1	2	1	1	1	2	1	0	0	0	0	0	0	0	0
	HORVU1Hr1G032060	HORVU1Hr1G032060	HORVU1Hr1G032060.4;HORVU1Hr1G032060|chr1H:197717447-197720315|HC_G|40S ribosomal protein S3a|GO:0003735, GO:0005622, GO:0005840, GO:0006412|PF01015|IPR001593, IPR018281, IPR027500	1	10	5	5	5	7	6	3	4	5	6	5	6	5	8	4	4	3	4	8	10	9	6	6	6	4	4	5	5	4	4	5	6	7	4	5	6	5	6	9	7	8	7	5	7	6
	HORVU4Hr1G016520	HORVU4Hr1G016520	HORVU4Hr1G016520.1;HORVU4Hr1G016520|chr4H:68421046-68429288|HC_G|Pyruvate kinase family protein|GO:0000287, GO:0003824, GO:0004743, GO:0006096, GO:0030955|PF00224, PF02887|IPR001697, IPR011037, IPR015793, IPR015794, IPR015795, IPR015806, IPR015813	1	6	6	6	0	2	0	1	1	1	1	0	0	1	2	1	1	3	3	0	0	0	1	1	1	1	3	2	0	1	0	1	1	1	3	2	3	0	0	0	2	2	2	3	3	3
	HORVU7Hr1G115280	HORVU7Hr1G115280	HORVU7Hr1G115280.8;HORVU7Hr1G115280|chr7H:641086148-641099308|HC_G|Isoleucine--tRNA ligase|GO:0000166, GO:0002161, GO:0004812, GO:0004822, GO:0005524, GO:0005737, GO:0006418, GO:0006428|PF00133, PF08264|IPR001412, IPR002300, IPR002301, IPR009008, IPR009080	1	3	3	3	0	0	1	1	1	0	0	1	1	0	1	1	1	1	1	1	1	0	0	0	0	1	1	1	1	0	0	0	0	0	1	1	1	0	0	0	1	0	1	1	1	0
	HORVU6Hr1G003020	HORVU6Hr1G003020	HORVU6Hr1G003020.2;HORVU6Hr1G003020|chr6H:7247699-7249687|HC_G|Chalcone synthase|GO:0003824, GO:0008152, GO:0009058, GO:0016747|PF00195, PF02797|IPR001099, IPR011141, IPR012328, IPR016039	1	2	2	2	0	0	0	0	0	0	0	0	0	0	0	1	1	1	0	2	0	0	0	0	0	0	0	0	0	0	0	0	1	1	0	1	1	0	0	0	0	0	0	0	0	0
	HORVU5Hr1G087810;HORVU2Hr1G049570;HORVU3Hr1G029630;HORVU3Hr1G016150	HORVU5Hr1G087810	HORVU5Hr1G087810.2;HORVU5Hr1G087810|chr5H:579648822-579658361|HC_G|UTP--glucose-1-phosphate uridylyltransferase|GO:0003983, GO:0006011, GO:0008152, GO:0070569|PF01704|IPR002618, IPR016267, IPR029044	4	15	15	15	1	7	6	10	9	8	9	8	5	2	1	3	5	6	12	5	3	3	3	9	4	7	9	11	1	8	1	1	3	1	10	10	7	2	1	1	7	9	7	9	12	8
	HORVU7Hr1G054670	HORVU7Hr1G054670	HORVU7Hr1G054670.1;HORVU7Hr1G054670|chr7H:221347389-221350163|HC_G|60S ribosomal protein L7a|GO:0030529, GO:0042254|PF01248|IPR001921, IPR004037, IPR004038, IPR018492, IPR029064	1	15	2	2	11	11	10	11	11	10	11	11	11	7	10	11	12	11	13	8	10	11	13	11	11	11	11	11	11	12	10	10	11	8	10	10	11	12	12	11	12	10	12	10	12	10
	HORVU4Hr1G009340	HORVU4Hr1G009340	HORVU4Hr1G009340.1;HORVU4Hr1G009340|chr4H:26499859-26504881|HC_G|Protein kinase superfamily protein|GO:0004672, GO:0005515, GO:0005524, GO:0006468|PF07714, PF13855|IPR000719, IPR001245, IPR001611, IPR003591, IPR011009, IPR013320, IPR032675	1	3	3	3	0	2	3	3	2	2	2	2	3	2	2	3	2	3	3	3	1	0	2	3	2	3	3	2	2	2	1	0	2	2	3	2	3	2	0	2	3	1	2	3	3	3
	HORVU6Hr1G087590	HORVU6Hr1G087590	HORVU6Hr1G087590.1;HORVU6Hr1G087590|chr6H:564374398-564377642|HC_G|vesicle-associated membrane protein 713|GO:0006810, GO:0016021, GO:0016192|PF00957, PF13774|IPR001388, IPR010908, IPR011012	1	2	2	2	0	0	0	0	1	0	0	1	1	0	0	1	2	1	1	1	1	0	0	0	0	1	1	1	0	0	0	0	1	1	2	1	2	0	0	0	1	1	0	0	1	0
	HORVU4Hr1G057910	HORVU4Hr1G057910	HORVU4Hr1G057910.1;HORVU4Hr1G057910|chr4H:484945437-484948171|HC_G|Glutathione S-transferase family protein|GO:0005515|PF13410, PF13417|IPR004045, IPR010987, IPR012336	1	6	6	4	0	3	4	3	2	4	1	4	3	3	1	2	5	4	4	3	1	1	2	4	3	4	3	4	1	2	0	1	2	2	4	3	4	0	0	0	4	1	2	2	3	2
	HORVU2Hr1G108180	HORVU2Hr1G108180	HORVU2Hr1G108180.1;HORVU2Hr1G108180|chr2H:713703794-713705942|HC_G|Anthocyanidin reductase|GO:0003824, GO:0050662|PF01370|IPR001509, IPR016040	1	2	2	2	0	0	0	0	1	0	0	0	0	0	0	1	1	1	1	0	1	0	0	0	0	0	0	0	0	0	0	0	0	1	1	1	1	0	0	0	0	0	0	0	0	0
	N1JF54	N1JF54	tr|N1JF54|N1JF54_BLUG1 ATP-dependent RNA helicase ded1 OS=Blumeria graminis f. sp. hordei (strain DH14) GN=BGHDH14_bgh02036 PE=3 SV=1	1	1	1	1	0	0	0	0	0	0	0	0	0	0	1	1	0	1	1	1	1	0	0	0	0	0	0	0	0	0	0	0	1	0	0	1	1	1	0	0	0	0	0	0	0	0
	HORVU3Hr1G055990	HORVU3Hr1G055990	HORVU3Hr1G055990.1;HORVU3Hr1G055990|chr3H:419433936-419446361|HC_G|AP-4 complex subunit beta|GO:0005488, GO:0006886, GO:0016192, GO:0030117, GO:0030131|PF01602, PF09066|IPR002553, IPR011989, IPR015151, IPR016024	1	2	2	2	0	1	2	2	2	1	1	1	1	0	2	2	2	2	2	1	0	1	2	2	1	2	1	2	0	2	0	0	1	0	1	2	2	0	0	0	2	1	1	1	1	1
	HORVU1Hr1G054250;HORVU4Hr1G088140	HORVU1Hr1G054250;HORVU4Hr1G088140	HORVU1Hr1G054250.9;HORVU1Hr1G054250|chr1H:401233433-401236066|HC_G|Expansin-B4|GO:0005576, GO:0019953|PF01357, PF03330|IPR005795, IPR007112, IPR007117, IPR007118, IPR009009;HORVU4Hr1G088140.2;HORVU4Hr1G088140|chr4H:639752757-639755359|HC_G|expansin B2|GO:0	2	2	2	2	0	1	1	1	0	0	1	1	1	0	0	2	0	1	2	2	0	2	1	1	1	0	1	1	1	1	0	0	1	0	1	1	1	0	0	0	1	1	1	1	1	0
	N1J6M2	N1J6M2	tr|N1J6M2|N1J6M2_BLUG1 CSEP0007 putative effector protein OS=Blumeria graminis f. sp. hordei (strain DH14) GN=BGHDH14_bgh00027 PE=4 SV=1	1	3	3	3	0	0	0	0	0	0	0	0	0	2	2	2	1	1	0	2	2	1	0	0	0	0	0	0	0	0	0	1	1	0	1	1	1	2	0	1	0	0	0	0	0	0
	N1JCD5	N1JCD5	tr|N1JCD5|N1JCD5_BLUG1 60S ribosomal protein L3 OS=Blumeria graminis f. sp. hordei (strain DH14) GN=BGHDH14_bgh05031 PE=3 SV=1	1	18	18	18	0	0	0	0	0	0	0	0	0	11	15	14	6	7	7	15	17	15	0	0	0	0	0	0	0	0	0	13	14	11	6	5	9	13	11	10	0	0	0	0	0	0
	N1JPJ3	N1JPJ3	tr|N1JPJ3|N1JPJ3_BLUG1 60S ribosomal protein OS=Blumeria graminis f. sp. hordei (strain DH14) GN=BGHDH14_bgh02814 PE=4 SV=1	1	14	14	14	1	1	1	1	1	1	1	1	1	13	14	11	5	5	7	14	14	14	1	1	1	1	1	0	1	0	1	12	14	11	6	6	8	13	12	10	1	1	0	1	1	1
	HORVU1Hr1G054560	HORVU1Hr1G054560	HORVU1Hr1G054560.1;HORVU1Hr1G054560|chr1H:402878801-402883607|HC_G|DYNAMIN-like 1E|GO:0003924, GO:0005525|PF00350, PF01031, PF02212|IPR000375, IPR001401, IPR003130, IPR019762, IPR020850, IPR022812, IPR027417, IPR030381	1	3	3	3	1	3	2	3	3	3	2	2	2	1	2	3	2	3	3	3	2	2	2	3	2	3	3	3	2	1	0	0	3	1	3	2	3	1	0	1	2	3	2	2	2	2
	N1JH76	N1JH76	tr|N1JH76|N1JH76_BLUG1 ATP Cytrate synthase/succinyl CoA ligase OS=Blumeria graminis f. sp. hordei (strain DH14) GN=BGHDH14_bgh00067 PE=4 SV=1	1	7	7	7	0	0	0	0	0	0	0	0	0	3	3	4	1	3	3	3	3	2	0	0	0	0	0	0	0	0	0	0	4	3	2	2	3	2	0	2	0	0	0	0	0	0
	HORVU7Hr1G097020;HORVU5Hr1G046750;HORVU0Hr1G011760;HORVU3Hr1G058350	HORVU7Hr1G097020	HORVU7Hr1G097020.1;HORVU7Hr1G097020|chr7H:590606136-590613799|HC_G|UDP-sugar pyrophosphorylase|GO:0008152, GO:0070569|PF01704|IPR002618, IPR029044	4	7	7	7	0	3	3	7	7	6	6	7	6	0	0	1	5	6	5	5	2	0	2	5	1	7	6	6	2	3	1	0	0	0	5	5	5	0	1	1	5	4	5	6	7	6
	HORVU0Hr1G006340;HORVU3Hr1G029450;HORVU3Hr1G029440	HORVU0Hr1G006340;HORVU3Hr1G029450;HORVU3Hr1G029440	HORVU0Hr1G006340.1;HORVU0Hr1G006340|chrUn:34637690-34640056|HC_G|cell division cycle 48|GO:0005524, GO:0016787|PF00004, PF02359, PF02933|IPR003338, IPR003593, IPR003959, IPR003960, IPR004201, IPR005938, IPR009010, IPR027417, IPR029067;HORVU3Hr1G029450.1;HO	3	5	1	0	2	2	3	4	4	3	3	4	4	3	3	5	4	4	5	4	3	3	4	4	4	4	4	4	3	4	3	3	3	4	5	3	4	4	4	2	4	4	4	3	4	4
	HORVU4Hr1G059130	HORVU4Hr1G059130	HORVU4Hr1G059130.6;HORVU4Hr1G059130|chr4H:494330440-494334319|HC_G|UDP-glucuronic acid decarboxylase 3|none|PF16363|IPR016040	1	7	7	6	5	4	5	5	7	5	4	6	4	3	3	4	4	4	4	3	2	1	6	5	4	7	5	6	3	6	3	4	4	3	4	4	4	2	0	1	5	4	5	3	5	4
	HORVU7Hr1G092510;HORVU7Hr1G092380;HORVU3Hr1G071470;HORVU3Hr1G053350;HORVU3Hr1G053380	HORVU7Hr1G092510;HORVU7Hr1G092380;HORVU3Hr1G071470;HORVU3Hr1G053350;HORVU3Hr1G053380	HORVU7Hr1G092510.2;HORVU7Hr1G092510|chr7H:566575015-566582436|HC_G|ABC transporter G family member 44|GO:0005524, GO:0016020, GO:0016887|PF00005, PF01061, PF08370, PF14510|IPR003439, IPR003593, IPR013525, IPR013581, IPR027417, IPR029481;HORVU7Hr1G092380.8;	5	2	2	2	0	0	0	0	0	0	0	0	0	1	0	1	0	0	1	0	0	0	0	0	0	0	0	0	0	0	0	0	0	0	1	0	1	0	1	1	0	0	0	0	0	0
	HORVU7Hr1G121700;HORVU6Hr1G008730;HORVU6Hr1G008640	HORVU7Hr1G121700	HORVU7Hr1G121700.1;HORVU7Hr1G121700|chr7H:654409318-654413340|HC_G|catalase 2|GO:0004096, GO:0006979, GO:0020037, GO:0055114|PF00199, PF06628|IPR002226, IPR010582, IPR011614, IPR018028, IPR020835, IPR024708, IPR024711	3	4	3	3	0	2	0	1	1	2	0	1	1	0	2	0	2	2	2	2	1	0	1	1	1	1	1	2	0	0	0	0	0	0	2	3	4	0	0	0	2	0	0	0	1	2
	HORVU6Hr1G043720;HORVU4Hr1G013230;HORVU1Hr1G085550	HORVU6Hr1G043720;HORVU4Hr1G013230;HORVU1Hr1G085550	HORVU6Hr1G043720.1;HORVU6Hr1G043720|chr6H:247941955-247942561|HC_G|50S ribosomal protein L21, mitochondrial|none|none|none;HORVU4Hr1G013230.1;HORVU4Hr1G013230|chr4H:45293425-45294029|HC_G|50S ribosomal protein L21, mitochondrial|none|none|none;HORVU1Hr1G08	3	1	1	1	0	0	0	0	0	0	0	0	0	0	0	0	0	0	0	0	0	0	0	0	0	0	0	1	0	1	0	1	0	0	0	0	0	0	1	1	1	1	1	1	0	1
	N1JHU2	N1JHU2	tr|N1JHU2|N1JHU2_BLUG1 Tubulin alpha chain OS=Blumeria graminis f. sp. hordei (strain DH14) GN=BGHDH14_bgh01972 PE=3 SV=1	1	3	2	2	0	0	0	0	0	0	0	0	0	2	2	2	2	2	2	1	1	1	0	0	0	0	0	0	0	0	0	0	2	1	2	2	2	1	1	1	0	0	0	0	0	0
	HORVU7Hr1G069230;HORVU4Hr1G000620	HORVU7Hr1G069230	HORVU7Hr1G069230.2;HORVU7Hr1G069230|chr7H:368770261-368773576|HC_G|ATP-binding cassette 14|GO:0005524, GO:0016887|PF00005, PF12848|IPR003439, IPR003593, IPR017871, IPR027417, IPR032781	2	7	7	7	3	4	5	3	4	5	4	5	4	2	4	3	2	3	2	2	2	2	3	4	4	4	6	5	3	4	3	2	2	2	3	3	2	2	2	2	6	5	5	6	5	4
	N1JG28;N1JQA7;HORVU5Hr1G081590;HORVU5Hr1G101600;HORVU7Hr1G104300;HORVU2Hr1G045920	N1JG28;N1JQA7	tr|N1JG28|N1JG28_BLUG1 60S ribosomal protein L44 OS=Blumeria graminis f. sp. hordei (strain DH14) GN=BGHDH14_bgh02150 PE=3 SV=1;tr|N1JQA7|N1JQA7_BLUG1 60S ribosomal protein L44 OS=Blumeria graminis f. sp. hordei (strain DH14) GN=BGHDH14_bgh04363 PE=3 SV=1	6	4	4	4	1	2	1	1	1	2	2	2	2	1	4	3	3	2	3	3	3	4	0	2	1	1	1	2	1	1	1	4	3	3	2	2	3	2	4	3	2	2	2	1	2	1
	HORVU4Hr1G060880	HORVU4Hr1G060880	HORVU4Hr1G060880.1;HORVU4Hr1G060880|chr4H:510807431-510836346|HC_G|SH3 domain-containing protein|GO:0005488, GO:0005515|PF00018|IPR001452, IPR011989, IPR016024	1	3	3	3	0	1	1	1	1	1	1	1	1	0	2	1	3	3	2	0	0	0	0	1	0	1	1	0	0	1	0	0	2	1	1	2	3	0	0	1	1	1	1	1	1	1
	HORVU5Hr1G021580;HORVU5Hr1G021530	HORVU5Hr1G021580;HORVU5Hr1G021530	HORVU5Hr1G021580.1;HORVU5Hr1G021580|chr5H:105659578-105665477|HC_G|Importin subunit beta-1|GO:0005488, GO:0006886, GO:0008536|PF03810, PF13513|IPR001494, IPR011989, IPR016024;HORVU5Hr1G021530.2;HORVU5Hr1G021530|chr5H:104644168-104650067|HC_G|Importin subun	2	2	2	2	1	2	2	2	2	2	2	2	2	2	2	2	2	2	2	2	1	1	2	2	1	2	1	1	1	1	0	1	2	2	2	2	2	0	1	0	1	1	2	1	2	2
	HORVU5Hr1G124350	HORVU5Hr1G124350	HORVU5Hr1G124350.1;HORVU5Hr1G124350|chr5H:665987090-665993755|HC_G|Outer envelope pore protein 24, chloroplastic|none|none|none	1	4	4	4	1	2	2	2	2	2	2	1	0	0	2	2	1	1	1	1	1	0	2	2	3	1	2	1	0	2	0	0	1	0	1	2	1	0	0	1	2	1	2	2	2	3
	HORVU4Hr1G011940;HORVU0Hr1G026430	HORVU4Hr1G011940	HORVU4Hr1G011940.9;HORVU4Hr1G011940|chr4H:38056095-38069016|HC_G|Exocyst complex component 1|none|PF09763, PF15277|IPR019160, IPR028258	2	3	3	3	1	0	2	2	3	0	0	2	1	0	1	1	1	1	1	1	1	0	2	2	2	1	3	2	0	1	1	0	1	1	1	0	1	0	0	0	2	1	2	2	2	1
	HORVU2Hr1G051380;HORVU2Hr1G048380;HORVU0Hr1G034650;HORVU0Hr1G026930;HORVU0Hr1G033690;HORVU0Hr1G033420;HORVU0Hr1G026250;HORVU7Hr1G107920;HORVU6Hr1G049460;HORVU5Hr1G064980	HORVU2Hr1G051380;HORVU2Hr1G048380;HORVU0Hr1G034650;HORVU0Hr1G026930;HORVU0Hr1G033690;HORVU0Hr1G033420;HORVU0Hr1G026250;HORVU7Hr1G107920;HORVU6Hr1G049460;HORVU5Hr1G064980	HORVU2Hr1G051380.1;HORVU2Hr1G051380|chr2H:301224116-301224503|HC_G|50S ribosomal protein L14, chloroplastic|GO:0003735, GO:0005840, GO:0006412|PF00238|IPR000218, IPR023571;HORVU2Hr1G048380.1;HORVU2Hr1G048380|chr2H:270701331-270701691|HC_G|50S ribosomal pro	10	1	1	1	0	1	0	0	1	0	0	0	0	1	1	0	1	0	0	1	1	1	1	1	1	1	1	0	0	0	0	0	0	0	0	1	1	1	0	0	1	0	0	0	0	0
	HORVU2Hr1G036030	HORVU2Hr1G036030	HORVU2Hr1G036030.1;HORVU2Hr1G036030|chr2H:156945263-156955585|HC_G|Calcium-binding protein 39-like|GO:0005488|PF08569|IPR011989, IPR013878, IPR016024	1	2	2	2	0	1	1	1	2	1	1	1	1	0	1	1	1	2	1	0	0	1	1	1	0	1	0	0	0	1	0	0	1	0	1	1	1	0	0	1	0	1	0	0	1	1
	N1JI63	N1JI63	tr|N1JI63|N1JI63_BLUG1 Putative 40S ribosomal protein S3a-1 (Fragment) OS=Blumeria graminis f. sp. hordei (strain DH14) GN=BGHDH14_bgh05711 PE=3 SV=1	1	15	15	15	0	0	0	0	0	0	0	0	0	13	14	14	6	6	6	13	14	15	0	0	0	0	0	0	0	0	0	13	15	13	4	5	8	13	14	11	0	0	0	0	0	0
	HORVU6Hr1G054000;HORVU2Hr1G083740	HORVU6Hr1G054000	HORVU6Hr1G054000.4;HORVU6Hr1G054000|chr6H:340035311-340039929|HC_G|Very-long-chain 3-oxoacyl-CoA reductase 1|GO:0008152, GO:0016491|PF00106|IPR002198, IPR002347, IPR016040	2	7	7	7	2	5	4	5	4	5	5	5	4	5	7	6	7	5	6	6	4	3	4	5	5	5	4	5	3	4	3	3	5	2	5	5	6	2	2	3	5	5	5	5	4	4
	HORVU5Hr1G035100	HORVU5Hr1G035100	HORVU5Hr1G035100.10;HORVU5Hr1G035100|chr5H:241376245-241413948|HC_G|exocyst complex component sec10|GO:0005737, GO:0006887, GO:0048278|PF07393|IPR009976	1	4	4	4	0	2	4	3	3	2	1	3	2	0	0	0	1	1	1	0	0	0	3	4	2	4	3	4	0	4	1	0	0	0	1	1	1	1	0	0	4	2	3	2	3	2
	HORVU5Hr1G009600;HORVU3Hr1G086410;HORVU5Hr1G009610	HORVU5Hr1G009600;HORVU3Hr1G086410;HORVU5Hr1G009610	HORVU5Hr1G009600.1;HORVU5Hr1G009600|chr5H:23245645-23246890|HC_G|60S ribosomal protein L36-3|GO:0003735, GO:0005622, GO:0005840, GO:0006412|PF01158|IPR000509;HORVU3Hr1G086410.2;HORVU3Hr1G086410|chr3H:616786077-616788095|HC_G|60S ribosomal protein L36-3|GO:	3	10	1	1	7	6	7	7	7	7	8	7	6	5	7	7	6	8	7	6	7	9	7	6	6	6	6	7	5	5	6	8	6	6	7	6	6	6	7	7	6	7	7	7	8	7
	HORVU2Hr1G040020	HORVU2Hr1G040020	HORVU2Hr1G040020.4;HORVU2Hr1G040020|chr2H:193486013-193492412|HC_G|Brefeldin A-inhibited guanine nucleotide-exchange protein 5|GO:0005086, GO:0005488, GO:0032012|PF01369, PF12783, PF16213|IPR000904, IPR016024, IPR023394, IPR032629, IPR032691	1	4	4	4	0	1	1	1	2	2	1	1	1	1	1	1	2	2	2	1	1	0	1	1	1	2	2	2	0	1	0	0	1	1	1	2	4	1	0	0	1	0	2	1	2	2
	HORVU2Hr1G044520;HORVU1Hr1G092250	HORVU2Hr1G044520	HORVU2Hr1G044520.4;HORVU2Hr1G044520|chr2H:232003477-232008632|HC_G|receptor kinase 1|GO:0004672, GO:0005524, GO:0006468|PF00069, PF01657|IPR000719, IPR002290, IPR002902, IPR008271, IPR011009, IPR013320, IPR017441	2	5	5	5	1	2	2	2	5	3	2	3	2	2	3	2	3	3	3	3	2	1	1	3	1	3	2	2	2	2	2	0	2	2	2	3	3	2	0	2	2	2	3	3	4	3
	HORVU4Hr1G071020	HORVU4Hr1G071020	HORVU4Hr1G071020.1;HORVU4Hr1G071020|chr4H:578664349-578666723|HC_G|sugar transporter 9|GO:0005215, GO:0016020, GO:0016021, GO:0022857, GO:0022891, GO:0055085|PF00083|IPR003663, IPR005828, IPR005829, IPR020846	1	1	1	1	0	0	0	1	1	1	1	1	1	1	1	1	1	1	1	0	1	0	1	0	0	1	1	1	0	0	0	1	1	0	1	0	1	1	0	0	0	1	1	1	1	1
	HORVU1Hr1G007720	HORVU1Hr1G007720	HORVU1Hr1G007720.1;HORVU1Hr1G007720|chr1H:16055766-16057942|HC_G|UDP-Glycosyltransferase superfamily protein|GO:0008152, GO:0016758|PF00201|IPR002213	1	4	4	4	0	2	1	1	2	1	2	2	1	0	0	3	2	2	3	1	0	0	2	1	2	1	1	2	0	2	0	0	1	1	1	3	3	0	0	0	2	2	3	3	2	1
	N1JE67	N1JE67	tr|N1JE67|N1JE67_BLUG1 Mitochondrial protein import protein MAS5 OS=Blumeria graminis f. sp. hordei (strain DH14) GN=BGHDH14_bgh01553 PE=3 SV=1	1	2	2	2	0	0	0	0	0	0	0	0	0	1	2	1	1	0	2	1	2	0	0	0	0	0	0	0	0	0	0	0	1	1	2	1	2	2	0	2	0	0	0	0	0	0
	HORVU1Hr1G002150;HORVU3Hr1G104600	HORVU1Hr1G002150	HORVU1Hr1G002150.11;HORVU1Hr1G002150|chr1H:4312752-4320319|HC_G|methionine S-methyltransferase|GO:0003824, GO:0008168, GO:0009058, GO:0030170|PF00155, PF12847|IPR004839, IPR015421, IPR015422, IPR015424, IPR025779, IPR029063	2	7	7	7	0	4	3	3	5	4	3	4	5	0	1	1	4	3	4	1	0	0	2	4	1	6	5	5	1	3	1	0	0	1	2	4	4	0	0	0	5	3	6	4	5	5
	HORVU2Hr1G086530;HORVU0Hr1G037100;HORVU0Hr1G033630;HORVU4Hr1G059530;N1JES0;HORVU2Hr1G015540	HORVU2Hr1G086530;HORVU0Hr1G037100;HORVU0Hr1G033630;HORVU4Hr1G059530;N1JES0;HORVU2Hr1G015540	HORVU2Hr1G086530.1;HORVU2Hr1G086530|chr2H:623758366-623761462|HC_G|NADH-quinone oxidoreductase subunit D|GO:0016651, GO:0048038, GO:0051287, GO:0055114|PF00346|IPR001135, IPR029014;HORVU0Hr1G037100.1;HORVU0Hr1G037100|chrUn:231010631-231016637|HC_G|NADH-qui	6	2	2	2	1	0	1	2	2	0	0	1	1	0	0	0	1	1	1	1	0	0	1	1	0	2	1	1	0	0	0	0	0	0	0	1	1	0	0	0	2	1	0	0	2	1
	N1J682	N1J682	tr|N1J682|N1J682_BLUG1 S-adenosylmethionine synthase OS=Blumeria graminis f. sp. hordei (strain DH14) GN=BGHDH14_bgh00110 PE=3 SV=1	1	5	5	5	0	0	0	0	0	0	0	0	0	3	3	4	2	4	3	3	4	2	0	0	0	0	0	0	0	0	0	4	4	2	3	3	3	2	2	3	0	0	0	0	0	0
	HORVU4Hr1G040950	HORVU4Hr1G040950	HORVU4Hr1G040950.3;HORVU4Hr1G040950|chr4H:317248598-317250454|HC_G|50S ribosomal protein L6|GO:0003735, GO:0005622, GO:0005840, GO:0006412, GO:0019843|PF00347|IPR002358, IPR019906, IPR020040	1	4	4	4	0	3	0	2	3	1	0	2	1	1	4	1	2	0	3	3	4	4	3	2	0	3	1	0	0	0	0	0	2	0	0	2	3	4	1	1	1	0	0	0	0	0
	HORVU5Hr1G076700	HORVU5Hr1G076700	HORVU5Hr1G076700.2;HORVU5Hr1G076700|chr5H:551809410-551811794|HC_G|60S ribosomal protein L7a|GO:0030529, GO:0042254|PF01248|IPR001921, IPR004037, IPR004038, IPR018492, IPR029064	1	16	16	3	12	10	10	11	11	10	12	11	12	8	11	12	12	11	13	10	12	13	12	11	12	10	11	11	12	12	10	11	12	7	10	10	10	11	13	11	13	11	11	11	11	10
	HORVU7Hr1G088080	HORVU7Hr1G088080	HORVU7Hr1G088080.1;HORVU7Hr1G088080|chr7H:532183356-532189161|HC_G|T-complex protein 1 subunit epsilon|GO:0005524, GO:0006457, GO:0051082|PF00118|IPR002194, IPR002423, IPR012718, IPR017998, IPR027409, IPR027410, IPR027413	1	2	2	1	2	2	2	2	2	2	2	2	2	1	1	1	1	1	1	1	1	1	1	2	2	2	2	2	1	1	0	0	1	1	1	0	1	0	1	0	2	1	2	2	2	2
	HORVU1Hr1G084970	HORVU1Hr1G084970	HORVU1Hr1G084970.2;HORVU1Hr1G084970|chr1H:534656493-534663835|HC_G|dynamin-like protein|GO:0003924, GO:0005525|PF00350, PF01031, PF02212|IPR000375, IPR001401, IPR003130, IPR019762, IPR020850, IPR022812, IPR027417, IPR030381	1	12	12	12	5	7	6	9	9	7	8	7	6	4	8	7	7	8	7	5	6	5	7	9	7	7	8	7	5	8	4	2	6	5	7	6	8	6	2	7	7	5	8	7	8	6
	HORVU4Hr1G089310	HORVU4Hr1G089310	HORVU4Hr1G089310.19;HORVU4Hr1G089310|chr4H:642155943-642276817|HC_G|AP-2 complex subunit alpha-1|GO:0005488, GO:0006886, GO:0008565, GO:0015031, GO:0016020, GO:0016192, GO:0030117, GO:0030131|PF01602, PF02296, PF02883|IPR002553, IPR003164, IPR008152, IPR00	1	4	4	4	1	3	3	3	3	3	3	3	3	3	3	3	3	3	3	3	1	1	1	3	1	3	2	3	0	2	0	0	2	1	3	4	3	0	0	0	2	2	2	3	3	2
	N1JFK1	N1JFK1	tr|N1JFK1|N1JFK1_BLUG1 Mitochondrial malate dehydrogenase OS=Blumeria graminis f. sp. hordei (strain DH14) GN=BGHDH14_bgh00090 PE=3 SV=1	1	2	2	2	0	0	0	0	0	0	0	0	0	1	1	1	1	1	1	1	1	0	0	0	0	0	0	0	0	0	0	0	1	0	1	1	1	1	0	0	0	0	0	0	0	0
	HORVU6Hr1G092970	HORVU6Hr1G092970	HORVU6Hr1G092970.3;HORVU6Hr1G092970|chr6H:578621093-578622182|HC_G|Aquaporin-like superfamily protein|GO:0005215, GO:0006810, GO:0016020|PF00230|IPR000425, IPR022357, IPR023271	1	4	1	0	1	4	4	4	4	4	4	4	4	2	4	4	3	4	4	4	2	3	3	4	4	4	4	4	4	4	3	2	4	3	3	4	4	4	1	4	4	3	4	4	4	4
	N1JG76	N1JG76	tr|N1JG76|N1JG76_BLUG1 Ribosomal protein OS=Blumeria graminis f. sp. hordei (strain DH14) GN=BGHDH14_bgh00069 PE=3 SV=1	1	8	7	7	1	1	1	1	1	1	1	1	1	7	7	8	4	4	5	8	8	8	1	1	1	1	1	1	1	1	1	7	8	6	4	4	4	7	7	6	1	1	1	1	1	1
	HORVU7Hr1G057390	HORVU7Hr1G057390	HORVU7Hr1G057390.2;HORVU7Hr1G057390|chr7H:249988080-249993911|HC_G|Proteasome subunit alpha type-7-A|GO:0004175, GO:0004298, GO:0005839, GO:0006511, GO:0019773, GO:0051603|PF00227, PF10584|IPR000426, IPR001353, IPR023332, IPR029055	1	4	4	2	1	1	1	2	2	2	2	1	2	0	0	1	1	2	2	0	0	0	1	2	2	2	2	2	0	1	1	0	0	0	2	2	2	0	0	0	2	2	1	2	2	2
	HORVU7Hr1G045410	HORVU7Hr1G045410	HORVU7Hr1G045410.14;HORVU7Hr1G045410|chr7H:143893461-143915252|HC_G|Proteasome activator complex subunit 4|GO:0005488|PF11919, PF16507|IPR011989, IPR016024, IPR021843, IPR032430	1	3	3	3	0	1	1	1	1	1	0	1	0	1	1	1	2	2	2	2	0	0	0	1	0	1	0	1	0	0	0	0	1	1	2	1	2	0	0	1	1	0	1	1	1	1
	HORVU6Hr1G018670	HORVU6Hr1G018670	HORVU6Hr1G018670.1;HORVU6Hr1G018670|chr6H:47976779-47978829|HC_G|Proline-rich protein, putative, expressed|none|PF01190|none	1	3	3	3	2	2	2	2	2	2	2	2	1	2	2	2	2	2	2	2	1	2	2	2	2	2	2	2	0	2	2	2	2	2	2	2	2	0	0	0	2	2	2	1	1	2
	HORVU3Hr1G055730	HORVU3Hr1G055730	HORVU3Hr1G055730.3;HORVU3Hr1G055730|chr3H:414521061-414524804|HC_G|calcium-dependent protein kinase 6|GO:0004672, GO:0005509, GO:0005524, GO:0006468|PF00069, PF13499|IPR000719, IPR002048, IPR002290, IPR008271, IPR011009, IPR011992, IPR017441, IPR018247	1	4	4	4	0	3	3	3	4	3	2	4	3	1	1	3	4	2	4	4	2	0	2	3	1	4	4	4	1	1	0	2	1	1	2	3	4	0	0	0	4	2	3	4	2	4
	HORVU4Hr1G059260	HORVU4Hr1G059260	HORVU4Hr1G059260.3;HORVU4Hr1G059260|chr4H:495853476-495855920|HC_G|Heat shock 70 kDa protein 3|none|PF00012|IPR013126, IPR018181, IPR029047, IPR029048	1	14	1	0	9	9	9	12	11	12	9	9	10	7	9	11	12	12	12	10	11	10	7	11	8	12	12	12	9	9	9	10	11	9	11	11	12	6	8	8	8	11	10	12	12	11
	N1JFK8	N1JFK8	tr|N1JFK8|N1JFK8_BLUG1 60S ribosomal protein L39 OS=Blumeria graminis f. sp. hordei (strain DH14) GN=BGHDH14_bgh03764 PE=3 SV=1	1	1	1	1	0	0	0	0	0	0	0	0	0	1	1	1	1	1	1	1	1	1	0	0	0	0	0	0	0	0	0	1	1	1	1	1	1	1	1	1	0	0	0	0	0	0
	HORVU4Hr1G017540;HORVU5Hr1G078810	HORVU4Hr1G017540;HORVU5Hr1G078810	HORVU4Hr1G017540.4;HORVU4Hr1G017540|chr4H:78072735-78074939|HC_G|Proteasome subunit beta type-4|GO:0004175, GO:0004298, GO:0005839, GO:0051603|PF00227|IPR001353, IPR016050, IPR023333, IPR029055;HORVU5Hr1G078810.1;HORVU5Hr1G078810|chr5H:555818907-555821257|	2	4	4	4	0	1	1	2	4	3	3	3	3	0	0	1	2	1	1	1	1	0	1	2	3	3	4	4	0	3	1	0	0	1	1	1	2	0	0	0	3	2	3	3	4	3
	HORVU3Hr1G049610	HORVU3Hr1G049610	HORVU3Hr1G049610.1;HORVU3Hr1G049610|chr3H:350097931-350103029|HC_G|Carbamoyl-phosphate synthase large chain|GO:0003824, GO:0005524, GO:0006807, GO:0046872|PF02142, PF02786, PF02787|IPR005479, IPR005480, IPR005483, IPR006275, IPR011607, IPR011761, IPR013815	1	4	4	4	0	0	0	2	3	1	0	2	0	1	0	1	1	2	2	0	0	1	0	0	0	3	3	3	0	0	0	0	0	0	2	2	2	1	0	0	2	1	0	3	3	3
	HORVU4Hr1G066270	HORVU4Hr1G066270	HORVU4Hr1G066270.1;HORVU4Hr1G066270|chr4H:551855901-551858769|HC_G|allene oxide synthase|GO:0005506, GO:0016705, GO:0020037, GO:0055114|PF00067|IPR001128	1	5	5	5	2	2	1	2	3	3	1	2	2	1	2	3	3	2	4	2	2	2	1	1	2	2	3	3	2	2	1	2	2	2	2	3	3	1	1	1	4	3	2	3	4	1
	HORVU5Hr1G038920	HORVU5Hr1G038920	HORVU5Hr1G038920.1;HORVU5Hr1G038920|chr5H:280775389-280777931|HC_G|Ribosomal protein S4|GO:0003723, GO:0003735, GO:0005622, GO:0006412, GO:0015935, GO:0019843|PF00163, PF01479|IPR001912, IPR002942, IPR005710, IPR018079	1	13	11	7	9	10	11	11	12	11	11	10	9	12	12	11	10	12	13	12	12	12	10	11	11	11	12	12	11	10	10	11	12	10	11	9	11	12	12	12	12	11	11	11	12	10
	HORVU1Hr1G064480	HORVU1Hr1G064480	HORVU1Hr1G064480.1;HORVU1Hr1G064480|chr1H:461568200-461574175|HC_G|RAB GDP dissociation inhibitor 2|GO:0005093, GO:0015031, GO:0016491, GO:0055114|PF00996|IPR000806, IPR018203, IPR023753	1	10	10	7	2	3	4	6	7	7	7	6	6	2	4	5	4	5	3	3	2	1	3	6	4	8	7	9	2	5	5	2	3	5	5	4	5	2	1	4	8	5	7	8	8	7
	HORVU1Hr1G024180	HORVU1Hr1G024180	HORVU1Hr1G024180.1;HORVU1Hr1G024180|chr1H:108240030-108241571|HC_G|FASCICLIN-like arabinogalactan-protein 11|none|PF02469|IPR000782	1	2	2	2	0	1	1	1	2	1	1	1	2	0	0	0	0	1	0	0	0	0	1	1	1	1	2	0	1	2	0	0	0	0	1	1	1	0	0	0	1	1	1	1	0	0
	HORVU5Hr1G002970	HORVU5Hr1G002970	HORVU5Hr1G002970.2;HORVU5Hr1G002970|chr5H:6926838-6932106|HC_G|Ras-related protein Rab-5A|GO:0003924, GO:0005525, GO:0005622, GO:0006886, GO:0006913, GO:0007165, GO:0007264, GO:0015031, GO:0016020|PF00071|IPR001806, IPR002041, IPR003578, IPR003579, IPR0052	1	1	1	1	0	0	0	0	0	0	0	0	0	1	1	1	0	1	1	1	0	0	0	0	0	0	0	0	0	0	0	0	1	1	0	1	1	1	0	0	0	0	0	0	0	0
	HORVU4Hr1G023860;HORVU5Hr1G045990	HORVU4Hr1G023860;HORVU5Hr1G045990	HORVU4Hr1G023860.1;HORVU4Hr1G023860|chr4H:133410036-133418144|HC_G|Bifunctional protein HldE|GO:0003824, GO:0009058|PF01467|IPR004821, IPR014729;HORVU5Hr1G045990.2;HORVU5Hr1G045990|chr5H:357876969-357882753|HC_G|Bifunctional protein HldE|GO:0003824, GO:000	2	4	4	4	3	3	3	3	2	3	3	3	3	1	2	2	2	2	2	2	2	1	3	2	3	2	3	2	0	3	1	1	2	1	2	2	2	0	1	1	3	1	3	3	3	3
	HORVU6Hr1G025270	HORVU6Hr1G025270	HORVU6Hr1G025270.1;HORVU6Hr1G025270|chr6H:91133064-91138442|HC_G|T-complex protein 1 subunit eta|GO:0005524, GO:0006457, GO:0051082|PF00118|IPR002194, IPR002423, IPR012720, IPR017998, IPR027409, IPR027410, IPR027413	1	2	2	2	0	1	1	1	1	1	0	1	1	0	0	0	1	2	1	0	0	0	0	1	0	1	1	1	0	0	0	0	0	1	2	2	2	0	0	0	1	0	1	1	1	1
	HORVU4Hr1G040660	HORVU4Hr1G040660	HORVU4Hr1G040660.1;HORVU4Hr1G040660|chr4H:312733399-312738421|HC_G|T-complex protein 1 subunit theta|GO:0005524, GO:0006457, GO:0051082|PF00118|IPR002194, IPR002423, IPR012721, IPR017998, IPR027409, IPR027410, IPR027413	1	5	5	5	0	2	0	4	3	2	1	2	0	0	0	1	0	2	1	1	0	0	1	1	2	1	3	4	1	0	0	0	0	0	0	1	1	0	0	0	3	2	1	4	4	3
	N1J830	N1J830	tr|N1J830|N1J830_BLUG1 6-phosphogluconate dehydrogenase, decarboxylating OS=Blumeria graminis f. sp. hordei (strain DH14) GN=BGHDH14_bgh00063 PE=3 SV=1	1	5	5	5	0	0	0	0	0	0	0	0	0	4	3	4	3	3	3	4	2	2	0	0	0	0	0	0	0	0	0	2	4	3	3	3	4	2	1	2	0	0	0	0	0	0
	HORVU2Hr1G080340	HORVU2Hr1G080340	HORVU2Hr1G080340.1;HORVU2Hr1G080340|chr2H:582332547-582334422|HC_G|60S ribosomal protein L34|GO:0003735, GO:0005622, GO:0005840, GO:0006412|PF01199|IPR008195, IPR018065	1	6	1	1	5	5	6	6	6	5	6	6	6	5	6	4	5	4	5	5	6	6	6	6	6	6	6	6	6	6	6	4	6	5	4	4	6	4	4	5	6	6	5	6	6	6
	N1JAT5	N1JAT5	tr|N1JAT5|N1JAT5_BLUG1 40S ribosomal protein S6 OS=Blumeria graminis f. sp. hordei (strain DH14) GN=BGHDH14_bgh01989 PE=3 SV=1	1	13	13	13	0	0	0	0	0	0	0	0	0	13	13	12	3	1	4	13	13	12	0	0	0	0	0	0	0	0	0	13	13	8	2	2	3	13	13	11	0	0	0	0	0	0
	HORVU2Hr1G016720;HORVU2Hr1G095950;HORVU7Hr1G091520;HORVU2Hr1G092850;HORVU3Hr1G117850;HORVU6Hr1G091420;HORVU2Hr1G095970;HORVU1Hr1G037150;HORVU1Hr1G017500;HORVU7Hr1G109590;HORVU5Hr1G082310;HORVU4Hr1G062760;HORVU5Hr1G114030	HORVU2Hr1G016720;HORVU2Hr1G095950;HORVU7Hr1G091520;HORVU2Hr1G092850;HORVU3Hr1G117850;HORVU6Hr1G091420;HORVU2Hr1G095970;HORVU1Hr1G037150;HORVU1Hr1G017500;HORVU7Hr1G109590;HORVU5Hr1G082310;HORVU4Hr1G062760;HORVU5Hr1G114030	HORVU2Hr1G016720.2;HORVU2Hr1G016720|chr2H:38577315-38579274|HC_G|Protein kinase superfamily protein|GO:0004672, GO:0005524, GO:0006468|PF07714|IPR000719, IPR001245, IPR002290, IPR011009, IPR013320;HORVU2Hr1G095950.2;HORVU2Hr1G095950|chr2H:672303086-6723035	13	2	2	2	2	2	2	2	2	2	2	2	1	1	1	1	1	1	1	1	1	1	2	2	2	2	2	2	2	2	2	0	1	1	1	1	1	1	1	1	2	2	2	2	2	2
	HORVU5Hr1G064660;HORVU6Hr1G049220;HORVU0Hr1G036380;HORVU0Hr1G034470;HORVU0Hr1G024520;HORVU4Hr1G045240	HORVU5Hr1G064660;HORVU6Hr1G049220;HORVU0Hr1G036380;HORVU0Hr1G034470;HORVU0Hr1G024520;HORVU4Hr1G045240	HORVU5Hr1G064660.1;HORVU5Hr1G064660|chr5H:498622504-498623109|HC_G|30S ribosomal protein S4, chloroplastic|GO:0003723, GO:0003735, GO:0005622, GO:0006412, GO:0015935, GO:0019843|PF00163, PF01479|IPR001912, IPR002942, IPR005709, IPR018079;HORVU6Hr1G049220.1	6	3	3	3	0	0	1	0	1	0	0	0	0	2	1	2	1	0	1	2	0	0	1	1	0	0	1	0	0	0	0	0	0	0	0	2	1	1	0	0	2	1	0	1	0	0
	HORVU1Hr1G058180;HORVU3Hr1G037790	HORVU1Hr1G058180;HORVU3Hr1G037790	HORVU1Hr1G058180.1;HORVU1Hr1G058180|chr1H:424601544-424604152|HC_G|26S proteasome non-ATPase regulatory subunit 14 homolog|GO:0005515|PF01398, PF13012|IPR000555, IPR024969;HORVU3Hr1G037790.1;HORVU3Hr1G037790|chr3H:215659592-215662671|HC_G|26S proteasome no	2	1	1	1	0	1	1	1	1	1	1	1	1	0	1	1	1	1	1	1	0	0	1	1	1	1	1	1	0	1	0	0	1	0	1	1	1	0	0	0	1	1	1	1	1	1
	HORVU2Hr1G031120	HORVU2Hr1G031120	HORVU2Hr1G031120.1;HORVU2Hr1G031120|chr2H:116750433-116751545|HC_G|proliferating cell nuclear antigen 2|GO:0003677, GO:0006275, GO:0030337|PF00705|IPR000730, IPR022648, IPR022659	1	1	1	1	0	1	1	0	1	1	0	0	1	0	1	1	1	0	0	1	0	0	1	0	0	1	1	0	0	0	0	0	1	0	0	1	0	0	0	0	1	1	1	1	0	0
	HORVU5Hr1G118510	HORVU5Hr1G118510	HORVU5Hr1G118510.2;HORVU5Hr1G118510|chr5H:653051404-653053880|HC_G|Serine/threonine-protein kinase|GO:0048544|PF00954, PF01453|IPR000858, IPR001480	1	2	2	2	0	1	1	1	1	1	1	1	1	0	0	1	1	1	1	1	0	0	1	2	1	1	1	1	0	0	0	0	1	1	0	1	1	0	0	0	0	0	1	0	1	1
	HORVU3Hr1G060780	HORVU3Hr1G060780	HORVU3Hr1G060780.1;HORVU3Hr1G060780|chr3H:463228096-463238063|HC_G|Vacuolar protein sorting-associated protein 16 homolog|GO:0005515, GO:0005737, GO:0006886, GO:0007033|PF04840, PF04841|IPR006925, IPR006926, IPR015943, IPR016534	1	11	11	11	3	8	5	9	10	9	7	9	8	4	8	5	7	8	8	5	4	5	7	8	6	9	9	9	5	8	3	2	3	3	5	5	7	3	2	4	9	8	8	9	9	8
	N1J8N6	N1J8N6	tr|N1J8N6|N1J8N6_BLUG1 40S ribosomal protein S26 OS=Blumeria graminis f. sp. hordei (strain DH14) GN=BGHDH14_bgh01264 PE=3 SV=1	1	3	3	3	0	0	0	0	0	0	0	0	0	3	1	2	0	1	2	2	1	1	0	0	0	0	0	0	0	0	0	1	1	0	0	0	1	1	2	0	0	0	0	0	0	0
	HORVU2Hr1G109370	HORVU2Hr1G109370	HORVU2Hr1G109370.1;HORVU2Hr1G109370|chr2H:716475997-716479202|HC_G|Adenosylhomocysteinase|GO:0004013, GO:0006730|PF00670, PF05221|IPR000043, IPR015878, IPR016040, IPR020082	1	17	1	1	8	16	14	17	16	16	16	15	15	9	14	14	12	16	14	14	13	10	13	16	14	16	17	17	12	13	11	11	12	13	15	15	15	11	9	11	16	16	15	17	17	17
	HORVU4Hr1G080640	HORVU4Hr1G080640	HORVU4Hr1G080640.1;HORVU4Hr1G080640|chr4H:616741713-616748872|HC_G|Aconitate hydratase 1|GO:0008152|PF00330, PF00694|IPR000573, IPR001030, IPR006249, IPR015928, IPR015931, IPR015932, IPR018136	1	20	15	15	5	9	5	16	16	14	13	13	8	2	2	6	11	15	12	5	5	1	5	7	6	16	11	15	7	9	7	6	4	5	11	10	13	3	2	2	10	11	10	16	15	16
	HORVU2Hr1G126730	HORVU2Hr1G126730	HORVU2Hr1G126730.1;HORVU2Hr1G126730|chr2H:764420452-764424390|HC_G|C2 calcium/lipid-binding plant phosphoribosyltransferase family protein|GO:0005515|PF00168, PF08372|IPR000008, IPR013583	1	2	2	2	0	2	2	2	2	2	2	2	2	1	2	1	2	1	2	2	2	1	2	2	1	2	1	2	1	1	0	1	2	2	2	2	2	0	0	2	1	0	2	1	2	2
	HORVU4Hr1G038750;HORVU1Hr1G031180	HORVU4Hr1G038750;HORVU1Hr1G031180	HORVU4Hr1G038750.2;HORVU4Hr1G038750|chr4H:294193900-294201981|HC_G|P-loop containing nucleoside triphosphate hydrolases superfamily protein|none|PF13086, PF13087|IPR027417;HORVU1Hr1G031180.14;HORVU1Hr1G031180|chr1H:184946476-184956354|HC_G|P-loop containin	2	1	1	1	0	0	0	0	0	0	0	0	0	1	1	1	1	1	0	1	1	1	0	0	0	0	0	0	0	0	0	1	1	1	1	1	1	1	1	1	0	0	0	0	0	0
	HORVU3Hr1G057320	HORVU3Hr1G057320	HORVU3Hr1G057320.1;HORVU3Hr1G057320|chr3H:429905464-429911872|HC_G|Exportin-2|GO:0005488, GO:0005515, GO:0006886, GO:0008536|PF03378, PF03810, PF08506|IPR001494, IPR005043, IPR011989, IPR013713, IPR016024	1	3	3	3	1	2	1	2	2	2	1	2	1	1	2	3	1	3	2	3	2	1	1	2	1	2	2	2	1	2	0	0	1	1	2	3	3	1	0	1	2	1	1	2	2	2
	HORVU2Hr1G010990	HORVU2Hr1G010990	HORVU2Hr1G010990.2;HORVU2Hr1G010990|chr2H:21580813-21582937|HC_G|Aquaporin-like superfamily protein|GO:0005215, GO:0006810, GO:0016020|PF00230|IPR000425, IPR022357, IPR023271	1	10	10	9	7	10	10	10	10	10	10	10	10	10	10	10	9	10	10	10	10	10	9	10	10	10	10	10	10	10	9	9	10	9	10	9	10	10	8	10	10	10	10	10	10	10
	N1J9R3	N1J9R3	tr|N1J9R3|N1J9R3_BLUG1 Acetyltransferase component of pyruvate dehydrogenase complex OS=Blumeria graminis f. sp. hordei (strain DH14) GN=BGHDH14_bgh05518 PE=3 SV=1	1	3	3	3	0	0	0	0	0	0	0	0	0	1	1	2	1	1	1	1	1	0	0	0	0	0	0	0	0	0	0	0	2	1	1	1	1	0	0	0	0	0	0	0	0	0
	HORVU6Hr1G090720	HORVU6Hr1G090720	HORVU6Hr1G090720.1;HORVU6Hr1G090720|chr6H:573492912-573497540|HC_G|NADH dehydrogenase [ubiquinone] 1 alpha subcomplex subunit 9, mitochondrial|GO:0003824, GO:0050662|PF01370|IPR001509, IPR016040	1	7	7	7	3	4	3	5	5	5	4	4	3	2	2	4	6	5	5	4	1	3	5	5	5	5	5	6	4	4	1	1	2	3	5	5	6	2	0	1	5	5	5	6	6	5
	HORVU7Hr1G091810	HORVU7Hr1G091810	HORVU7Hr1G091810.1;HORVU7Hr1G091810|chr7H:561659828-561668258|HC_G|BRCA1-A complex subunit BRE|none|PF06113|IPR010358	1	3	3	3	3	3	1	0	1	1	3	2	2	2	2	2	2	1	2	2	2	2	0	0	0	0	0	0	0	0	0	0	0	0	0	0	1	0	0	1	0	0	0	0	0	1
	HORVU2Hr1G018720	HORVU2Hr1G018720	HORVU2Hr1G018720.7;HORVU2Hr1G018720|chr2H:48196036-48198686|HC_G|acyl-CoA dehydrogenase-related|GO:0003995, GO:0008152, GO:0016627, GO:0050660, GO:0055114|PF00441, PF02770, PF02771|IPR006091, IPR009075, IPR009100, IPR013786	1	1	1	1	0	1	0	1	0	0	0	0	0	0	1	1	0	0	1	1	0	0	0	1	0	0	1	0	1	1	0	0	1	0	0	1	1	0	0	1	1	1	0	0	0	1
	HORVU3Hr1G083090	HORVU3Hr1G083090	HORVU3Hr1G083090.21;HORVU3Hr1G083090|chr3H:601470647-601474392|HC_G|polypyrimidine tract-binding protein 3|GO:0000166, GO:0003676|PF00076, PF13893, PF14259|IPR000504, IPR012677	1	4	4	4	0	3	4	4	4	2	3	4	4	1	2	3	3	3	3	0	0	0	1	3	2	3	2	4	1	2	2	0	2	1	2	3	3	0	0	1	3	1	3	3	4	4
	HORVU4Hr1G070980	HORVU4Hr1G070980	HORVU4Hr1G070980.1;HORVU4Hr1G070980|chr4H:578447094-578453500|HC_G|COP9 signalosome complex subunit 4|GO:0005515|PF01399|IPR000717, IPR011991	1	1	1	1	0	0	0	0	1	0	0	0	0	0	0	0	0	0	0	0	0	0	0	0	0	0	0	1	0	0	0	1	0	1	0	0	0	0	0	0	1	0	0	1	1	1
	HORVU4Hr1G060190	HORVU4Hr1G060190	HORVU4Hr1G060190.1;HORVU4Hr1G060190|chr4H:504382270-504387591|HC_G|Outer envelope protein 80, chloroplastic|GO:0019867|PF01103|IPR000184	1	2	2	2	1	1	1	1	1	1	0	1	1	1	1	1	0	1	1	1	1	1	1	1	1	1	1	1	0	1	1	0	1	0	1	1	1	1	0	1	2	0	1	1	1	2
	HORVU1Hr1G041060	HORVU1Hr1G041060	HORVU1Hr1G041060.3;HORVU1Hr1G041060|chr1H:291111129-291141568|HC_G|Exportin-4|GO:0005488|none|IPR016024	1	1	1	1	1	1	1	1	1	1	0	1	1	0	1	0	1	1	1	0	0	0	1	1	0	1	1	0	0	1	0	0	0	1	1	1	1	0	0	0	1	0	1	1	1	1
	HORVU5Hr1G105090	HORVU5Hr1G105090	HORVU5Hr1G105090.1;HORVU5Hr1G105090|chr5H:620891293-620892320|HC_G|histone H2A 6|GO:0000786, GO:0003677, GO:0005634, GO:0046982|PF00125, PF16211|IPR002119, IPR007125, IPR009072, IPR032454, IPR032458	1	3	1	0	1	2	3	3	3	3	2	3	3	2	3	2	2	2	3	3	3	2	3	2	3	3	3	3	3	3	3	1	3	1	3	3	3	3	0	2	3	3	3	2	3	3
	HORVU2Hr1G114340	HORVU2Hr1G114340	HORVU2Hr1G114340.4;HORVU2Hr1G114340|chr2H:731697143-731699235|HC_G|Dehydrogenase/reductase SDR family member 4|GO:0008152, GO:0016491|PF00106|IPR002198, IPR002347, IPR016040	1	2	2	2	0	1	0	0	1	0	0	0	0	0	0	0	2	1	1	1	0	0	0	1	0	1	0	0	0	0	0	0	0	0	1	2	2	0	0	0	0	0	0	0	1	0
	HORVU2Hr1G005650;HORVU0Hr1G010280	HORVU2Hr1G005650	HORVU2Hr1G005650.6;HORVU2Hr1G005650|chr2H:12233039-12243969|HC_G|Cullin-associated NEDD8-dissociated protein 1|GO:0005488|PF08623, PF13646|IPR011989, IPR013932, IPR016024	2	3	3	3	0	0	1	0	1	0	1	1	0	0	1	0	1	2	3	1	1	0	0	0	0	1	0	1	0	0	0	0	0	0	3	3	3	0	0	0	0	0	0	1	1	0
	N1JFP5	N1JFP5	tr|N1JFP5|N1JFP5_BLUG1 40S ribosomal protein S22 OS=Blumeria graminis f. sp. hordei (strain DH14) GN=BGHDH14_bgh03951 PE=3 SV=1	1	8	8	8	0	0	0	0	0	0	0	0	0	7	6	7	4	2	2	7	8	7	0	0	0	0	0	0	0	0	0	5	7	4	2	3	6	8	8	6	0	0	0	0	0	0
+	HORVU2Hr1G096360	HORVU2Hr1G096360	HORVU2Hr1G096360.13;HORVU2Hr1G096360|chr2H:674156225-674158128|HC_G|Aquaporin-like superfamily protein|GO:0005215, GO:0006810, GO:0016020|PF00230|IPR000425, IPR022357, IPR023271	1	9	9	5	6	8	8	8	8	8	7	8	8	5	7	8	7	8	9	7	6	7	8	9	8	8	9	9	7	7	6	6	8	7	8	6	6	5	4	5	9	9	9	9	9	8
	HORVU3Hr1G004510	HORVU3Hr1G004510	HORVU3Hr1G004510.1;HORVU3Hr1G004510|chr3H:11698452-11703468|HC_G|WD repeat-containing protein 1|GO:0005515|PF00400|IPR001680, IPR015943, IPR017986, IPR019775	1	4	4	4	1	2	2	4	4	3	3	4	4	1	1	2	4	2	4	3	1	0	2	4	1	3	3	2	1	3	0	0	1	2	4	3	4	0	0	1	4	3	2	4	4	4
	HORVU3Hr1G059140	HORVU3Hr1G059140	HORVU3Hr1G059140.1;HORVU3Hr1G059140|chr3H:447236706-447245945|HC_G|Long-chain-fatty-acid--CoA ligase 1|GO:0003824, GO:0008152|PF00501|IPR000873, IPR020845	1	4	4	4	2	2	3	3	3	3	2	3	3	1	2	3	3	2	3	3	0	0	2	2	2	3	3	3	1	2	1	0	1	1	1	3	2	1	0	0	3	1	3	3	3	3
	N1JA24	N1JA24	tr|N1JA24|N1JA24_BLUG1 40S ribosomal protein S27 OS=Blumeria graminis f. sp. hordei (strain DH14) GN=BGHDH14_bgh03373 PE=3 SV=1	1	1	1	1	0	0	0	0	0	0	0	0	0	1	1	1	1	1	1	1	1	1	0	0	0	0	0	0	0	0	0	1	1	1	1	1	1	1	1	1	0	0	0	0	0	0
	HORVU3Hr1G105880;HORVU5Hr1G116770	HORVU3Hr1G105880	HORVU3Hr1G105880.6;HORVU3Hr1G105880|chr3H:670202810-670214721|HC_G|acetyl-CoA carboxylase 1|GO:0003824, GO:0003989, GO:0004075, GO:0005524, GO:0006633, GO:0016874, GO:0046872|PF00289, PF00364, PF01039, PF02785, PF02786, PF08326|IPR000022, IPR000089, IPR005	2	47	47	46	20	42	40	41	38	39	34	34	35	22	32	31	26	27	31	24	11	9	30	38	37	39	36	37	15	25	10	18	26	11	21	26	26	9	5	12	43	38	42	41	41	39
	HORVU7Hr1G089600;HORVU4Hr1G059430	HORVU7Hr1G089600	HORVU7Hr1G089600.1;HORVU7Hr1G089600|chr7H:544953030-544953654|HC_G|ATPase subunit 8|GO:0005739, GO:0016021, GO:0016820|PF02326, PF06449|IPR003319, IPR009455	2	3	3	3	1	1	1	1	1	1	1	2	1	1	1	1	1	1	1	1	1	0	2	1	2	2	2	3	2	2	0	0	1	1	1	1	1	0	0	1	2	2	3	3	2	3
+	HORVU7Hr1G011290	HORVU7Hr1G011290	HORVU7Hr1G011290.1;HORVU7Hr1G011290|chr7H:15856722-15859585|HC_G|54S ribosomal protein L4, mitochondrial|GO:0003735, GO:0005622, GO:0005761, GO:0005840, GO:0006412|PF06984|IPR001854, IPR010729	1	2	2	2	1	2	2	0	0	1	2	1	1	1	1	1	0	1	1	1	1	1	1	1	2	0	0	0	2	0	1	1	1	1	1	0	0	1	1	1	2	1	2	0	1	1
	HORVU6Hr1G075400	HORVU6Hr1G075400	HORVU6Hr1G075400.10;HORVU6Hr1G075400|chr6H:519476424-519487864|HC_G|Exocyst complex component SEC6|GO:0000145, GO:0006887|PF06046|IPR010326	1	2	2	2	0	1	1	1	1	1	1	1	1	0	1	1	1	1	1	1	1	1	2	2	2	2	2	2	1	2	0	1	1	1	1	1	1	0	0	1	2	2	2	2	2	2
	HORVU5Hr1G096060	HORVU5Hr1G096060	HORVU5Hr1G096060.1;HORVU5Hr1G096060|chr5H:600469098-600471664|HC_G|60S ribosomal protein L13a-4|GO:0003735, GO:0005840, GO:0006412, GO:0015934|PF00572|IPR005755, IPR005822, IPR023563, IPR023564	1	10	10	6	9	10	10	9	10	10	9	8	10	7	9	5	6	8	8	9	9	9	8	9	10	9	10	10	9	9	6	9	8	7	7	7	9	9	9	8	10	9	9	9	8	9
	HORVU1Hr1G064490;HORVU2Hr1G104740;HORVU7Hr1G075170	HORVU1Hr1G064490	HORVU1Hr1G064490.13;HORVU1Hr1G064490|chr1H:461593268-461598480|HC_G|RAB GDP dissociation inhibitor 2|GO:0005093, GO:0015031, GO:0016491, GO:0055114|PF00996|IPR000806, IPR018203, IPR023753	3	7	4	4	1	2	2	5	5	4	3	5	3	2	2	4	3	5	4	3	1	1	2	5	3	5	6	5	3	4	2	1	3	3	5	5	4	3	1	4	4	3	4	4	5	5
	HORVU1Hr1G074590	HORVU1Hr1G074590	HORVU1Hr1G074590.3;HORVU1Hr1G074590|chr1H:508562574-508567280|HC_G|aspartate aminotransferase|GO:0003824, GO:0009058, GO:0030170|PF00155|IPR004838, IPR004839, IPR015421, IPR015422, IPR015424	1	2	2	2	0	1	1	2	2	2	1	1	1	0	0	1	1	2	2	0	0	0	0	1	1	2	2	2	0	0	0	0	0	0	1	2	2	0	0	0	2	1	1	2	1	2
	HORVU1Hr1G063450;HORVU1Hr1G063380	HORVU1Hr1G063450;HORVU1Hr1G063380	HORVU1Hr1G063450.1;HORVU1Hr1G063450|chr1H:455504641-455506239|HC_G|alpha/beta-Hydrolases superfamily protein|GO:0008152, GO:0016787|PF07859|IPR013094, IPR029058;HORVU1Hr1G063380.1;HORVU1Hr1G063380|chr1H:454985578-454988564|HC_G|alpha/beta-Hydrolases superf	2	2	2	2	0	0	0	0	1	0	0	0	0	1	1	0	1	1	0	1	0	0	0	0	0	0	0	0	0	0	0	0	0	1	1	1	1	0	0	0	0	0	0	0	0	0
	HORVU1Hr1G058440;HORVU1Hr1G058500;HORVU1Hr1G056530	HORVU1Hr1G058440;HORVU1Hr1G058500;HORVU1Hr1G056530	HORVU1Hr1G058440.4;HORVU1Hr1G058440|chr1H:427021712-427022916|HC_G|Histone H2B.1|GO:0000786, GO:0003677, GO:0046982|PF00125|IPR000558, IPR007125, IPR009072;HORVU1Hr1G058500.1;HORVU1Hr1G058500|chr1H:427144050-427145261|HC_G|Histone H2B.1|GO:0000786, GO:0003	3	14	2	2	8	12	11	9	10	10	10	10	10	4	10	11	11	12	11	10	11	10	12	12	11	9	12	12	11	12	10	7	11	9	11	12	11	9	7	12	11	12	12	11	13	11
	N1JC02	N1JC02	tr|N1JC02|N1JC02_BLUG1 60S ribosomal protein L10 OS=Blumeria graminis f. sp. hordei (strain DH14) GN=BGHDH14_bgh01621 PE=4 SV=1	1	7	7	7	0	0	0	0	0	0	0	0	0	5	6	6	2	3	2	6	6	6	0	0	0	0	0	0	0	0	0	6	5	3	3	2	2	5	7	6	0	0	0	0	0	0
	N1JEB2	N1JEB2	tr|N1JEB2|N1JEB2_BLUG1 C1-tetrahydrofolate synthase/MIS1 OS=Blumeria graminis f. sp. hordei (strain DH14) GN=BGHDH14_bgh00632 PE=3 SV=1	1	3	3	3	0	0	0	0	0	0	0	0	0	3	2	3	1	2	1	3	2	1	0	0	0	0	0	0	0	0	0	0	2	1	0	2	2	2	1	1	0	0	0	0	0	0
	HORVU5Hr1G122350	HORVU5Hr1G122350	HORVU5Hr1G122350.2;HORVU5Hr1G122350|chr5H:661995360-661998734|HC_G|Elongation factor Tu|GO:0005525|PF03143, PF03144|IPR004160, IPR004161, IPR009000, IPR009001, IPR027417	1	6	6	6	1	2	3	5	5	3	4	5	3	2	3	3	3	3	4	3	1	1	4	4	5	2	5	6	2	3	1	0	3	3	3	3	4	1	0	0	6	5	2	5	4	6
	N1J786	N1J786	tr|N1J786|N1J786_BLUG1 60S ribosomal protein L34 (Fragment) OS=Blumeria graminis f. sp. hordei (strain DH14) GN=BGHDH14_bgh00444 PE=4 SV=1	1	2	2	2	0	0	0	0	0	0	0	0	0	2	2	2	2	2	2	2	2	2	0	0	0	0	0	0	0	0	0	2	2	2	2	2	2	2	2	2	0	0	0	0	0	0
	N1JAQ6	N1JAQ6	tr|N1JAQ6|N1JAQ6_BLUG1 Putative 60S ribosomal protein L18 OS=Blumeria graminis f. sp. hordei (strain DH14) GN=BGHDH14_bgh00873 PE=4 SV=1	1	10	10	10	0	0	0	0	0	0	0	0	0	9	10	10	6	6	5	10	10	10	0	0	0	0	0	0	0	0	0	7	9	8	5	5	5	9	9	6	0	0	0	0	0	0
	N1JB54	N1JB54	tr|N1JB54|N1JB54_BLUG1 Pyruvate carboxylase OS=Blumeria graminis f. sp. hordei (strain DH14) GN=BGHDH14_bgh00049 PE=4 SV=1	1	11	11	11	0	0	0	0	0	0	0	0	0	8	8	8	2	5	4	7	5	2	0	0	0	0	0	0	0	0	0	2	7	4	4	4	4	7	4	6	0	0	0	0	0	0
+	HORVU4Hr1G076940;HORVU1Hr1G089710	HORVU4Hr1G076940	HORVU4Hr1G076940.4;HORVU4Hr1G076940|chr4H:602036673-602040540|HC_G|3-ketoacyl-CoA synthase 10|GO:0003824, GO:0006633, GO:0008152, GO:0016020, GO:0016747|PF08392|IPR013601, IPR016039	2	9	9	9	4	6	7	7	8	7	6	7	7	6	4	6	6	6	6	5	4	4	7	7	7	7	8	7	3	6	3	4	5	3	5	5	6	2	2	3	9	9	8	9	8	7
	HORVU7Hr1G115540;HORVU1Hr1G061140	HORVU7Hr1G115540;HORVU1Hr1G061140	HORVU7Hr1G115540.9;HORVU7Hr1G115540|chr7H:641783485-641789354|HC_G|Pyrophosphate-energized vacuolar membrane proton pump|GO:0004427, GO:0009678, GO:0015992, GO:0016020|PF03030|IPR004131;HORVU1Hr1G061140.3;HORVU1Hr1G061140|chr1H:443279451-443284463|HC_G|Pyr	2	9	9	2	2	8	8	8	8	8	6	8	9	2	6	6	6	6	7	6	4	3	8	8	8	8	8	9	5	8	5	6	4	3	7	7	7	4	1	1	9	8	9	9	9	9
+	HORVU5Hr1G078950;HORVU5Hr1G078980	HORVU5Hr1G078950	HORVU5Hr1G078950.2;HORVU5Hr1G078950|chr5H:556104484-556108189|HC_G|Mitochondrial dicarboxylate carrier|GO:0006839, GO:0031966|PF00153|IPR002030, IPR018108, IPR023395	2	5	5	5	0	0	0	1	1	0	0	1	0	3	5	4	2	4	4	5	4	4	0	0	1	1	1	1	0	1	0	3	4	3	3	3	5	3	2	3	0	1	0	0	1	1
	N1JHF5	N1JHF5	tr|N1JHF5|N1JHF5_BLUG1 Putative guanine nucleotide-binding protein subunit beta-2 OS=Blumeria graminis f. sp. hordei (strain DH14) GN=BGHDH14_bgh01097 PE=4 SV=1	1	2	2	2	0	0	0	0	0	0	0	0	0	1	1	2	0	1	1	2	1	0	0	0	0	0	0	0	0	0	0	0	2	1	1	0	1	1	0	0	0	0	0	0	0	0
	HORVU7Hr1G028250	HORVU7Hr1G028250	HORVU7Hr1G028250.5;HORVU7Hr1G028250|chr7H:51042007-51043048|HC_G|vesicle-associated membrane protein 713|GO:0016021, GO:0016192|PF00957|IPR001388	1	2	2	2	0	1	0	1	1	1	1	1	0	0	1	1	1	1	1	0	1	1	1	0	1	1	1	1	0	1	1	0	1	1	1	1	1	1	1	1	0	1	1	1	1	1
	HORVU2Hr1G087830	HORVU2Hr1G087830	HORVU2Hr1G087830.2;HORVU2Hr1G087830|chr2H:630743212-630806555|HC_G|GDSL esterase/lipase|GO:0016788|PF00657|IPR001087, IPR013830	1	5	5	5	0	4	4	2	3	3	4	2	1	2	0	2	2	1	2	2	0	2	3	3	4	2	2	2	1	2	1	1	2	0	1	1	1	0	0	0	2	3	3	1	3	4
	HORVU4Hr1G002050	HORVU4Hr1G002050	HORVU4Hr1G002050.4;HORVU4Hr1G002050|chr4H:3623194-3624579|HC_G|2-methyl-6-phytyl-1,4-hydroquinone methyltransferase 2, chloroplastic|GO:0008152, GO:0008168, GO:0032259|PF08241|IPR013216, IPR029063, IPR031164	1	4	4	4	3	2	2	2	3	2	2	2	3	2	2	2	2	2	2	2	2	2	1	3	2	3	2	3	1	3	1	1	1	1	1	1	2	1	0	0	2	2	3	3	3	2
	N1J6B7	N1J6B7	tr|N1J6B7|N1J6B7_BLUG1 Translational elongation factor EF-3/Contains two ABC cassettes/Elongation factor 3 OS=Blumeria graminis f. sp. hordei (strain DH14) GN=BGHDH14_bgh02263 PE=4 SV=1	1	2	2	2	0	0	0	0	0	0	0	0	0	1	1	1	1	1	1	1	1	0	0	0	0	0	0	0	0	0	0	1	1	0	1	0	1	1	1	1	0	0	0	0	0	0
	HORVU1Hr1G087320	HORVU1Hr1G087320	HORVU1Hr1G087320.2;HORVU1Hr1G087320|chr1H:539075707-539077459|HC_G|xyloglucan endotransglucosylase/hydrolase 25|GO:0004553, GO:0005618, GO:0005975, GO:0006073, GO:0010411, GO:0016762, GO:0042546, GO:0048046|PF00722, PF06955|IPR000757, IPR008263, IPR008264,	1	1	1	1	0	1	1	1	1	1	0	1	1	0	0	1	1	1	1	1	0	0	1	1	1	1	1	1	1	1	1	0	1	0	1	1	1	0	0	0	1	1	1	1	1	1
	HORVU2Hr1G018820;HORVU2Hr1G018840	HORVU2Hr1G018820	HORVU2Hr1G018820.1;HORVU2Hr1G018820|chr2H:48473942-48476008|HC_G|60S ribosomal protein L18-2|GO:0003735, GO:0005622, GO:0005840, GO:0006412|none|IPR021131, IPR021132	2	12	12	8	8	11	9	8	9	11	11	9	10	10	11	11	8	7	10	11	12	11	7	8	11	6	9	7	8	9	6	9	11	7	7	7	7	10	10	10	11	9	11	8	10	10
	HORVU1Hr1G062650;HORVU3Hr1G087490	HORVU1Hr1G062650	HORVU1Hr1G062650.1;HORVU1Hr1G062650|chr1H:451113097-451119392|HC_G|Coatomer subunit delta-1|GO:0006810|PF00928|IPR011012, IPR028565	2	3	3	3	3	3	3	2	3	2	3	3	3	1	1	1	1	1	2	1	1	0	3	3	3	3	3	3	2	3	3	1	1	0	2	2	2	1	0	1	3	3	3	3	3	3
	N1J9N6	N1J9N6	tr|N1J9N6|N1J9N6_BLUG1 40S ribosomal protein S10 OS=Blumeria graminis f. sp. hordei (strain DH14) GN=BGHDH14_bgh04269 PE=4 SV=1	1	3	3	3	0	0	0	0	0	0	0	0	0	3	3	3	1	2	2	2	3	3	0	0	0	0	0	0	0	0	0	1	3	1	2	2	2	3	3	3	0	0	0	0	0	0
	HORVU4Hr1G008150	HORVU4Hr1G008150	HORVU4Hr1G008150.1;HORVU4Hr1G008150|chr4H:21782593-21792681|HC_G|Vam6/Vps39-like protein|GO:0005515, GO:0006886, GO:0016192|PF00637, PF00780, PF10366, PF10367|IPR000547, IPR001180, IPR011990, IPR015943, IPR019452, IPR019453	1	2	2	2	0	0	0	1	1	1	1	1	1	1	2	1	2	1	2	1	1	1	0	0	0	1	0	0	0	0	0	0	1	2	2	2	2	1	0	0	0	0	0	0	0	0
	N1JBZ2	N1JBZ2	tr|N1JBZ2|N1JBZ2_BLUG1 Argonaute 2/qde2 OS=Blumeria graminis f. sp. hordei (strain DH14) GN=BGHDH14_bgh00435 PE=3 SV=1	1	10	10	10	0	0	0	0	0	0	0	0	0	5	6	6	3	4	6	8	8	4	0	0	0	0	0	0	0	0	0	3	9	6	3	6	7	7	4	5	0	0	0	0	0	0
	HORVU4Hr1G070370;HORVU6Hr1G080910	HORVU4Hr1G070370	HORVU4Hr1G070370.1;HORVU4Hr1G070370|chr4H:575312651-575314951|HC_G|40S ribosomal protein S3a|GO:0003735, GO:0005622, GO:0005840, GO:0006412|PF01015|IPR001593, IPR018281, IPR027500	2	15	15	10	9	13	13	11	10	14	13	12	13	11	14	10	9	7	11	14	14	14	13	14	12	11	12	12	10	11	10	11	13	12	10	9	12	12	12	13	13	14	13	10	12	10
	HORVU4Hr1G031280;HORVU7Hr1G084210	HORVU4Hr1G031280	HORVU4Hr1G031280.1;HORVU4Hr1G031280|chr4H:206531359-206536770|HC_TE|ATP-dependent RNA helicase DED1|GO:0003676, GO:0005524|PF00270, PF00271|IPR001650, IPR011545, IPR014001, IPR014014, IPR027417	2	4	4	2	1	2	2	3	2	3	2	3	3	3	3	3	3	3	3	2	2	2	2	2	2	2	2	2	2	2	1	3	3	3	3	3	3	2	2	2	2	2	2	2	3	2
	N1JLI6	N1JLI6	tr|N1JLI6|N1JLI6_BLUG1 Inosine-5-monophosphate dehydrogenase OS=Blumeria graminis f. sp. hordei (strain DH14) GN=BGHDH14_bgh06260 PE=3 SV=1	1	3	3	3	0	0	0	0	0	0	0	0	0	1	2	3	1	1	1	1	2	0	0	0	0	0	0	0	0	0	0	1	2	2	2	2	1	1	2	2	0	0	0	0	0	0
	HORVU2Hr1G010440	HORVU2Hr1G010440	HORVU2Hr1G010440.5;HORVU2Hr1G010440|chr2H:19817027-19829726|HC_G|acetyl-CoA carboxylase 2|GO:0003824, GO:0003989, GO:0004075, GO:0005524, GO:0006633, GO:0016874, GO:0046872|PF00289, PF00364, PF01039, PF02785, PF02786, PF08326|IPR000022, IPR000089, IPR00547	1	13	12	12	3	11	9	11	11	9	6	9	8	2	4	5	4	5	5	2	0	0	5	12	7	9	9	9	1	7	2	1	5	3	5	5	6	0	0	2	13	7	9	11	11	10
	HORVU5Hr1G045150;HORVU4Hr1G026720	HORVU5Hr1G045150;HORVU4Hr1G026720	HORVU5Hr1G045150.4;HORVU5Hr1G045150|chr5H:349058380-349066233|HC_G|alpha-L-arabinofuranosidase 1|GO:0046373, GO:0046556|PF06964|IPR008979, IPR010720, IPR017853;HORVU4Hr1G026720.5;HORVU4Hr1G026720|chr4H:161213587-161219652|HC_G|alpha-L-arabinofuranosidase 1	2	1	1	1	0	1	1	0	1	1	1	1	1	0	1	1	1	1	1	0	1	0	1	1	1	0	1	1	1	1	0	0	0	0	1	1	1	1	0	0	1	1	1	1	1	1
	HORVU3Hr1G116200	HORVU3Hr1G116200	HORVU3Hr1G116200.5;HORVU3Hr1G116200|chr3H:695452246-695454966|HC_G|Very-long-chain (3R)-3-hydroxyacyl-CoA dehydratase 2|none|PF04387|IPR007482	1	1	1	1	1	1	0	1	1	1	1	1	0	1	1	1	1	1	1	1	0	0	1	1	1	1	1	1	0	1	0	1	1	1	1	1	1	1	0	1	1	1	1	1	1	1
	HORVU7Hr1G103870	HORVU7Hr1G103870	HORVU7Hr1G103870.3;HORVU7Hr1G103870|chr7H:613969495-613972790|HC_G|carbonic anhydrase 2|GO:0004089, GO:0008270, GO:0015976|PF00484|IPR001765, IPR015892	1	3	2	1	0	2	2	3	3	2	2	3	2	0	2	2	1	0	2	2	1	1	0	3	1	3	2	3	0	0	0	0	0	1	1	2	1	2	0	0	3	2	3	3	3	3
	HORVU2Hr1G021700	HORVU2Hr1G021700	HORVU2Hr1G021700.2;HORVU2Hr1G021700|chr2H:61974201-62246241|HC_G|4-alpha-glucanotransferase|GO:0004134, GO:0005975, GO:0030246, GO:2001070|PF00686, PF02446|IPR002044, IPR003385, IPR013781, IPR013783, IPR013784, IPR017853	1	2	2	2	1	1	1	1	1	1	1	1	1	0	1	0	2	2	2	1	0	0	1	1	0	1	1	1	0	1	0	0	1	0	1	2	2	0	0	0	1	1	1	1	1	1
	HORVU3Hr1G015190	HORVU3Hr1G015190	HORVU3Hr1G015190.2;HORVU3Hr1G015190|chr3H:35366284-35368003|HC_G|30S ribosomal protein S7|GO:0003723, GO:0003735, GO:0006412, GO:0015935|PF00177|IPR000235, IPR005716, IPR020606, IPR023798	1	10	10	9	8	8	10	9	8	10	10	10	9	6	8	6	7	8	7	7	8	9	8	8	9	10	9	8	8	9	7	8	8	8	8	8	8	8	8	8	8	8	9	8	9	9
+	HORVU7Hr1G052350;HORVU2Hr1G002290	HORVU7Hr1G052350	HORVU7Hr1G052350.1;HORVU7Hr1G052350|chr7H:198939468-198944980|HC_G|myosin heavy chain-related|none|none|none	2	16	16	16	8	12	12	9	14	12	12	11	10	2	6	5	5	7	6	7	7	7	9	11	9	10	9	11	7	8	5	4	7	4	5	6	6	3	6	4	11	9	11	9	12	11
	HORVU2Hr1G022000;HORVU7Hr1G101810	HORVU2Hr1G022000;HORVU7Hr1G101810	HORVU2Hr1G022000.2;HORVU2Hr1G022000|chr2H:62703769-62704596|HC_G|50S ribosomal protein L24|GO:0003735, GO:0005622, GO:0005840, GO:0006412|PF00467|IPR003256, IPR005824, IPR005825, IPR008991, IPR014722;HORVU7Hr1G101810.1;HORVU7Hr1G101810|chr7H:610738500-6107	2	1	1	1	0	1	1	0	1	0	1	0	1	1	1	0	1	0	1	1	1	1	1	1	1	1	0	1	1	1	1	1	1	1	0	1	1	1	1	1	1	1	1	1	1	1
	HORVU6Hr1G006080;HORVU6Hr1G006120;HORVU6Hr1G005940;HORVU6Hr1G006140;HORVU6Hr1G006130;HORVU6Hr1G006090;HORVU6Hr1G009020;HORVU7Hr1G100400;HORVU7Hr1G100110;HORVU7Hr1G100100;HORVU6Hr1G011490;HORVU6Hr1G011620;HORVU6Hr1G005960;HORVU4Hr1G029280;HORVU3Hr1G068240;HORVU3Hr1G068320;HORVU4Hr1G070250;HORVU5Hr1G110680;HORVU4Hr1G090910	HORVU6Hr1G006080;HORVU6Hr1G006120;HORVU6Hr1G005940;HORVU6Hr1G006140;HORVU6Hr1G006130;HORVU6Hr1G006090;HORVU6Hr1G009020;HORVU7Hr1G100400;HORVU7Hr1G100110;HORVU7Hr1G100100;HORVU6Hr1G011490;HORVU6Hr1G011620;HORVU6Hr1G005960;HORVU4Hr1G029280;HORVU3Hr1G068240;HORVU3Hr1G068320;HORVU4Hr1G070250;HORVU5Hr1G110680;HORVU4Hr1G090910	HORVU6Hr1G006080.2;HORVU6Hr1G006080|chr6H:13375102-13375925|HC_G|histone H2A 7|GO:0000786, GO:0003677, GO:0005634, GO:0046982|PF00125, PF16211|IPR002119, IPR007125, IPR009072, IPR032454, IPR032458;HORVU6Hr1G006120.2;HORVU6Hr1G006120|chr6H:13448572-13449361	19	4	2	1	2	4	4	4	4	2	3	3	2	2	2	3	3	3	3	3	3	1	4	4	4	4	4	4	3	4	3	2	3	3	4	3	3	4	1	3	4	2	2	2	4	3
	HORVU6Hr1G008780;HORVU6Hr1G008720;HORVU0Hr1G040360	HORVU6Hr1G008780;HORVU6Hr1G008720	HORVU6Hr1G008780.1;HORVU6Hr1G008780|chr6H:15995418-15997182|HC_G|Cathepsin B-like cysteine proteinase 5|GO:0006508, GO:0008234|PF00112, PF08246|IPR000668, IPR013201, IPR025660, IPR025661;HORVU6Hr1G008720.3;HORVU6Hr1G008720|chr6H:15894954-15946686|HC_G|Cath	3	3	3	3	3	2	3	2	2	3	2	2	3	1	2	2	1	2	2	2	2	2	2	3	3	1	2	2	1	2	2	2	2	1	2	2	2	2	1	1	3	2	2	2	3	2
	N1J6M9	N1J6M9	tr|N1J6M9|N1J6M9_BLUG1 Elongation factor 1-alpha OS=Blumeria graminis f. sp. hordei (strain DH14) GN=BGHDH14_bgh01866 PE=3 SV=1	1	15	10	10	3	4	3	3	4	4	3	4	4	13	12	13	11	11	12	14	13	11	3	4	4	4	4	3	4	3	3	11	14	14	11	14	15	14	11	13	4	3	3	3	3	3
	HORVU4Hr1G050160	HORVU4Hr1G050160	HORVU4Hr1G050160.2;HORVU4Hr1G050160|chr4H:407518210-407530301|HC_G|Insulin-degrading enzyme|GO:0003824, GO:0004222, GO:0006508, GO:0046872|PF00675, PF05193, PF16187|IPR001431, IPR007863, IPR011237, IPR011249, IPR011765, IPR032632	1	2	2	2	0	0	1	1	1	1	0	1	0	0	1	0	1	1	1	1	0	0	1	1	1	1	0	1	0	0	0	0	1	1	1	1	1	0	0	0	1	0	0	1	1	1
	HORVU1Hr1G055860	HORVU1Hr1G055860	HORVU1Hr1G055860.2;HORVU1Hr1G055860|chr1H:409308086-409311661|HC_G|serine hydroxymethyltransferase 4|GO:0003824, GO:0004372, GO:0006544, GO:0006563, GO:0016740, GO:0030170|PF00464|IPR001085, IPR015421, IPR015422, IPR015424, IPR019798	1	3	1	1	2	2	1	2	1	1	1	2	2	1	1	3	2	3	2	2	2	1	2	2	1	1	1	1	1	1	1	2	2	2	3	3	2	2	2	1	2	0	1	2	2	2
	N1JGK5	N1JGK5	tr|N1JGK5|N1JGK5_BLUG1 40S ribosomal protein S4 OS=Blumeria graminis f. sp. hordei (strain DH14) GN=BGHDH14_bgh03097 PE=3 SV=1	1	18	18	18	0	0	0	0	0	0	0	0	0	14	14	13	5	9	8	13	13	12	0	0	0	0	0	0	0	0	0	10	15	10	4	5	7	13	14	11	0	0	0	0	0	0
	HORVU2Hr1G011430	HORVU2Hr1G011430	HORVU2Hr1G011430.8;HORVU2Hr1G011430|chr2H:22915900-22923988|HC_G|Proline-rich protein, putative, expressed|none|PF01190|none	1	3	3	1	3	3	3	3	3	3	3	3	3	2	3	3	3	3	3	3	2	3	2	2	3	2	2	3	2	2	2	3	2	2	3	3	3	2	0	1	3	2	2	2	3	2
	HORVU1Hr1G039870	HORVU1Hr1G039870	HORVU1Hr1G039870.1;HORVU1Hr1G039870|chr1H:281464347-281466812|HC_G|Cyanate hydratase|GO:0003677, GO:0008824, GO:0009439|PF02560|IPR003712, IPR008076, IPR010982	1	1	1	1	0	0	0	0	0	0	0	0	0	0	0	0	0	0	0	0	0	0	0	0	0	0	0	0	0	0	0	0	0	1	0	1	0	0	0	1	0	0	0	0	0	0
	HORVU5Hr1G107510	HORVU5Hr1G107510	HORVU5Hr1G107510.2;HORVU5Hr1G107510|chr5H:627188737-627192704|HC_G|vesicle-associated membrane protein 721|GO:0006810, GO:0016021, GO:0016192|PF00957, PF13774|IPR001388, IPR010908, IPR011012	1	4	4	4	0	1	2	2	2	2	1	1	1	0	0	3	4	3	2	1	1	0	1	0	2	1	2	2	0	2	0	1	2	0	2	3	3	1	0	1	2	2	1	2	2	2
	N1JDY9	N1JDY9	tr|N1JDY9|N1JDY9_BLUG1 40S ribosomal protein S18 OS=Blumeria graminis f. sp. hordei (strain DH14) GN=BGHDH14_bgh06425 PE=3 SV=1	1	10	10	10	0	0	0	0	0	0	0	0	0	8	8	9	2	6	6	9	10	9	0	0	0	0	0	0	0	0	0	8	8	7	4	5	3	8	7	8	0	0	0	0	0	0
	N1JIC5	N1JIC5	tr|N1JIC5|N1JIC5_BLUG1 Fatty acid synthase beta/FAS1 OS=Blumeria graminis f. sp. hordei (strain DH14) GN=BGHDH14_bgh06789 PE=3 SV=1	1	4	4	4	0	0	0	0	0	0	0	0	0	3	1	2	0	1	1	2	2	1	0	0	0	0	0	0	0	0	0	1	3	2	0	1	2	2	1	1	0	0	0	0	0	0
	HORVU6Hr1G034570	HORVU6Hr1G034570	HORVU6Hr1G034570.2;HORVU6Hr1G034570|chr6H:161983914-161986530|HC_G|receptor kinase 2|GO:0004672, GO:0005524, GO:0006468|PF01476, PF07714|IPR000719, IPR001245, IPR011009, IPR013320, IPR018392	1	2	2	2	0	0	1	1	2	1	1	2	1	0	1	1	1	2	1	1	0	0	0	1	0	2	1	1	0	1	1	0	0	1	1	1	2	0	0	0	1	1	1	1	2	1
	HORVU1Hr1G022570	HORVU1Hr1G022570	HORVU1Hr1G022570.1;HORVU1Hr1G022570|chr1H:96478835-96482565|HC_G|60S ribosomal protein L18-2|GO:0003735, GO:0005622, GO:0005840, GO:0006412|none|IPR021131, IPR021132	1	11	7	7	5	9	10	9	8	10	9	9	9	9	10	10	9	8	8	11	10	10	7	8	8	6	7	7	8	8	7	10	10	9	9	8	9	11	10	10	8	8	7	7	6	6
	HORVU2Hr1G109380	HORVU2Hr1G109380	HORVU2Hr1G109380.3;HORVU2Hr1G109380|chr2H:716480226-716484046|HC_G|Carboxypeptidase Y|GO:0004185, GO:0006508|PF00450|IPR001563, IPR018202, IPR029058	1	1	1	1	1	0	0	0	1	0	0	0	1	1	1	1	1	1	1	1	1	0	1	1	0	0	1	1	0	0	1	1	1	0	1	1	1	1	0	1	1	1	1	0	0	1
	N1JGH3	N1JGH3	tr|N1JGH3|N1JGH3_BLUG1 60S ribosomal protein L9 OS=Blumeria graminis f. sp. hordei (strain DH14) GN=BGHDH14_bgh02013 PE=4 SV=1	1	10	10	10	0	0	0	0	0	0	0	0	0	9	6	5	1	2	5	8	10	8	0	0	0	0	0	0	0	0	0	3	9	2	1	1	2	7	5	3	0	0	0	0	0	0
	N1J5A8	N1J5A8	tr|N1J5A8|N1J5A8_BLUG1 40S ribosomal protein S11 OS=Blumeria graminis f. sp. hordei (strain DH14) GN=BGHDH14_bgh02929 PE=3 SV=1	1	7	7	7	0	0	0	0	0	0	0	0	0	7	5	7	1	4	7	7	7	7	0	0	0	0	0	0	0	0	0	5	7	5	5	4	4	6	5	5	0	0	0	0	0	0
	HORVU3Hr1G025920	HORVU3Hr1G025920	HORVU3Hr1G025920.2;HORVU3Hr1G025920|chr3H:103084778-103088896|HC_G|Cytochrome P450 superfamily protein|GO:0005506, GO:0016705, GO:0020037, GO:0055114|PF00067|IPR001128, IPR002401, IPR017972	1	8	8	5	5	5	7	6	4	5	4	6	5	5	5	5	5	6	5	5	6	5	3	5	5	5	6	6	1	5	2	5	5	4	4	4	6	3	1	2	7	6	5	5	6	6
	N1JLQ1	N1JLQ1	tr|N1JLQ1|N1JLQ1_BLUG1 60S ribosomal protein L20 OS=Blumeria graminis f. sp. hordei (strain DH14) GN=BGHDH14_bgh02615 PE=3 SV=1	1	10	10	10	0	0	0	0	0	0	0	0	0	9	9	10	7	4	6	8	9	9	0	0	0	0	0	0	0	0	0	10	10	8	5	6	7	9	10	8	0	0	0	0	0	0
	N1JCS2	N1JCS2	tr|N1JCS2|N1JCS2_BLUG1 60S ribosomal protein L7 OS=Blumeria graminis f. sp. hordei (strain DH14) GN=BGHDH14_bgh00015 PE=4 SV=1	1	10	9	9	1	1	1	1	1	1	1	1	1	7	9	9	3	6	5	8	9	7	1	1	1	1	1	1	1	1	1	8	8	5	2	3	3	7	7	5	1	1	1	1	1	1
	HORVU2Hr1G030820	HORVU2Hr1G030820	HORVU2Hr1G030820.1;HORVU2Hr1G030820|chr2H:114313382-114319007|HC_G|alanine aminotransferase 2|GO:0003824, GO:0009058, GO:0030170|PF00155|IPR004839, IPR015421, IPR015422, IPR015424	1	9	9	9	1	1	2	5	5	6	4	6	4	3	3	5	4	8	6	4	2	1	1	3	2	4	4	5	0	2	0	3	1	0	5	4	6	0	1	1	4	3	5	4	6	5
	N1JGR9	N1JGR9	tr|N1JGR9|N1JGR9_BLUG1 60S ribosomal protein L4 OS=Blumeria graminis f. sp. hordei (strain DH14) GN=BGHDH14_bgh06305 PE=4 SV=1	1	17	16	16	1	1	1	1	1	1	1	1	1	16	17	17	7	11	11	15	16	17	1	1	1	1	1	1	1	1	1	16	17	14	9	10	7	17	16	13	1	1	1	1	1	1
	HORVU6Hr1G014610	HORVU6Hr1G014610	HORVU6Hr1G014610.3;HORVU6Hr1G014610|chr6H:31198208-31201393|HC_G|Eukaryotic translation initiation factor 3 subunit F|GO:0005515|PF01398|IPR000555	1	1	1	1	0	1	1	1	1	1	1	1	1	1	1	1	1	1	1	1	1	1	1	1	1	1	1	1	1	1	1	1	1	1	1	1	1	1	1	1	1	1	1	1	1	1
	HORVU4Hr1G074130	HORVU4Hr1G074130	HORVU4Hr1G074130.2;HORVU4Hr1G074130|chr4H:593153448-593154962|HC_G|annexin 4|GO:0005509, GO:0005544|PF00191|IPR018502	1	2	2	2	0	1	1	1	1	0	1	1	1	1	1	1	1	1	1	2	1	1	1	1	1	1	0	1	0	1	0	1	1	0	1	1	2	0	1	1	1	0	1	0	1	0
	HORVU7Hr1G033770;HORVU2Hr1G077970	HORVU7Hr1G033770	HORVU7Hr1G033770.3;HORVU7Hr1G033770|chr7H:69518036-69522457|HC_G|3-oxoacyl-[acyl-carrier-protein] synthase 2|GO:0003824, GO:0006633, GO:0008152, GO:0016747|PF00109, PF02801|IPR014030, IPR014031, IPR016039, IPR017568, IPR018201, IPR020841	2	3	3	3	0	2	2	2	2	1	2	3	1	1	0	1	0	1	1	1	0	0	1	2	1	2	2	3	0	2	1	0	1	0	1	1	1	1	0	0	3	2	2	2	2	3
	HORVU7Hr1G055370	HORVU7Hr1G055370	HORVU7Hr1G055370.6;HORVU7Hr1G055370|chr7H:226851895-226866971|HC_G|receptor-like protein kinase 1|GO:0004672, GO:0005524, GO:0006468|PF07714|IPR000719, IPR001245, IPR002290, IPR008271, IPR011009, IPR013320, IPR017441	1	2	2	2	0	1	0	2	2	2	1	2	1	0	0	0	2	1	2	1	1	0	2	1	1	2	1	2	0	1	0	0	1	0	1	1	1	0	0	0	1	0	1	1	2	2
	HORVU2Hr1G091680	HORVU2Hr1G091680	HORVU2Hr1G091680.1;HORVU2Hr1G091680|chr2H:649203485-649207124|HC_G|Remorin family protein|none|none|none	1	2	2	2	1	2	2	2	2	2	2	2	2	0	2	2	2	2	2	1	1	2	2	1	2	1	2	2	1	2	2	2	2	2	2	2	2	1	1	1	1	1	2	2	2	2
	N1JK45	N1JK45	tr|N1JK45|N1JK45_BLUG1 Ribosomal protein OS=Blumeria graminis f. sp. hordei (strain DH14) GN=BGHDH14_bgh01516 PE=3 SV=1	1	10	10	10	0	0	0	0	0	0	0	0	0	10	9	6	4	3	4	10	10	10	0	0	0	0	0	0	0	0	0	8	9	7	5	2	5	9	8	8	0	0	0	0	0	0
	HORVU7Hr1G021310	HORVU7Hr1G021310	HORVU7Hr1G021310.4;HORVU7Hr1G021310|chr7H:30198712-30200742|HC_G|GDSL esterase/lipase|GO:0016788|PF00657|IPR001087, IPR013830	1	3	3	3	1	3	3	2	2	3	3	3	2	3	2	2	2	3	3	3	1	2	2	3	3	2	3	2	2	3	2	0	2	2	3	3	2	0	1	0	3	2	3	1	2	3
	HORVU3Hr1G071570;HORVU1Hr1G076480	HORVU3Hr1G071570	HORVU3Hr1G071570.3;HORVU3Hr1G071570|chr3H:541485972-541492933|HC_G|trehalose phosphate synthase|GO:0003824, GO:0005992|PF00982, PF02358|IPR001830, IPR003337, IPR006379, IPR023214	2	4	4	4	0	3	3	2	3	3	2	3	3	2	4	3	4	4	4	1	3	2	2	3	2	3	2	3	1	3	1	1	3	3	3	3	3	2	1	3	3	3	3	3	3	3
	HORVU2Hr1G038720	HORVU2Hr1G038720	HORVU2Hr1G038720.6;HORVU2Hr1G038720|chr2H:183381150-183409850|HC_G|Insulin-degrading enzyme|GO:0003824, GO:0046872|PF05193, PF16187|IPR007863, IPR011237, IPR011249, IPR032632	1	9	9	9	0	2	2	5	6	3	2	5	1	0	1	4	3	7	6	7	2	0	2	5	1	6	5	6	1	3	1	0	2	4	5	4	5	1	0	4	5	2	3	5	5	5
	HORVU2Hr1G079550;HORVU7Hr1G100690;HORVU7Hr1G033030;HORVU2Hr1G079560;HORVU7Hr1G012820;HORVU7Hr1G046350;HORVU6Hr1G007470;HORVU6Hr1G007820;N1JQI7;HORVU2Hr1G108980;HORVU3Hr1G018360;HORVU4Hr1G077900	HORVU2Hr1G079550;HORVU7Hr1G100690;HORVU7Hr1G033030;HORVU2Hr1G079560;HORVU7Hr1G012820;HORVU7Hr1G046350;HORVU6Hr1G007470;HORVU6Hr1G007820;N1JQI7;HORVU2Hr1G108980	HORVU2Hr1G079550.1;HORVU2Hr1G079550|chr2H:575182701-575183479|HC_G|Histone superfamily protein|GO:0000786, GO:0003677, GO:0046982|PF00125|IPR000164, IPR007125, IPR009072;HORVU7Hr1G100690.1;HORVU7Hr1G100690|chr7H:605843088-605844049|HC_G|Histone superfamily	12	6	1	1	4	4	6	6	6	6	6	6	6	4	5	5	4	5	5	5	5	5	6	5	6	5	6	6	6	6	6	5	5	4	5	5	5	5	5	5	6	6	6	6	6	6
	HORVU3Hr1G015810	HORVU3Hr1G015810	HORVU3Hr1G015810.1;HORVU3Hr1G015810|chr3H:37439067-37440194|HC_G|Histone H2B.2|GO:0000786, GO:0003677, GO:0046982|PF00125|IPR000558, IPR007125, IPR009072	1	14	2	2	8	13	12	10	11	11	11	11	11	5	10	11	11	12	11	11	11	11	13	12	11	11	12	12	12	12	11	7	11	11	11	12	11	11	9	12	12	12	12	11	13	12
	N1J7Z7	N1J7Z7	tr|N1J7Z7|N1J7Z7_BLUG1 Fructose-1,6-bisphosphate triosephosphate-lyase OS=Blumeria graminis f. sp. hordei (strain DH14) GN=BGHDH14_bgh00036 PE=4 SV=1	1	2	2	2	0	0	0	0	0	0	0	0	0	2	2	2	1	2	1	2	2	2	0	0	0	0	0	0	0	0	0	1	2	2	2	2	2	2	1	0	0	0	0	0	0	0
	HORVU2Hr1G068120	HORVU2Hr1G068120	HORVU2Hr1G068120.2;HORVU2Hr1G068120|chr2H:478657505-478659202|HC_G|60S ribosomal protein L35-4|GO:0003735, GO:0005622, GO:0005840, GO:0006412|PF00831|IPR001854	1	11	11	11	8	8	9	8	8	9	9	9	9	7	10	8	7	7	9	9	9	10	9	8	8	7	8	8	7	8	8	9	9	9	8	8	8	9	8	10	8	8	9	7	7	8
	HORVU2Hr1G087370;HORVU0Hr1G018590	HORVU2Hr1G087370	HORVU2Hr1G087370.1;HORVU2Hr1G087370|chr2H:627204797-627207193|HC_G|Leucine-rich repeat receptor-like protein kinase family protein|none|none|IPR032675	2	4	4	4	0	2	3	3	3	2	3	2	2	1	3	4	4	4	4	4	3	2	2	2	4	2	4	3	4	4	2	2	4	4	2	4	3	4	1	3	4	2	4	3	4	4
+	HORVU5Hr1G095550;HORVU5Hr1G095540	HORVU5Hr1G095550;HORVU5Hr1G095540	HORVU5Hr1G095550.1;HORVU5Hr1G095550|chr5H:598679772-598680856|HC_G|Outward rectifying potassium channel protein|GO:0005267, GO:0016020, GO:0071805|PF07885|IPR003280, IPR013099;HORVU5Hr1G095540.12;HORVU5Hr1G095540|chr5H:598568346-598569748|HC_G|Outward rect	2	1	1	1	1	1	1	1	1	1	1	1	1	1	1	1	1	1	1	1	1	1	1	1	1	1	1	1	1	1	1	1	1	1	1	1	1	1	1	1	1	1	1	1	1	1
	HORVU6Hr1G028720	HORVU6Hr1G028720	HORVU6Hr1G028720.1;HORVU6Hr1G028720|chr6H:115086161-115087175|HC_G|V-type ATP synthase subunit D|GO:0042626|PF01813|IPR002699	1	3	3	3	2	3	3	3	3	3	3	3	3	2	3	3	3	3	2	3	3	2	2	3	2	3	3	3	2	2	1	1	2	2	3	3	3	2	0	2	3	3	3	3	3	3
	N1J988	N1J988	tr|N1J988|N1J988_BLUG1 Uncharacterized protein OS=Blumeria graminis f. sp. hordei (strain DH14) GN=BGHDH14_bgh00109 PE=3 SV=1	1	23	23	23	0	0	0	0	0	0	0	0	0	18	19	18	9	14	11	18	17	9	0	0	0	0	0	0	0	0	0	5	18	10	10	12	14	15	6	6	0	0	0	0	0	0
	HORVU1Hr1G065960	HORVU1Hr1G065960	HORVU1Hr1G065960.8;HORVU1Hr1G065960|chr1H:469543108-469552469|HC_G|Acylamino-acid-releasing enzyme|GO:0004252, GO:0006508, GO:0008236|PF00326, PF07676|IPR001375, IPR002471, IPR011042, IPR011659, IPR029058	1	5	5	5	0	1	1	2	2	1	2	3	2	0	1	1	3	2	2	0	2	0	2	1	1	3	2	2	1	1	1	1	2	0	2	1	3	1	1	1	2	3	0	3	3	2
	HORVU5Hr1G036630	HORVU5Hr1G036630	HORVU5Hr1G036630.1;HORVU5Hr1G036630|chr5H:259948875-259951686|HC_G|ribosomal protein 1|GO:0003735, GO:0005622, GO:0005840, GO:0006412|PF00297|IPR000597, IPR009000, IPR019926	1	20	7	7	15	15	13	14	13	17	16	15	17	14	17	16	13	14	13	16	17	17	14	16	15	12	14	13	14	16	15	15	18	13	11	10	12	15	16	15	17	14	15	14	14	14
	N1JFM9	N1JFM9	tr|N1JFM9|N1JFM9_BLUG1 60S ribosomal protein L17 OS=Blumeria graminis f. sp. hordei (strain DH14) GN=BGHDH14_bgh05182 PE=3 SV=1	1	6	6	6	0	0	0	0	0	0	0	0	0	5	4	5	4	5	2	4	5	4	0	0	0	0	0	0	0	0	0	3	4	3	4	4	4	4	4	3	0	0	0	0	0	0
	HORVU5Hr1G077200;HORVU4Hr1G032520	HORVU5Hr1G077200	HORVU5Hr1G077200.2;HORVU5Hr1G077200|chr5H:552970957-552978011|HC_G|Pyruvate dehydrogenase E1 component subunit beta|GO:0003824, GO:0008152|PF02779, PF02780|IPR005475, IPR009014, IPR029061	2	9	9	4	2	5	5	8	9	8	5	8	6	3	1	6	6	5	6	5	1	4	3	5	6	8	6	8	4	6	3	2	3	3	6	5	6	0	1	1	6	5	6	8	8	8
+	HORVU3Hr1G098670	HORVU3Hr1G098670	HORVU3Hr1G098670.1;HORVU3Hr1G098670|chr3H:659538876-659547026|HC_G|Potassium transporter family protein|GO:0015079, GO:0016020, GO:0071805|PF02705|IPR003855	1	2	2	2	1	0	0	0	0	0	0	0	0	2	1	1	2	1	2	1	1	1	1	0	0	0	1	1	1	1	0	1	2	1	1	2	1	1	2	2	1	0	1	1	0	1
	HORVU6Hr1G091890	HORVU6Hr1G091890	HORVU6Hr1G091890.1;HORVU6Hr1G091890|chr6H:576599227-576599535|HC_G|Aconitate hydratase 1|GO:0008152|PF00330|IPR001030, IPR015932	1	2	2	2	0	1	1	1	1	1	1	1	1	2	0	1	1	1	1	2	1	2	1	1	1	1	1	1	1	1	1	1	1	2	1	2	2	1	1	0	1	1	1	1	1	1
	HORVU6Hr1G066120;HORVU0Hr1G023200	HORVU6Hr1G066120;HORVU0Hr1G023200	HORVU6Hr1G066120.2;HORVU6Hr1G066120|chr6H:456650915-456654302|HC_G|receptor kinase 3|GO:0004672, GO:0005524, GO:0006468|PF00069|IPR000719, IPR002290, IPR008271, IPR011009;HORVU0Hr1G023200.1;HORVU0Hr1G023200|chrUn:116818257-116822961|HC_G|receptor kinase 3|	2	1	1	1	0	1	1	1	1	0	1	1	1	0	0	1	1	0	1	0	1	0	0	0	1	1	1	1	1	1	0	0	1	1	1	1	1	1	0	0	1	0	1	1	1	1
	HORVU0Hr1G011720;HORVU5Hr1G023760	HORVU0Hr1G011720;HORVU5Hr1G023760	HORVU0Hr1G011720.5;HORVU0Hr1G011720|chrUn:66978395-66979517|HC_G|Major pollen allergen Bet v 1-B|GO:0006952, GO:0009607|PF00407|IPR000916, IPR023393;HORVU5Hr1G023760.1;HORVU5Hr1G023760|chr5H:125296612-125296896|HC_G|Pathogenesis-related protein STH-21|GO:0	2	2	2	1	0	0	0	0	0	0	0	0	0	0	1	1	2	2	2	1	1	1	0	0	0	0	0	0	0	0	0	0	1	1	1	1	2	1	0	0	0	0	0	0	0	0
	HORVU2Hr1G060390;HORVU1Hr1G057630	HORVU2Hr1G060390;HORVU1Hr1G057630	HORVU2Hr1G060390.2;HORVU2Hr1G060390|chr2H:403313393-403318326|HC_G|Early-responsive to dehydration stress protein (ERD4)|GO:0016020|PF02714, PF13967, PF14703|IPR003864, IPR027815, IPR032880;HORVU1Hr1G057630.5;HORVU1Hr1G057630|chr1H:420538440-420541659|HC_G	2	9	9	9	4	3	5	8	7	7	4	7	5	3	4	3	5	6	6	4	4	2	5	5	5	5	7	6	3	4	4	3	3	2	4	4	4	3	0	2	7	5	6	6	6	5
	HORVU3Hr1G028540	HORVU3Hr1G028540	HORVU3Hr1G028540.1;HORVU3Hr1G028540|chr3H:127643546-127649520|HC_G|Calcium-binding EF-hand family protein|GO:0005509, GO:0016021, GO:0055085|PF01699|IPR002048, IPR004837, IPR011992, IPR018247	1	6	6	6	1	2	3	3	3	3	2	3	2	2	2	4	4	4	5	3	3	2	3	3	2	3	3	4	2	3	1	3	3	2	3	4	5	2	2	2	4	4	3	4	4	4
	HORVU4Hr1G055060;HORVU3Hr1G095530	HORVU4Hr1G055060	HORVU4Hr1G055060.1;HORVU4Hr1G055060|chr4H:462324858-462328919|HC_G|26S protease regulatory subunit 4 homolog|GO:0005524, GO:0005737, GO:0016787, GO:0030163|PF00004|IPR003593, IPR003959, IPR003960, IPR005937, IPR027417	2	14	2	2	4	11	11	12	14	12	11	14	12	4	9	7	8	7	9	3	5	6	11	11	8	14	12	13	2	10	7	4	7	7	6	9	9	4	4	6	12	4	13	11	13	11
	N1JL79	N1JL79	tr|N1JL79|N1JL79_BLUG1 40S ribosomal protein S15 OS=Blumeria graminis f. sp. hordei (strain DH14) GN=BGHDH14_bgh02339 PE=3 SV=1	1	4	4	4	0	0	0	0	0	0	0	0	0	4	3	3	2	1	2	4	3	4	0	0	0	0	0	0	0	0	0	4	2	2	2	1	2	4	3	3	0	0	0	0	0	0
	HORVU4Hr1G044040	HORVU4Hr1G044040	HORVU4Hr1G044040.16;HORVU4Hr1G044040|chr4H:352211217-352212073|HC_G|Nucleoside diphosphate kinase family protein|GO:0004550, GO:0006165, GO:0006183, GO:0006228, GO:0006241|PF00334|IPR001564, IPR023005	1	1	1	1	0	1	0	1	1	1	1	1	1	0	0	0	1	1	1	1	0	0	0	1	0	1	1	1	0	0	0	0	1	0	1	1	1	0	0	0	1	1	1	1	1	1
	HORVU6Hr1G044840	HORVU6Hr1G044840	HORVU6Hr1G044840.1;HORVU6Hr1G044840|chr6H:258696168-258828973|HC_G|40S ribosomal protein S24-2|GO:0000166, GO:0003735, GO:0005622, GO:0005840, GO:0006412|PF01282|IPR001976, IPR012677, IPR012678, IPR018098	1	4	2	2	4	4	4	4	4	3	4	4	3	4	4	4	4	4	4	4	4	4	4	4	4	4	4	4	4	4	3	3	4	2	4	4	4	4	3	4	4	4	4	4	4	4
	HORVU6Hr1G055820	HORVU6Hr1G055820	HORVU6Hr1G055820.6;HORVU6Hr1G055820|chr6H:355516517-355521106|HC_G|Ankyrin repeat family protein|GO:0004672, GO:0005515, GO:0005524, GO:0006468|PF07714, PF12796|IPR000719, IPR001245, IPR002110, IPR011009, IPR020683	1	4	4	4	0	2	3	4	4	3	3	4	4	0	2	2	3	3	2	3	2	2	3	3	3	3	4	3	1	2	0	0	2	2	2	3	2	1	1	2	3	4	3	4	3	4
	HORVU1Hr1G030200	HORVU1Hr1G030200	HORVU1Hr1G030200.1;HORVU1Hr1G030200|chr1H:172950323-172956027|HC_G|ABC transporter G family member 15|GO:0005524, GO:0016020, GO:0016887|PF00005, PF01061|IPR003439, IPR003593, IPR013525, IPR017871, IPR027417	1	3	3	3	1	2	2	2	1	2	2	2	1	0	2	1	2	2	1	1	1	0	2	2	2	1	0	2	1	2	2	1	1	1	0	1	1	0	0	0	2	2	2	2	1	1
	N1JMN7	N1JMN7	tr|N1JMN7|N1JMN7_BLUG1 60S ribosomal protein L13 OS=Blumeria graminis f. sp. hordei (strain DH14) GN=BGHDH14_bgh01882 PE=3 SV=1	1	11	11	11	0	0	0	0	0	0	0	0	0	8	10	8	7	6	4	7	10	10	0	0	0	0	0	0	0	0	0	9	10	7	4	5	4	8	7	7	0	0	0	0	0	0
	N1JIJ2	N1JIJ2	tr|N1JIJ2|N1JIJ2_BLUG1 Serine hydroxymethyltransferase OS=Blumeria graminis f. sp. hordei (strain DH14) GN=BGHDH14_bgh00115 PE=3 SV=1	1	6	5	4	1	1	1	1	1	1	1	1	1	2	3	6	2	2	4	5	4	1	1	1	1	1	1	1	0	1	1	1	5	3	3	3	3	3	3	3	1	1	1	1	1	1
	HORVU1Hr1G088110;HORVU1Hr1G002820	HORVU1Hr1G088110	HORVU1Hr1G088110.1;HORVU1Hr1G088110|chr1H:540985176-540995244|HC_G|Phosphoinositide phosphatase family protein|GO:0042578|PF02383|IPR002013	2	5	5	5	0	2	3	4	3	4	2	3	2	1	2	2	1	3	3	2	2	3	3	3	4	2	2	4	3	3	0	1	3	3	2	2	2	1	1	0	4	3	3	3	4	2
	HORVU4Hr1G079230	HORVU4Hr1G079230	HORVU4Hr1G079230.1;HORVU4Hr1G079230|chr4H:611617220-611619244|HC_G|Aquaporin-like superfamily protein|GO:0005215, GO:0006810, GO:0016020|PF00230|IPR000425, IPR022357, IPR023271	1	3	3	3	2	2	2	3	3	3	3	3	3	2	2	2	2	2	2	2	2	2	2	2	2	3	2	2	2	2	2	2	2	2	2	2	2	2	2	2	2	2	2	2	3	3
	HORVU1Hr1G017120;HORVU1Hr1G094240;HORVU4Hr1G008590;HORVU3Hr1G041820;HORVU1Hr1G013840;HORVU3Hr1G090220	HORVU1Hr1G017120	HORVU1Hr1G017120.3;HORVU1Hr1G017120|chr1H:57887930-57892274|HC_G|Protein kinase superfamily protein|GO:0004672, GO:0005524, GO:0006468|PF07714|IPR000719, IPR001245, IPR002290, IPR008271, IPR011009, IPR017441	6	11	11	9	0	5	10	10	10	9	8	8	8	3	4	4	8	6	7	6	1	2	3	5	3	8	9	10	3	3	4	1	2	3	5	7	7	4	0	3	6	3	8	10	10	9
	HORVU4Hr1G063980	HORVU4Hr1G063980	HORVU4Hr1G063980.6;HORVU4Hr1G063980|chr4H:535568819-535576822|HC_G|Senescence/dehydration-associated protein-related|none|PF06911|IPR009686	1	4	4	4	1	1	2	4	4	3	3	3	3	1	1	4	2	4	3	4	3	2	1	2	3	3	3	3	0	1	0	1	1	1	4	3	4	2	2	0	3	3	1	3	4	3
	HORVU2Hr1G103100	HORVU2Hr1G103100	HORVU2Hr1G103100.1;HORVU2Hr1G103100|chr2H:699184532-699188117|HC_G|Signal recognition particle 14 kDa protein|GO:0005786, GO:0006614, GO:0008312, GO:0030942, GO:0048500|PF02290|IPR003210, IPR009018	1	1	1	1	0	0	0	0	1	1	0	1	1	0	0	1	0	0	0	1	1	1	0	0	0	1	1	1	0	1	0	0	0	0	0	0	1	0	0	1	0	0	0	0	1	0
	HORVU7Hr1G040550	HORVU7Hr1G040550	HORVU7Hr1G040550.1;HORVU7Hr1G040550|chr7H:110441141-110446850|HC_G|Pyrophosphate--fructose 6-phosphate 1-phosphotransferase|GO:0003872, GO:0005524, GO:0006002, GO:0006096, GO:0047334|PF00365|IPR000023, IPR011183, IPR013981, IPR022953	1	6	6	6	2	4	3	5	6	4	4	5	3	0	2	4	3	4	5	4	1	1	2	3	4	5	4	5	3	2	1	1	2	2	5	4	4	2	0	1	5	2	4	5	5	6
	HORVU4Hr1G072210	HORVU4Hr1G072210	HORVU4Hr1G072210.1;HORVU4Hr1G072210|chr4H:583786412-583791660|HC_G|Plant/MEB5-like protein|none|none|none	1	1	1	1	0	1	1	1	1	0	0	1	0	0	1	1	1	1	1	0	0	0	1	1	1	1	1	1	0	1	1	1	0	1	1	1	1	0	0	0	0	0	0	1	1	1
	HORVU6Hr1G093030	HORVU6Hr1G093030	HORVU6Hr1G093030.1;HORVU6Hr1G093030|chr6H:578779439-578782201|HC_TE|50S ribosomal protein L9|GO:0003735, GO:0005622, GO:0005840, GO:0006412|PF01281, PF03948|IPR009027, IPR020069, IPR020070, IPR020594	1	3	3	3	0	2	2	1	2	0	0	1	1	3	3	3	3	1	3	3	2	2	2	2	2	2	2	0	0	2	1	3	2	1	2	3	3	3	2	2	2	2	2	1	0	1
	HORVU5Hr1G059430	HORVU5Hr1G059430	HORVU5Hr1G059430.56;HORVU5Hr1G059430|chr5H:464333644-464335911|HC_G|Beta-glucan-binding protein 4|GO:0052861|PF03639|IPR005200	1	1	1	1	0	0	0	1	1	0	0	0	1	0	0	0	1	0	1	0	0	0	0	0	0	1	0	0	0	0	0	0	1	0	0	1	1	0	0	0	0	0	0	0	1	0
	HORVU7Hr1G084550;N1JP10;HORVU0Hr1G021880;HORVU7Hr1G091480	HORVU7Hr1G084550	HORVU7Hr1G084550.2;HORVU7Hr1G084550|chr7H:509148128-509152081|HC_G|26S protease regulatory subunit 8 homolog A|GO:0005524, GO:0005737, GO:0016787, GO:0030163|PF00004|IPR003593, IPR003959, IPR003960, IPR005937, IPR027417	4	11	1	1	4	7	9	9	10	8	7	8	8	3	9	7	8	8	10	4	4	5	9	9	6	9	8	9	5	6	6	4	5	4	6	8	8	3	3	5	9	5	7	8	9	8
	N1JCS3	N1JCS3	tr|N1JCS3|N1JCS3_BLUG1 Adenosylhomocysteinase OS=Blumeria graminis f. sp. hordei (strain DH14) GN=BGHDH14_bgh03066 PE=3 SV=1	1	9	8	8	1	1	1	1	1	1	1	1	1	8	8	9	6	6	6	9	8	6	1	1	1	1	1	1	1	1	1	7	8	8	8	8	9	6	5	5	1	1	1	1	1	1
	HORVU3Hr1G025820	HORVU3Hr1G025820	HORVU3Hr1G025820.2;HORVU3Hr1G025820|chr3H:102207861-102212128|HC_G|Mitochondrial substrate carrier family protein|none|PF00153|IPR018108, IPR023395	1	4	1	1	4	4	3	4	2	4	3	2	3	3	3	3	3	4	4	4	4	4	3	3	3	4	4	4	4	3	3	4	3	4	4	4	3	4	3	4	4	3	3	3	4	3
	HORVU7Hr1G097550;HORVU1Hr1G012680	HORVU7Hr1G097550;HORVU1Hr1G012680	HORVU7Hr1G097550.2;HORVU7Hr1G097550|chr7H:592692752-592694929|HC_G|UDP-Glycosyltransferase superfamily protein|GO:0008152, GO:0016758|PF00201|IPR002213;HORVU1Hr1G012680.4;HORVU1Hr1G012680|chr1H:31675173-31677026|HC_G|UDP-Glycosyltransferase superfamily pro	2	4	4	4	0	2	1	4	3	4	2	3	2	0	1	0	2	3	3	2	2	0	1	3	2	4	4	4	1	1	0	1	1	1	3	3	3	1	0	0	4	4	2	3	4	4
	HORVU1Hr1G027420	HORVU1Hr1G027420	HORVU1Hr1G027420.5;HORVU1Hr1G027420|chr1H:139725885-139732450|HC_G|Heat shock 70 kDa protein 15|none|PF00012|IPR013126, IPR029047, IPR029048	1	15	15	9	1	7	7	10	8	10	10	11	7	4	1	6	9	9	6	4	3	1	5	10	8	10	11	11	3	7	3	3	3	3	5	7	8	2	0	2	8	6	8	10	12	11
	HORVU5Hr1G066000	HORVU5Hr1G066000	HORVU5Hr1G066000.1;HORVU5Hr1G066000|chr5H:504580620-504582388|HC_G|60S ribosomal protein L34|GO:0003735, GO:0005622, GO:0005840, GO:0006412|PF01199|IPR008195, IPR018065	1	6	6	1	5	5	6	6	6	5	6	6	6	5	6	4	5	4	5	5	6	6	6	6	6	6	6	6	6	6	6	4	6	5	4	4	6	4	4	5	6	6	5	6	6	6
	HORVU4Hr1G078820;HORVU1Hr1G079910	HORVU4Hr1G078820	HORVU4Hr1G078820.3;HORVU4Hr1G078820|chr4H:609242327-609247714|HC_G|60 kDa chaperonin 1|GO:0005524, GO:0005737, GO:0006457, GO:0042026|PF00118|IPR001844, IPR002423, IPR018370, IPR027409, IPR027413	2	6	6	2	2	2	2	3	4	3	4	4	3	3	4	5	5	4	4	3	4	1	2	2	4	3	4	4	2	3	0	1	1	3	2	3	4	1	0	0	4	2	4	4	4	4
	N1JHZ3	N1JHZ3	tr|N1JHZ3|N1JHZ3_BLUG1 Oxidoreductase, 2-nitropropane dioxygenase family, putative OS=Blumeria graminis f. sp. hordei (strain DH14) GN=BGHDH14_bgh02342 PE=4 SV=1	1	1	1	1	0	0	0	0	0	0	0	0	0	1	1	1	0	1	1	1	1	1	0	0	0	0	0	0	0	0	0	1	1	1	1	1	1	1	1	1	0	0	0	0	0	0
	HORVU3Hr1G016430	HORVU3Hr1G016430	HORVU3Hr1G016430.3;HORVU3Hr1G016430|chr3H:39982582-39985693|HC_G|Raffinose synthase family protein|GO:0003824|PF05691|IPR008811, IPR013785, IPR017853	1	3	3	3	2	3	2	3	3	3	3	2	3	1	2	2	2	2	2	2	1	1	1	3	2	3	3	3	2	2	2	1	1	2	2	2	1	1	0	0	3	2	3	3	3	2
	HORVU3Hr1G084310	HORVU3Hr1G084310	HORVU3Hr1G084310.1;HORVU3Hr1G084310|chr3H:606944820-606947945|HC_G|60S ribosomal protein L1-A|GO:0003723, GO:0003735, GO:0006412, GO:0015934|PF00687|IPR002143, IPR016094, IPR016095, IPR023673, IPR023674, IPR028364	1	6	3	3	2	4	4	2	3	3	4	3	4	3	4	3	4	4	4	5	6	4	2	2	3	3	3	3	3	3	3	3	3	2	4	3	3	3	3	4	3	3	4	4	3	4
	HORVU1Hr1G055440	HORVU1Hr1G055440	HORVU1Hr1G055440.1;HORVU1Hr1G055440|chr1H:406338102-406342417|HC_G|Nucleoside diphosphate kinase family protein|GO:0004550, GO:0006165, GO:0006183, GO:0006228, GO:0006241|PF00334|IPR001564, IPR023005	1	9	9	9	3	6	7	9	8	9	6	8	6	2	4	6	8	8	8	7	7	2	7	9	8	8	8	9	6	7	3	5	5	5	7	6	7	4	2	5	9	7	8	9	9	9
	HORVU5Hr1G120230	HORVU5Hr1G120230	HORVU5Hr1G120230.3;HORVU5Hr1G120230|chr5H:657261823-657268872|HC_G|Late embryogenesis abundant protein|GO:0009269|PF03168|IPR004864, IPR013783, IPR013990	1	2	2	2	0	1	0	2	1	1	1	2	1	1	1	1	1	1	1	1	1	0	1	2	2	1	2	2	1	1	0	1	1	1	1	0	1	1	0	1	2	1	1	1	2	2
	HORVU7Hr1G000580;HORVU6Hr1G020600;HORVU5Hr1G006930;HORVU2Hr1G055120;HORVU1Hr1G028510;HORVU1Hr1G028500;HORVU2Hr1G031180	HORVU7Hr1G000580;HORVU6Hr1G020600	HORVU7Hr1G000580.2;HORVU7Hr1G000580|chr7H:841405-846728|HC_G|Acyl-coenzyme A oxidase 3|GO:0003995, GO:0003997, GO:0005777, GO:0006631, GO:0006635, GO:0008152, GO:0016627, GO:0050660, GO:0055114|PF01756, PF02770, PF14749|IPR002655, IPR006091, IPR009075, IPR	7	8	8	8	1	4	2	6	8	6	5	7	2	0	0	1	1	2	2	1	2	0	5	6	3	8	7	5	3	3	0	0	0	1	2	1	2	1	0	1	6	4	6	6	8	8
	HORVU5Hr1G063770;HORVU5Hr1G098600	HORVU5Hr1G063770;HORVU5Hr1G098600	HORVU5Hr1G063770.2;HORVU5Hr1G063770|chr5H:494235084-494239882|HC_G|eukaryotic translation initiation factor 3 subunit C2|GO:0003723, GO:0003743, GO:0005515, GO:0005852, GO:0006413, GO:0031369|PF01399, PF05470|IPR000717, IPR008905, IPR011991, IPR027516;HORV	2	6	6	6	3	4	5	4	4	5	3	6	6	3	3	3	2	3	3	2	2	2	2	3	2	5	4	5	2	4	2	3	2	3	2	2	3	3	1	3	6	4	4	3	5	6
	N1JFN1	N1JFN1	tr|N1JFN1|N1JFN1_BLUG1 60S ribosomal protein L21 OS=Blumeria graminis f. sp. hordei (strain DH14) GN=BGHDH14_bgh03890 PE=4 SV=1	1	14	14	14	0	0	0	0	0	0	0	0	0	11	14	13	9	8	9	12	14	14	0	0	0	0	0	0	0	0	0	14	13	12	5	6	7	14	12	13	0	0	0	0	0	0
	HORVU1Hr1G066090;HORVU0Hr1G031170	HORVU1Hr1G066090;HORVU0Hr1G031170	HORVU1Hr1G066090.2;HORVU1Hr1G066090|chr1H:470387219-470389957|HC_G|GDSL esterase/lipase|GO:0016788|PF00657|IPR001087, IPR013830;HORVU0Hr1G031170.3;HORVU0Hr1G031170|chrUn:185598803-185601613|HC_G|GDSL esterase/lipase|GO:0016788|PF00657|IPR001087, IPR013830	2	1	1	1	0	1	1	1	1	1	1	1	1	1	0	1	1	1	1	1	1	1	1	1	1	1	1	1	1	1	1	0	1	1	1	1	1	1	0	1	1	1	1	1	1	1
+	HORVU6Hr1G080480;HORVU2Hr1G078800;HORVU4Hr1G061260;HORVU5Hr1G068060	HORVU6Hr1G080480	HORVU6Hr1G080480.1;HORVU6Hr1G080480|chr6H:541830277-541834364|HC_G|Mitochondrial phosphate carrier protein 3, mitochondrial|none|PF00153|IPR018108, IPR023395	4	9	9	9	6	8	7	8	8	7	7	8	7	8	7	8	7	7	9	8	8	8	6	7	6	7	8	8	6	6	6	8	9	8	8	7	8	6	5	6	6	7	7	7	8	8
	HORVU2Hr1G018570;HORVU2Hr1G044360;HORVU2Hr1G018440	HORVU2Hr1G018570;HORVU2Hr1G044360;HORVU2Hr1G018440	HORVU2Hr1G018570.1;HORVU2Hr1G018570|chr2H:47631984-47633597|HC_G|Peroxidase superfamily protein|GO:0004601, GO:0006979, GO:0020037, GO:0055114|PF00141|IPR000823, IPR002016, IPR010255, IPR019793, IPR019794;HORVU2Hr1G044360.1;HORVU2Hr1G044360|chr2H:231231418	3	4	4	3	0	2	3	3	4	2	0	1	3	0	0	1	1	2	2	2	1	0	2	3	4	2	4	3	0	2	0	0	0	1	1	1	2	1	0	0	4	0	3	3	3	3
	N1JNP5	N1JNP5	tr|N1JNP5|N1JNP5_BLUG1 60S ribosomal protein L14 OS=Blumeria graminis f. sp. hordei (strain DH14) GN=BGHDH14_bgh06087 PE=4 SV=1	1	10	10	10	0	0	0	0	0	0	0	0	0	7	8	9	2	1	2	9	10	9	0	0	0	0	0	0	0	0	0	9	9	3	4	2	2	10	9	8	0	0	0	0	0	0
	HORVU5Hr1G065620	HORVU5Hr1G065620	HORVU5Hr1G065620.1;HORVU5Hr1G065620|chr5H:501848471-501850553|HC_G|2-oxoglutarate (2OG) and Fe(II)-dependent oxygenase superfamily protein|GO:0016491, GO:0055114|PF03171, PF14226|IPR005123, IPR026992, IPR027443	1	1	1	1	0	0	0	1	1	1	1	1	1	0	1	1	1	1	1	0	1	0	0	1	0	1	1	1	1	0	0	0	1	0	1	1	1	0	0	0	0	0	0	1	1	1
	HORVU1Hr1G075680;HORVU0Hr1G001440	HORVU1Hr1G075680	HORVU1Hr1G075680.2;HORVU1Hr1G075680|chr1H:511923983-511928570|HC_G|hexokinase 1|GO:0001678, GO:0004396, GO:0005524, GO:0005536, GO:0005975, GO:0006096, GO:0016773, GO:0046835|PF00349, PF03727|IPR001312, IPR019807, IPR022672, IPR022673	2	6	6	6	1	1	1	1	1	1	0	1	1	4	4	5	3	3	2	5	2	3	1	0	2	1	2	1	0	0	0	3	3	1	2	2	4	2	2	4	3	2	1	2	0	1
	N1JBE9	N1JBE9	tr|N1JBE9|N1JBE9_BLUG1 60S ribosomal protein L8 OS=Blumeria graminis f. sp. hordei (strain DH14) GN=BGHDH14_bgh02099 PE=4 SV=1	1	25	25	25	0	0	0	0	0	0	0	0	0	23	24	21	15	13	16	22	24	23	0	0	0	0	0	0	0	0	0	23	23	20	12	16	14	24	20	22	0	0	0	0	0	0
	HORVU5Hr1G055350;HORVU3Hr1G073020	HORVU5Hr1G055350	HORVU5Hr1G055350.3;HORVU5Hr1G055350|chr5H:434298659-434304211|HC_G|phosphoenolpyruvate carboxylase 1|GO:0003824, GO:0006099, GO:0008964, GO:0015977|PF00311|IPR015813, IPR018129, IPR021135, IPR022805	2	18	18	13	1	7	11	13	13	9	10	11	11	1	1	3	10	11	10	6	0	1	9	11	6	12	10	15	5	9	3	2	4	7	8	9	11	4	2	4	12	10	12	10	13	13
	HORVU7Hr1G059090;HORVU4Hr1G001350	HORVU7Hr1G059090;HORVU4Hr1G001350	HORVU7Hr1G059090.5;HORVU7Hr1G059090|chr7H:263804799-263806957|HC_G|60S ribosomal protein L1-B|GO:0003723, GO:0003735, GO:0006412, GO:0015934|PF00687|IPR002143, IPR016094, IPR016095, IPR023673, IPR023674, IPR028364;HORVU4Hr1G001350.5;HORVU4Hr1G001350|chr4H:	2	9	9	6	5	7	7	5	7	7	7	6	7	6	7	6	5	7	6	8	7	9	6	6	6	3	6	6	6	6	5	5	6	5	4	4	4	6	6	7	6	7	7	7	5	7
	HORVU4Hr1G007850	HORVU4Hr1G007850	HORVU4Hr1G007850.2;HORVU4Hr1G007850|chr4H:21411987-21416574|HC_G|NADH-ubiquinone oxidoreductase 75 kDa subunit, mitochondrial|GO:0008137, GO:0009055, GO:0016020, GO:0016491, GO:0016651, GO:0042773, GO:0051536, GO:0055114|PF00384, PF09326, PF10588, PF13510|	1	6	6	6	0	2	2	2	6	4	4	3	2	0	1	3	3	4	3	3	2	0	2	2	4	5	4	4	1	2	0	2	0	1	2	2	4	1	0	0	4	4	4	4	5	5
	HORVU2Hr1G125200	HORVU2Hr1G125200	HORVU2Hr1G125200.3;HORVU2Hr1G125200|chr2H:760432468-760433592|HC_G|Peroxidase superfamily protein|GO:0004601, GO:0006979, GO:0020037, GO:0055114|PF00141|IPR000823, IPR002016, IPR010255, IPR019793	1	9	9	9	5	8	8	9	9	8	6	9	8	4	5	6	5	5	6	5	5	5	7	8	8	7	8	8	8	8	7	4	5	5	5	5	6	5	4	5	8	6	7	8	9	8
	N1JG88	N1JG88	tr|N1JG88|N1JG88_BLUG1 60S ribosomal protein L37a OS=Blumeria graminis f. sp. hordei (strain DH14) GN=BGHDH14_bgh02003 PE=3 SV=1	1	2	1	1	0	0	0	0	0	0	0	0	0	1	2	2	2	2	1	1	2	2	0	0	0	0	0	0	0	0	0	2	2	2	2	2	2	2	2	2	0	0	0	0	0	0
	HORVU3Hr1G017020	HORVU3Hr1G017020	HORVU3Hr1G017020.13;HORVU3Hr1G017020|chr3H:42858806-42861544|HC_G|receptor kinase 3|GO:0004672, GO:0005524, GO:0006468|PF07714|IPR000719, IPR001245, IPR002290, IPR008271, IPR011009, IPR013320, IPR017441	1	6	4	4	1	2	3	4	5	4	4	4	4	2	3	3	3	3	3	2	3	3	1	2	1	4	2	4	1	0	2	2	2	1	3	3	2	2	1	3	2	2	4	3	4	4
	HORVU4Hr1G071360	HORVU4Hr1G071360	HORVU4Hr1G071360.5;HORVU4Hr1G071360|chr4H:580327323-580330061|HC_G|Cytochrome b561 and DOMON domain-containing protein|GO:0016021|PF03188, PF04526|IPR004877, IPR005018, IPR006593	1	1	1	1	0	1	1	1	1	1	1	1	1	0	1	1	1	1	1	1	1	0	0	0	1	1	1	0	1	1	1	0	1	1	0	1	0	0	0	0	1	1	1	1	1	1
	HORVU6Hr1G058210	HORVU6Hr1G058210	HORVU6Hr1G058210.1;HORVU6Hr1G058210|chr6H:380651520-380657482|HC_G|Succinyl-CoA ligase [ADP-forming] subunit beta|GO:0003824, GO:0005524, GO:0008152, GO:0046872|PF00549, PF08442|IPR005809, IPR005811, IPR011761, IPR013650, IPR013815, IPR013816, IPR016102, I	1	10	10	10	3	4	4	5	6	6	6	7	5	1	4	4	5	4	3	4	5	2	5	5	3	7	3	5	5	7	3	2	5	2	6	5	8	3	1	3	4	5	6	4	6	7
	HORVU5Hr1G107250	HORVU5Hr1G107250	HORVU5Hr1G107250.1;HORVU5Hr1G107250|chr5H:626279616-626288303|HC_G|Vacuolar protein sorting-associated protein 35|GO:0005488, GO:0008565, GO:0015031, GO:0030904, GO:0042147|PF03635|IPR005378, IPR016024	1	9	9	9	2	4	5	9	9	6	5	8	5	4	4	5	7	6	6	4	3	3	4	5	6	5	8	8	3	5	1	2	4	4	5	5	7	2	2	4	5	5	7	9	9	7
	HORVU1Hr1G038890	HORVU1Hr1G038890	HORVU1Hr1G038890.1;HORVU1Hr1G038890|chr1H:271292873-271294712|HC_G|60S ribosomal protein L21-1|GO:0003735, GO:0005622, GO:0005840, GO:0006412|PF01157|IPR001147, IPR008991, IPR018259	1	11	6	6	10	8	8	9	10	10	10	10	11	9	11	8	8	8	9	10	10	11	8	9	8	8	8	7	8	9	7	11	10	8	9	6	8	8	7	9	9	8	8	9	9	7
	HORVU4Hr1G087630;HORVU3Hr1G080830	HORVU4Hr1G087630	HORVU4Hr1G087630.1;HORVU4Hr1G087630|chr4H:637603403-637606992|HC_G|Cytochrome P450 superfamily protein|GO:0005506, GO:0016705, GO:0020037, GO:0055114|PF00067|IPR001128, IPR002401, IPR017972	2	7	4	4	5	6	7	7	5	6	5	7	6	4	4	5	4	5	4	4	3	4	5	6	6	5	6	7	2	6	4	4	4	4	4	2	5	1	2	2	7	6	6	6	7	7
	HORVU6Hr1G090170;HORVU1Hr1G039160	HORVU6Hr1G090170;HORVU1Hr1G039160	HORVU6Hr1G090170.1;HORVU6Hr1G090170|chr6H:571460862-571463245|HC_G|50S ribosomal protein L14|GO:0003735, GO:0005840, GO:0006412|PF00238|IPR000218, IPR019972, IPR023571;HORVU1Hr1G039160.1;HORVU1Hr1G039160|chr1H:274026403-274028245|HC_G|50S ribosomal protein	2	7	7	2	5	6	6	4	5	6	5	6	6	6	7	7	4	6	6	7	5	6	6	6	6	1	6	6	5	5	5	7	5	5	5	4	4	6	6	6	6	6	6	3	5	4
	HORVU4Hr1G067370	HORVU4Hr1G067370	HORVU4Hr1G067370.1;HORVU4Hr1G067370|chr4H:558923727-558926890|HC_G|tubulin alpha-4 chain|GO:0003924, GO:0005200, GO:0005525, GO:0005874, GO:0007017|PF00091, PF03953|IPR000217, IPR002452, IPR003008, IPR008280, IPR013838, IPR017975, IPR018316, IPR023123	1	8	4	4	2	5	5	7	7	6	5	6	4	1	2	2	3	3	2	2	1	1	2	5	5	7	6	6	2	4	3	1	2	1	3	3	3	1	1	1	5	5	5	7	7	6
	HORVU6Hr1G070480	HORVU6Hr1G070480	HORVU6Hr1G070480.1;HORVU6Hr1G070480|chr6H:490574426-490579705|HC_G|Mitochondrial import inner membrane translocase subunit Tim17/Tim22/Tim23 family protein|none|PF02466|IPR003397	1	3	3	3	3	2	3	2	2	3	3	3	3	1	2	2	2	2	2	1	2	2	3	3	3	3	2	3	1	3	3	2	2	2	2	2	2	2	2	2	2	3	2	3	3	3
	HORVU7Hr1G005270;HORVU0Hr1G011610;HORVU2Hr1G021450;HORVU3Hr1G071770;HORVU5Hr1G110000;HORVU6Hr1G050750;HORVU1Hr1G051060;HORVU5Hr1G118270;HORVU5Hr1G023640	HORVU7Hr1G005270	HORVU7Hr1G005270.1;HORVU7Hr1G005270|chr7H:7460820-7467109|HC_G|cellulose synthase-like D3|GO:0016020, GO:0016760, GO:0030244|PF03552, PF14570|IPR005150, IPR013083, IPR029044	9	3	3	3	0	1	1	1	1	0	0	1	1	1	1	2	1	1	1	1	0	1	0	1	1	1	1	1	0	1	0	1	1	1	1	1	2	1	0	1	1	1	1	1	1	1
	HORVU4Hr1G089540	HORVU4Hr1G089540	HORVU4Hr1G089540.2;HORVU4Hr1G089540|chr4H:642587402-642590164|HC_G|Remorin family protein|none|PF03763, PF03766|IPR005516, IPR005518	1	8	8	8	1	5	6	4	6	3	3	5	7	0	2	2	2	2	2	2	1	2	6	5	6	5	6	4	2	5	3	1	2	2	2	2	2	2	1	2	6	3	3	3	6	6
	N1JGA9	N1JGA9	tr|N1JGA9|N1JGA9_BLUG1 Heat shock protein SSB/Hsp70 chaperone (HscA) OS=Blumeria graminis f. sp. hordei (strain DH14) GN=BGHDH14_bghG003198000003001 PE=3 SV=1	1	9	9	9	0	0	0	0	0	0	0	0	0	8	7	5	7	5	6	7	8	6	0	0	0	0	0	0	0	0	0	4	8	7	7	6	6	5	3	4	0	0	0	0	0	0
	HORVU3Hr1G113850;HORVU2Hr1G101190	HORVU3Hr1G113850	HORVU3Hr1G113850.2;HORVU3Hr1G113850|chr3H:689388256-689518242|HC_G|villin 4|GO:0003779, GO:0007010|PF00626, PF02209|IPR003128, IPR007122, IPR007123, IPR029006	2	6	6	6	0	3	3	5	5	5	4	4	2	1	2	3	4	5	5	3	4	3	2	4	2	4	3	3	0	2	2	1	2	2	3	5	5	2	2	2	4	3	2	5	5	5
	N1JG62	N1JG62	tr|N1JG62|N1JG62_BLUG1 60S ribosomal protein L35 OS=Blumeria graminis f. sp. hordei (strain DH14) GN=BGHDH14_bgh00691 PE=3 SV=1	1	6	6	6	0	0	0	0	0	0	0	0	0	6	4	3	3	4	4	6	5	5	0	0	0	0	0	0	0	0	0	6	5	5	4	4	3	6	5	6	0	0	0	0	0	0
	N1JHD2	N1JHD2	tr|N1JHD2|N1JHD2_BLUG1 Transketolase/TKL1 OS=Blumeria graminis f. sp. hordei (strain DH14) GN=BGHDH14_bgh06302 PE=4 SV=1	1	7	7	7	0	0	0	0	0	0	0	0	0	4	4	4	1	1	2	3	5	2	0	0	0	0	0	0	0	0	0	5	3	2	2	4	4	5	3	4	0	0	0	0	0	0
	HORVU7Hr1G022570	HORVU7Hr1G022570	HORVU7Hr1G022570.1;HORVU7Hr1G022570|chr7H:33041572-33044300|HC_G|profilin 2|none|PF00235|IPR005455	1	2	2	2	0	2	2	2	2	2	2	2	2	0	0	1	2	2	2	2	1	1	1	2	1	2	1	1	0	2	0	1	0	0	2	2	2	0	0	0	1	1	1	1	2	2
+	HORVU3Hr1G040360;HORVU7Hr1G095680	HORVU3Hr1G040360;HORVU7Hr1G095680	HORVU3Hr1G040360.1;HORVU3Hr1G040360|chr3H:244136880-244329261|HC_G|ATP-citrate synthase subunit 1|GO:0003824, GO:0008152, GO:0046912|PF00285, PF00549|IPR002020, IPR005810, IPR005811, IPR016040, IPR016102, IPR016142, IPR016143, IPR017440, IPR017866;HORVU7Hr	2	14	14	14	5	13	9	13	14	12	11	12	10	1	4	3	13	11	12	9	7	5	8	10	9	14	12	14	6	8	6	4	5	5	10	11	12	3	3	2	10	10	10	13	14	13
	N1JMA7	N1JMA7	tr|N1JMA7|N1JMA7_BLUG1 Uncharacterized protein OS=Blumeria graminis f. sp. hordei (strain DH14) GN=BGHDH14_bgh00771 PE=3 SV=1	1	12	10	10	1	1	1	1	1	1	1	1	1	7	6	9	6	8	9	11	8	1	1	1	1	1	1	1	1	1	1	6	7	9	7	7	10	7	4	6	1	1	1	1	1	1
	HORVU4Hr1G005320	HORVU4Hr1G005320	HORVU4Hr1G005320.1;HORVU4Hr1G005320|chr4H:11769492-11770713|HC_U|Protein of unknown function, DUF538|none|PF04398|IPR007493	1	1	1	1	1	1	1	1	0	1	1	1	1	1	0	1	0	1	1	1	1	1	1	1	1	0	1	1	1	1	0	1	1	0	1	1	0	1	0	0	1	1	0	1	1	1
	HORVU6Hr1G047360;HORVU2Hr1G119280;REV__HORVU1Hr1G086360	HORVU6Hr1G047360;HORVU2Hr1G119280	HORVU6Hr1G047360.5;HORVU6Hr1G047360|chr6H:281189835-281201675|HC_G|Isocitrate dehydrogenase [NAD] subunit 2, mitochondrial|GO:0000287, GO:0004449, GO:0006099, GO:0016616, GO:0051287, GO:0055114|PF00180|IPR004434, IPR019818, IPR024084;HORVU2Hr1G119280.1;HOR	3	7	7	7	1	2	2	4	5	3	3	3	3	0	1	2	1	4	4	3	2	1	1	3	1	4	4	4	1	1	0	2	2	1	4	2	3	1	1	1	3	3	3	5	4	4
	HORVU6Hr1G092960	HORVU6Hr1G092960	HORVU6Hr1G092960.5;HORVU6Hr1G092960|chr6H:578690600-578692405|HC_G|Aquaporin-like superfamily protein|GO:0005215, GO:0006810, GO:0016020|PF00230|IPR000425, IPR022357, IPR023271	1	8	8	3	3	7	7	8	8	8	8	8	8	4	7	7	6	7	7	7	4	6	7	7	7	8	8	8	7	7	7	4	7	6	6	7	7	7	5	7	8	7	8	8	8	8
	HORVU6Hr1G058930	HORVU6Hr1G058930	HORVU6Hr1G058930.1;HORVU6Hr1G058930|chr6H:388366010-388370164|HC_G|Aquaporin PIP2-4|GO:0005215, GO:0006810, GO:0016020|PF00230|IPR000425, IPR023271	1	2	2	2	2	2	2	2	2	2	2	2	2	2	2	2	2	2	2	2	2	1	2	2	2	2	2	2	2	2	2	2	2	2	2	2	2	2	2	2	2	2	2	2	2	2
	HORVU6Hr1G075900	HORVU6Hr1G075900	HORVU6Hr1G075900.1;HORVU6Hr1G075900|chr6H:522651685-522654482|HC_G|Geranylgeranyl diphosphate reductase|GO:0015979, GO:0015995, GO:0016491, GO:0016628, GO:0045550, GO:0051188, GO:0055114|PF07992|IPR010253, IPR011774, IPR011777, IPR023753	1	3	3	3	1	1	1	0	2	1	1	1	1	1	1	1	1	1	1	1	1	0	2	2	1	1	0	0	0	0	0	1	1	1	0	1	1	1	0	0	1	1	1	0	0	0
	N1JGE6	N1JGE6	tr|N1JGE6|N1JGE6_BLUG1 Tubulin beta chain OS=Blumeria graminis f. sp. hordei (strain DH14) GN=BGHDH14_bgh00079 PE=3 SV=1	1	14	11	10	2	3	3	3	3	3	1	3	3	8	8	10	8	8	10	11	8	4	3	3	3	3	3	2	3	2	2	6	10	7	6	9	8	5	6	4	3	3	3	3	3	3
	HORVU5Hr1G098910	HORVU5Hr1G098910	HORVU5Hr1G098910.2;HORVU5Hr1G098910|chr5H:609070748-609074041|HC_G|NADH-quinone oxidoreductase subunit I|GO:0016020, GO:0016651, GO:0051539, GO:0055114|PF12838|IPR010226, IPR017896, IPR017900	1	3	3	3	2	1	2	2	2	2	2	2	2	2	1	1	3	1	3	1	2	2	2	2	2	2	2	1	2	2	1	1	0	1	2	3	3	0	1	1	2	2	2	2	2	2
	HORVU5Hr1G093980	HORVU5Hr1G093980	HORVU5Hr1G093980.1;HORVU5Hr1G093980|chr5H:593549737-593562614|HC_G|Vacuolar protein sorting-associated protein 18 homolog|GO:0005515, GO:0006886, GO:0008270, GO:0016192|PF00637, PF05131|IPR000547, IPR001841, IPR007810, IPR013083	1	4	4	4	0	1	0	2	2	1	0	1	1	1	1	2	2	2	1	1	1	1	1	2	1	2	1	2	1	1	0	0	2	0	2	1	2	1	0	1	2	1	2	2	3	2
	N1JEW8	N1JEW8	tr|N1JEW8|N1JEW8_BLUG1 Ribosomal protein L19 OS=Blumeria graminis f. sp. hordei (strain DH14) GN=BGHDH14_bgh03095 PE=3 SV=1	1	13	13	13	0	0	0	0	0	0	0	0	0	9	12	13	5	7	6	12	13	12	0	0	0	0	0	0	0	0	0	11	11	9	4	6	6	11	11	11	0	0	0	0	0	0
	HORVU6Hr1G020750	HORVU6Hr1G020750	HORVU6Hr1G020750.2;HORVU6Hr1G020750|chr6H:59869578-59871667|HC_G|Calcium-dependent lipid-binding (CaLB domain) family protein|GO:0005515|PF00168|IPR000008	1	1	1	1	0	1	1	1	1	1	1	1	1	1	1	1	1	1	1	1	1	1	0	1	1	1	1	1	0	1	0	0	1	1	1	1	1	1	0	0	0	1	0	1	1	1
	HORVU3Hr1G030150	HORVU3Hr1G030150	HORVU3Hr1G030150.1;HORVU3Hr1G030150|chr3H:142551261-142552617|HC_G|Cold induced 16|none|none|none	1	2	2	2	1	2	2	1	2	1	0	1	1	1	1	1	2	0	1	1	2	0	2	2	1	1	2	1	2	1	2	1	2	1	1	1	0	0	0	1	2	2	1	2	1	1
	HORVU5Hr1G093700;HORVU5Hr1G093770	HORVU5Hr1G093700	HORVU5Hr1G093700.3;HORVU5Hr1G093700|chr5H:592504014-592510252|HC_G|lipoxygenase 1|GO:0005515, GO:0016491, GO:0016702, GO:0046872, GO:0055114|PF00305, PF01477|IPR001024, IPR001246, IPR013819, IPR020833, IPR020834, IPR027433	2	4	4	4	0	4	2	4	4	4	1	3	3	2	2	3	2	3	3	3	2	2	0	2	2	2	3	3	1	1	0	1	1	0	1	1	2	2	1	0	3	4	2	3	4	4
	HORVU5Hr1G022100	HORVU5Hr1G022100	HORVU5Hr1G022100.2;HORVU5Hr1G022100|chr5H:109950305-109954641|HC_G|Succinyl-CoA ligase [ADP-forming] subunit beta|GO:0005524|PF08442, PF16114|IPR013650, IPR013816, IPR016102, IPR032263	1	4	4	2	3	2	3	4	4	3	4	4	4	3	3	2	3	4	3	4	2	2	3	4	3	3	4	3	2	3	3	2	3	2	4	3	3	2	2	2	4	4	3	4	4	4
	HORVU3Hr1G094260	HORVU3Hr1G094260	HORVU3Hr1G094260.3;HORVU3Hr1G094260|chr3H:645470188-645477592|HC_G|dynamin-related protein 3A|GO:0003924, GO:0005525|PF00350, PF01031, PF02212|IPR000375, IPR001401, IPR003130, IPR019762, IPR020850, IPR022812, IPR027417, IPR030381	1	5	5	5	1	4	4	3	3	2	3	4	3	2	4	2	4	5	5	4	3	1	4	3	3	4	3	4	1	2	2	0	2	2	4	4	5	3	2	3	3	2	3	4	4	4
	HORVU4Hr1G090050	HORVU4Hr1G090050	HORVU4Hr1G090050.3;HORVU4Hr1G090050|chr4H:644380174-644381317|HC_G|Peroxidase superfamily protein|GO:0004601, GO:0006979, GO:0020037, GO:0055114|PF00141|IPR000823, IPR002016, IPR010255, IPR019793, IPR019794	1	1	1	1	0	0	0	0	0	0	0	0	0	0	0	1	1	1	1	1	1	1	0	0	0	0	0	0	0	0	0	1	1	1	1	1	1	1	1	1	0	0	0	0	0	0
	HORVU7Hr1G104220;HORVU3Hr1G025900;HORVU1Hr1G058980	HORVU7Hr1G104220	HORVU7Hr1G104220.3;HORVU7Hr1G104220|chr7H:614230250-614232292|HC_G|30S ribosomal protein S11|GO:0003735, GO:0005840, GO:0006412|PF00411|IPR001971, IPR018102	3	12	3	3	10	9	11	9	7	8	11	11	9	12	12	10	9	11	10	11	12	12	10	9	9	8	8	9	9	10	7	11	12	9	9	8	10	12	11	11	11	10	12	10	10	7
	HORVU1Hr1G076180	HORVU1Hr1G076180	HORVU1Hr1G076180.1;HORVU1Hr1G076180|chr1H:513249950-513258085|HC_G|ATPase family gene 2 protein|GO:0005524|PF00004|IPR003593, IPR003959, IPR003960, IPR027417, IPR029067	1	9	9	9	1	4	3	6	7	2	2	5	4	1	4	3	5	5	5	3	1	1	3	4	3	4	5	4	2	2	1	0	3	3	4	3	5	1	1	1	6	1	3	3	6	2
	HORVU7Hr1G028920	HORVU7Hr1G028920	HORVU7Hr1G028920.4;HORVU7Hr1G028920|chr7H:53824218-53827079|HC_G|Heparanase-like protein 3|GO:0005975, GO:0016020, GO:0016798|PF03662|IPR005199, IPR013781, IPR017853	1	3	3	3	0	1	1	1	2	1	1	1	1	0	1	2	2	2	2	2	0	0	1	1	2	1	2	0	0	1	0	0	1	0	1	1	2	0	0	1	1	0	1	1	1	1
	HORVU3Hr1G066930	HORVU3Hr1G066930	HORVU3Hr1G066930.1;HORVU3Hr1G066930|chr3H:508405447-508413405|HC_G|WD-40 repeat family protein|GO:0005515|PF00400, PF12265|IPR001680, IPR015943, IPR017986, IPR022052	1	4	4	4	0	2	2	3	3	3	4	3	3	0	1	2	2	2	2	2	2	1	4	2	4	4	4	4	3	4	2	0	2	2	2	2	2	2	2	2	3	4	4	4	4	3
	HORVU2Hr1G074220;HORVU3Hr1G112520	HORVU2Hr1G074220;HORVU3Hr1G112520	HORVU2Hr1G074220.1;HORVU2Hr1G074220|chr2H:536039157-536041862|HC_G|Serine decarboxylase 1|GO:0003824, GO:0016831, GO:0019752, GO:0030170|PF00282|IPR002129, IPR015421, IPR015424, IPR021115;HORVU3Hr1G112520.2;HORVU3Hr1G112520|chr3H:686557832-686560958|HC_G|S	2	1	1	1	1	1	1	1	1	1	1	1	1	0	0	1	1	1	1	1	0	0	1	1	1	1	1	1	0	1	1	1	1	1	1	1	1	0	0	1	1	1	1	1	1	1
	HORVU2Hr1G011510;HORVU2Hr1G011420;HORVU2Hr1G011490	HORVU2Hr1G011510;HORVU2Hr1G011420;HORVU2Hr1G011490	HORVU2Hr1G011510.1;HORVU2Hr1G011510|chr2H:22992459-22993373|HC_G|Proline-rich protein, putative, expressed|none|PF01190|none;HORVU2Hr1G011420.1;HORVU2Hr1G011420|chr2H:22768682-22770172|HC_G|Proline-rich protein, putative, expressed|none|PF01190|none;HORVU2	3	3	1	1	3	3	3	3	3	3	3	3	3	2	3	3	3	3	3	3	2	3	2	2	3	2	2	3	2	2	2	3	2	2	3	3	3	1	0	0	3	2	2	1	3	2
	HORVU4Hr1G062880;HORVU2Hr1G109990;HORVU3Hr1G087400	HORVU4Hr1G062880	HORVU4Hr1G062880.3;HORVU4Hr1G062880|chr4H:525824319-525831691|HC_G|V-type proton ATPase subunit a3|GO:0000220, GO:0015078, GO:0015991, GO:0033179|PF01496|IPR002490, IPR026028	3	17	17	17	7	11	12	14	13	13	13	13	12	8	10	10	13	11	11	12	7	6	10	10	11	13	13	13	10	13	8	6	7	7	9	8	10	8	3	5	13	12	14	14	15	13
	HORVU5Hr1G021730	HORVU5Hr1G021730	HORVU5Hr1G021730.2;HORVU5Hr1G021730|chr5H:106967797-106969568|HC_G|50S ribosomal protein L2|GO:0003723, GO:0003735, GO:0005622, GO:0005840, GO:0006412, GO:0015934|PF00181, PF03947|IPR002171, IPR008991, IPR012340, IPR014722, IPR014726, IPR022666, IPR022669,	1	11	11	10	9	9	9	10	10	10	10	9	9	10	10	10	8	6	9	10	10	11	10	9	10	8	10	10	9	10	9	10	11	8	10	8	9	10	10	9	10	10	10	9	10	8
	HORVU3Hr1G045150	HORVU3Hr1G045150	HORVU3Hr1G045150.1;HORVU3Hr1G045150|chr3H:294750254-294756977|HC_G|ADP-ribosylation factor 3|GO:0005525, GO:0005622, GO:0006886, GO:0007264|PF00025|IPR005225, IPR006687, IPR006689, IPR024156, IPR027417	1	2	2	2	0	1	0	2	2	2	1	2	2	1	1	1	2	2	2	2	1	1	0	2	0	2	2	2	0	2	0	0	1	0	1	1	2	1	0	1	2	1	2	2	2	2
	HORVU6Hr1G041750	HORVU6Hr1G041750	HORVU6Hr1G041750.3;HORVU6Hr1G041750|chr6H:230689978-230691486|HC_G|60S ribosomal protein L6|GO:0003735, GO:0005622, GO:0005840, GO:0006412|PF01159|IPR000915, IPR008991, IPR014722	1	12	4	4	9	9	10	9	9	9	10	9	9	10	10	9	10	8	9	10	10	10	8	9	10	8	9	10	9	10	8	10	10	9	9	9	8	10	10	10	10	11	11	9	9	10
	HORVU4Hr1G019980	HORVU4Hr1G019980	HORVU4Hr1G019980.1;HORVU4Hr1G019980|chr4H:96770575-96773221|HC_G|ribosomal protein 1|GO:0003735, GO:0005622, GO:0005840, GO:0006412|PF00297|IPR000597, IPR009000, IPR019926	1	26	26	13	19	22	20	17	15	22	22	21	25	20	23	22	15	19	18	20	22	20	18	19	20	14	17	17	17	20	17	20	20	17	15	15	14	19	21	22	23	22	22	18	19	19
	N1JIT5;N1JIX3	N1JIT5;N1JIX3	tr|N1JIT5|N1JIT5_BLUG1 40S ribosomal protein S23/40S ribosomal protein S23 OS=Blumeria graminis f. sp. hordei (strain DH14) GN=BGHDH14_bgh05535 PE=3 SV=1;tr|N1JIX3|N1JIX3_BLUG1 40S ribosomal protein S23 (Fragment) OS=Blumeria graminis f. sp. hordei (strain	2	2	2	2	0	0	0	0	0	0	0	0	0	2	2	2	1	1	1	1	1	2	0	0	0	0	0	0	0	0	0	2	2	2	0	0	0	1	1	1	0	0	0	0	0	0
	HORVU4Hr1G011850	HORVU4Hr1G011850	HORVU4Hr1G011850.1;HORVU4Hr1G011850|chr4H:37600154-37605851|HC_G|Dihydrolipoyllysine-residue succinyltransferase component of 2-oxoglutarate dehydrogenase complex|GO:0004149, GO:0006099, GO:0008152, GO:0016746, GO:0045252|PF00198, PF00364|IPR000089, IPR001	1	3	3	2	0	0	2	2	2	2	0	0	0	0	0	1	1	2	2	0	0	0	0	1	2	1	2	2	0	0	0	0	0	0	2	2	2	0	0	0	1	0	0	2	2	3
	N1J8C7	N1J8C7	tr|N1J8C7|N1J8C7_BLUG1 40S ribosomal protein S24 OS=Blumeria graminis f. sp. hordei (strain DH14) GN=BGHDH14_bgh02732 PE=3 SV=1	1	8	8	8	0	0	0	0	0	0	0	0	0	8	6	5	3	2	3	7	8	8	0	0	0	0	0	0	0	0	0	7	6	4	3	2	3	7	8	6	0	0	0	0	0	0
	HORVU5Hr1G085530;HORVU4Hr1G068820	HORVU5Hr1G085530;HORVU4Hr1G068820	HORVU5Hr1G085530.1;HORVU5Hr1G085530|chr5H:575220613-575247330|HC_G|T-complex protein 1 subunit beta|GO:0005524, GO:0006457, GO:0051082|PF00118|IPR002194, IPR002423, IPR012716, IPR017998, IPR027409, IPR027410, IPR027413;HORVU4Hr1G068820.1;HORVU4Hr1G068820|c	2	2	2	2	1	1	1	1	2	1	1	1	1	0	0	1	1	2	2	1	0	0	2	2	2	1	1	1	0	1	0	1	0	0	1	2	1	0	1	1	1	1	1	2	2	1
+	HORVU7Hr1G120030	HORVU7Hr1G120030	HORVU7Hr1G120030.4;HORVU7Hr1G120030|chr7H:651213735-651217903|HC_G|Delta(24)-sterol reductase|GO:0003824, GO:0016491, GO:0016614, GO:0050660, GO:0055114|PF01565|IPR006094, IPR016166, IPR016169	1	8	8	8	6	6	6	7	7	7	6	7	7	7	7	8	7	8	7	7	5	6	6	7	7	7	8	6	5	6	3	6	7	6	6	5	7	5	6	5	8	6	6	7	8	7
	HORVU7Hr1G100500	HORVU7Hr1G100500	HORVU7Hr1G100500.1;HORVU7Hr1G100500|chr7H:605148867-605154902|HC_G|EH domain-containing protein 1|GO:0005509, GO:0005515, GO:0005525|PF00350, PF12763, PF16880|IPR000261, IPR002048, IPR011992, IPR022812, IPR027417, IPR030381, IPR031692	1	3	3	3	0	1	1	2	1	2	1	1	1	0	0	1	0	1	0	0	1	1	1	0	1	0	2	2	2	0	0	0	0	0	0	2	2	0	0	0	0	1	1	0	0	2
	HORVU7Hr1G063280;HORVU5Hr1G054130;HORVU5Hr1G054120;HORVU5Hr1G054110;HORVU5Hr1G054100;HORVU5Hr1G054090;HORVU2Hr1G086480;HORVU2Hr1G086470;HORVU2Hr1G086450;HORVU4Hr1G090980;HORVU6Hr1G037710;HORVU6Hr1G053800;HORVU5Hr1G010250;HORVU4Hr1G078960;HORVU6Hr1G005820;HORVU3Hr1G027260;HORVU4Hr1G087880;HORVU4Hr1G087850;HORVU6Hr1G058040;HORVU1Hr1G034150;HORVU1Hr1G034130;HORVU4Hr1G049200;HORVU3Hr1G075130;HORVU3Hr…	HORVU7Hr1G063280;HORVU5Hr1G054130;HORVU5Hr1G054120;HORVU5Hr1G054110;HORVU5Hr1G054100;HORVU5Hr1G054090;HORVU2Hr1G086480;HORVU2Hr1G086470;HORVU2Hr1G086450	HORVU7Hr1G063280.1;HORVU7Hr1G063280|chr7H:310310675-310312034|HC_G|60S ribosomal protein L27-3|GO:0003735, GO:0005622, GO:0005840, GO:0006412|PF00467, PF01777|IPR001141, IPR005824, IPR008991, IPR014722;HORVU5Hr1G054130.1;HORVU5Hr1G054130|chr5H:425072368-42	29	7	7	7	5	6	6	6	6	6	6	6	6	5	7	5	6	6	6	7	7	7	5	6	5	6	6	6	6	5	5	6	6	4	6	5	5	7	5	5	6	6	6	6	6	6
	HORVU7Hr1G071240	HORVU7Hr1G071240	HORVU7Hr1G071240.1;HORVU7Hr1G071240|chr7H:389885159-389888427|HC_G|60S ribosomal protein L34|GO:0003735, GO:0005622, GO:0005840, GO:0006412|PF01199|IPR008195, IPR018065	1	6	1	1	5	5	6	6	6	5	6	6	6	5	6	4	5	4	5	5	6	6	6	6	6	6	6	6	6	6	6	4	6	5	4	4	6	4	4	5	6	6	5	6	6	6
	N1JBJ1	N1JBJ1	tr|N1JBJ1|N1JBJ1_BLUG1 60S ribosomal protein L36 OS=Blumeria graminis f. sp. hordei (strain DH14) GN=BGHDH14_bgh06512 PE=3 SV=1	1	7	7	7	0	0	0	0	0	0	0	0	0	4	6	6	3	3	3	5	7	5	0	0	0	0	0	0	0	0	0	6	6	4	2	2	2	6	5	6	0	0	0	0	0	0
	HORVU5Hr1G089380	HORVU5Hr1G089380	HORVU5Hr1G089380.1;HORVU5Hr1G089380|chr5H:584833746-584836733|HC_U|Unplaced genomic scaffold supercont1.1, whole genome shotgun sequence|none|none|none	1	1	1	1	0	0	1	1	1	1	0	1	1	0	1	1	1	1	1	1	1	0	0	1	1	0	1	1	0	1	1	0	1	0	1	1	1	1	1	1	1	1	1	1	1	1
	N1JLX2	N1JLX2	tr|N1JLX2|N1JLX2_BLUG1 60S ribosomal protein L24a OS=Blumeria graminis f. sp. hordei (strain DH14) GN=BGHDH14_bgh03741 PE=4 SV=1	1	8	8	8	0	0	0	0	0	0	0	0	0	7	8	5	4	4	4	8	8	7	0	0	0	0	0	0	0	0	0	7	8	7	4	6	5	8	8	6	0	0	0	0	0	0
	N1JB25	N1JB25	tr|N1JB25|N1JB25_BLUG1 60S ribosomal protein L11 OS=Blumeria graminis f. sp. hordei (strain DH14) GN=BGHDH14_bgh00505 PE=3 SV=1	1	14	14	14	0	0	0	0	0	0	0	0	0	10	11	12	2	5	5	10	14	11	0	0	0	0	0	0	0	0	0	9	12	8	4	6	6	10	9	9	0	0	0	0	0	0
	HORVU1Hr1G049500;N1JQM0	HORVU1Hr1G049500	HORVU1Hr1G049500.1;HORVU1Hr1G049500|chr1H:366830180-366834352|HC_G|mitogen-activated protein kinase 12|GO:0004672, GO:0004707, GO:0005524, GO:0006468|PF00069|IPR000719, IPR002290, IPR003527, IPR008271, IPR011009, IPR017441	2	7	7	7	1	5	4	5	5	5	4	5	4	3	3	4	4	4	4	3	3	2	4	4	4	4	6	6	4	4	3	1	2	4	4	4	4	2	1	3	6	4	6	6	6	6
	HORVU6Hr1G091950	HORVU6Hr1G091950	HORVU6Hr1G091950.9;HORVU6Hr1G091950|chr6H:576704921-576711863|HC_G|Aconitate hydratase 1|GO:0008152|PF00330, PF00694|IPR000573, IPR001030, IPR006249, IPR015928, IPR015931, IPR015932, IPR018136	1	21	21	16	6	13	12	18	17	17	16	15	13	5	3	7	13	14	15	11	7	3	9	15	10	16	14	19	9	14	11	7	5	8	12	12	13	7	3	8	16	16	14	18	18	18
	HORVU5Hr1G059550	HORVU5Hr1G059550	HORVU5Hr1G059550.1;HORVU5Hr1G059550|chr5H:465328421-465333645|HC_G|Acetyl-coenzyme A synthetase|GO:0003824, GO:0008152|PF00501, PF16177|IPR000873, IPR020845, IPR032387	1	1	1	1	0	1	0	1	1	1	0	1	0	0	0	0	1	1	1	0	0	0	0	0	0	1	1	1	0	0	0	0	0	0	1	1	1	0	0	0	1	0	1	0	1	1
	HORVU4Hr1G081940	HORVU4Hr1G081940	HORVU4Hr1G081940.3;HORVU4Hr1G081940|chr4H:620532425-620537092|HC_G|4-coumarate--CoA ligase-like 4|GO:0003824, GO:0008152|PF00501, PF13193|IPR000873, IPR020845, IPR025110	1	6	6	6	2	3	2	3	4	4	3	4	2	2	5	3	5	5	5	3	2	2	2	3	1	3	2	4	1	2	1	2	3	2	4	6	6	2	1	2	2	2	2	4	3	3
	HORVU5Hr1G108990	HORVU5Hr1G108990	HORVU5Hr1G108990.2;HORVU5Hr1G108990|chr5H:629052727-629054625|HC_G|60S ribosomal protein L7-4|none|PF00327, PF08079|IPR005998, IPR012988, IPR016082, IPR018038	1	31	31	14	26	22	22	22	25	25	27	25	26	21	25	23	20	22	23	24	26	27	23	22	24	22	23	25	23	22	23	22	25	21	19	19	20	20	23	24	25	26	25	23	26	25
	HORVU1Hr1G016770	HORVU1Hr1G016770	HORVU1Hr1G016770.1;HORVU1Hr1G016770|chr1H:55918164-55920224|HC_G|Peroxidase superfamily protein|GO:0004601, GO:0006979, GO:0020037, GO:0055114|PF00141|IPR000823, IPR002016, IPR010255, IPR019793, IPR019794	1	1	1	1	0	0	1	0	1	0	0	1	0	0	0	1	1	0	1	1	0	1	1	1	1	0	0	1	0	1	0	0	0	0	0	1	0	1	0	0	1	0	1	0	0	1
	HORVU7Hr1G081590;HORVU4Hr1G058220;HORVU5Hr1G096860;HORVU4Hr1G051120;HORVU7Hr1G010130;HORVU2Hr1G103780;HORVU7Hr1G065130;HORVU7Hr1G043150;HORVU2Hr1G100620;HORVU3Hr1G080650;HORVU1Hr1G005720;HORVU2Hr1G066280;HORVU1Hr1G024070;HORVU3Hr1G080330;HORVU3Hr1G086590;HORVU3Hr1G024950	HORVU7Hr1G081590;HORVU4Hr1G058220	HORVU7Hr1G081590.1;HORVU7Hr1G081590|chr7H:486172725-486177147|HC_G|Protein kinase superfamily protein|GO:0004672, GO:0005524, GO:0006468|PF07714, PF12819|IPR000719, IPR001245, IPR002290, IPR008271, IPR011009, IPR013320, IPR017441, IPR024788;HORVU4Hr1G05822	16	8	8	4	4	4	4	5	5	5	5	5	5	5	6	6	6	6	7	3	4	3	2	4	4	3	4	5	2	2	4	3	6	3	6	6	4	3	1	3	4	5	3	5	5	5
	HORVU6Hr1G062040	HORVU6Hr1G062040	HORVU6Hr1G062040.3;HORVU6Hr1G062040|chr6H:414961716-414964345|HC_G|50S ribosomal protein L19|GO:0003735, GO:0005622, GO:0005840, GO:0006412|PF01245|IPR001857, IPR008991	1	1	1	1	1	1	1	1	1	1	1	1	1	1	1	1	1	1	1	1	1	1	1	1	1	1	1	1	0	1	1	1	1	1	1	1	1	1	1	1	1	1	1	1	1	1
	N1JPV6	N1JPV6	tr|N1JPV6|N1JPV6_BLUG1 Putative 40S ribosomal protein S3 OS=Blumeria graminis f. sp. hordei (strain DH14) GN=BGHDH14_bgh00898 PE=3 SV=1	1	13	13	13	0	0	0	0	0	0	0	0	0	9	9	11	6	6	5	11	10	10	0	0	0	0	0	0	0	0	0	10	11	9	6	7	8	10	11	9	0	0	0	0	0	0
	HORVU7Hr1G002060;HORVU0Hr1G006020;HORVU3Hr1G001140;HORVU0Hr1G006040;HORVU7Hr1G043940	HORVU7Hr1G002060;HORVU0Hr1G006020;HORVU3Hr1G001140	HORVU7Hr1G002060.1;HORVU7Hr1G002060|chr7H:4055831-4057852|HC_G|Ribosomal protein L6 family|GO:0003735, GO:0005622, GO:0005840, GO:0006412, GO:0019843|PF00347|IPR000702, IPR002359, IPR020040;HORVU0Hr1G006020.2;HORVU0Hr1G006020|chrUn:32720893-32722691|HC_G|R	5	17	17	17	11	10	11	8	10	11	12	10	11	13	15	13	11	10	13	17	16	17	10	9	11	10	9	10	9	8	7	11	15	11	7	8	10	12	10	10	11	13	12	11	9	10
	HORVU3Hr1G030900	HORVU3Hr1G030900	HORVU3Hr1G030900.7;HORVU3Hr1G030900|chr3H:151365127-151368589|HC_G|receptor kinase 2|GO:0004672, GO:0005524, GO:0006468|PF07714|IPR000719, IPR001245, IPR002290, IPR008271, IPR011009, IPR013320, IPR017441	1	1	1	1	1	1	1	1	1	1	1	1	1	0	1	1	1	1	1	1	1	1	1	0	1	1	1	1	0	1	1	1	1	1	1	1	1	1	1	1	1	1	1	1	1	1
	HORVU6Hr1G091690	HORVU6Hr1G091690	HORVU6Hr1G091690.4;HORVU6Hr1G091690|chr6H:576402978-576408613|HC_G|T-complex protein 1 subunit zeta 1|GO:0005524, GO:0006457, GO:0051082|PF00118|IPR002194, IPR002423, IPR012722, IPR017998, IPR027409, IPR027410, IPR027413	1	4	4	4	2	1	2	2	3	2	2	3	1	1	1	0	1	1	1	1	1	0	3	1	3	2	3	3	1	1	1	1	1	1	1	1	1	0	1	1	3	1	1	3	4	2
	HORVU3Hr1G040840;HORVU5Hr1G072320;HORVU0Hr1G034150;HORVU1Hr1G009360	HORVU3Hr1G040840;HORVU5Hr1G072320;HORVU0Hr1G034150;HORVU1Hr1G009360	HORVU3Hr1G040840.1;HORVU3Hr1G040840|chr3H:252302075-252303270|HC_G|Cytochrome b|GO:0006122, GO:0008121, GO:0009055, GO:0016020, GO:0016491, GO:0022904, GO:0045275|PF00032, PF13631|IPR005797, IPR005798, IPR016174, IPR027387, IPR030689;HORVU5Hr1G072320.1;HOR	4	2	2	2	0	1	1	1	2	1	1	2	1	0	1	2	0	2	2	2	2	2	0	1	1	2	1	2	1	1	1	1	2	2	0	1	1	1	1	1	1	1	1	1	2	1
	HORVU3Hr1G107040	HORVU3Hr1G107040	HORVU3Hr1G107040.11;HORVU3Hr1G107040|chr3H:672215516-672221382|HC_G|7-dehydrocholesterol reductase|GO:0016020, GO:0016628, GO:0055114|PF01222|IPR001171, IPR018083	1	2	2	2	1	2	2	2	1	2	2	2	2	2	2	2	2	2	2	2	1	1	2	2	2	2	2	2	0	1	1	2	2	2	2	2	2	2	0	2	2	2	2	2	2	2
	HORVU1Hr1G024710;HORVU4Hr1G016190	HORVU1Hr1G024710;HORVU4Hr1G016190	HORVU1Hr1G024710.2;HORVU1Hr1G024710|chr1H:115706038-115708321|HC_G|60S ribosomal protein L10-2|GO:0003735, GO:0005622, GO:0005840, GO:0006412|PF00252|IPR001197, IPR016180, IPR018255;HORVU4Hr1G016190.4;HORVU4Hr1G016190|chr4H:65315302-65320440|HC_G|60S ribos	2	8	8	8	6	7	4	4	3	6	5	4	6	6	7	7	7	5	7	7	7	7	5	3	4	2	6	6	5	5	5	7	7	6	7	5	6	7	7	7	5	6	5	5	6	5
	HORVU7Hr1G108570	HORVU7Hr1G108570	HORVU7Hr1G108570.1;HORVU7Hr1G108570|chr7H:625744903-625746420|HC_G|Glutathione S-transferase family protein|GO:0005515|PF13417|IPR004045, IPR010987, IPR012336	1	5	5	5	2	4	4	3	2	3	3	3	3	2	3	3	2	4	4	4	2	2	2	4	3	2	2	3	2	2	1	3	3	2	4	4	3	3	3	3	4	2	3	2	2	2
	HORVU1Hr1G072270	HORVU1Hr1G072270	HORVU1Hr1G072270.1;HORVU1Hr1G072270|chr1H:496930969-496933348|HC_G|60S ribosomal protein L36-2|GO:0003735, GO:0005622, GO:0005840, GO:0006412|PF01158|IPR000509	1	10	10	1	7	6	7	7	7	7	8	7	6	5	8	8	6	7	6	6	7	9	7	6	6	6	6	7	5	5	6	7	6	6	7	6	6	5	7	7	6	7	7	7	8	7
	HORVU1Hr1G080370	HORVU1Hr1G080370	HORVU1Hr1G080370.1;HORVU1Hr1G080370|chr1H:525281436-525284770|HC_G|Mitochondrial outer membrane protein porin 2|GO:0005741, GO:0055085|PF01459|IPR023614, IPR027246	1	4	4	4	1	4	4	4	3	4	4	4	4	1	1	1	1	1	1	1	0	1	4	3	4	3	4	4	2	4	2	1	1	1	1	1	1	1	1	0	4	3	4	4	4	3
	N1JCT5	N1JCT5	tr|N1JCT5|N1JCT5_BLUG1 60S ribosomal protein L27a OS=Blumeria graminis f. sp. hordei (strain DH14) GN=BGHDH14_bgh03580 PE=3 SV=1	1	5	5	5	1	1	1	1	1	1	1	1	1	4	4	3	3	3	3	4	5	4	1	1	0	1	1	1	0	1	1	3	3	3	2	3	3	4	2	4	1	1	1	1	1	1
	HORVU6Hr1G021250;HORVU6Hr1G021160	HORVU6Hr1G021250;HORVU6Hr1G021160	HORVU6Hr1G021250.1;HORVU6Hr1G021250|chr6H:63082500-63083278|HC_G|histone H2A 6|GO:0000786, GO:0003677, GO:0005634, GO:0046982|PF00125, PF16211|IPR002119, IPR007125, IPR009072, IPR032454, IPR032458;HORVU6Hr1G021160.1;HORVU6Hr1G021160|chr6H:61756996-61757883	2	3	1	0	1	2	3	3	3	3	1	3	3	1	3	2	2	3	3	3	2	3	3	1	3	3	3	3	3	3	3	1	3	2	2	3	3	3	2	3	3	3	3	3	3	3
	HORVU0Hr1G039470	HORVU0Hr1G039470	HORVU0Hr1G039470.1;HORVU0Hr1G039470|chrUn:248742430-248744164|HC_G|Dolichyl-diphosphooligosaccharide--protein glycosyltransferase 48 kDa subunit|GO:0005789, GO:0018279|PF03345|IPR005013	1	3	3	3	0	0	0	0	0	0	0	0	0	3	1	1	0	0	1	1	0	2	0	0	0	0	0	0	0	0	0	1	1	0	1	1	1	0	1	0	0	0	0	0	0	0
	HORVU1Hr1G043820	HORVU1Hr1G043820	HORVU1Hr1G043820.4;HORVU1Hr1G043820|chr1H:318997502-319003251|HC_G|alpha-galactosidase 2|GO:0003824, GO:0004553, GO:0005975|PF16499|IPR000111, IPR002241, IPR013780, IPR013785, IPR017853	1	11	11	11	2	7	10	10	11	9	8	8	7	3	4	7	8	8	6	8	5	7	7	10	10	8	11	11	7	8	6	3	6	6	6	6	6	6	1	5	8	8	9	8	11	9
	HORVU2Hr1G089090;HORVU2Hr1G089070	HORVU2Hr1G089090;HORVU2Hr1G089070	HORVU2Hr1G089090.1;HORVU2Hr1G089090|chr2H:636780670-636782679|HC_G|60S ribosomal protein L14-1|GO:0003735, GO:0005622, GO:0005840, GO:0006412|PF01929|IPR002784, IPR008991, IPR014722;HORVU2Hr1G089070.1;HORVU2Hr1G089070|chr2H:636745891-636748298|HC_G|60S rib	2	15	15	1	13	13	12	12	12	13	13	12	13	12	14	13	11	12	14	14	14	14	11	12	13	11	13	13	13	13	12	13	13	10	10	10	10	14	13	13	13	12	13	13	14	13
	HORVU5Hr1G111820;HORVU4Hr1G034100	HORVU5Hr1G111820	HORVU5Hr1G111820.1;HORVU5Hr1G111820|chr5H:637279017-637281270|HC_G|40S ribosomal protein S26|GO:0003735, GO:0005622, GO:0005840, GO:0006412|PF01283|IPR000892	2	4	4	4	3	3	4	4	4	4	4	4	4	3	3	3	3	3	3	3	3	3	4	3	3	4	4	3	4	4	4	3	3	3	3	3	3	3	3	3	4	4	4	4	4	4
	HORVU2Hr1G086360	HORVU2Hr1G086360	HORVU2Hr1G086360.3;HORVU2Hr1G086360|chr2H:622757330-622757878|HC_G|60S ribosomal protein L23a|GO:0000166, GO:0003735, GO:0005622, GO:0005840, GO:0006412|PF00276|IPR001014, IPR012677, IPR012678, IPR013025	1	5	5	5	5	5	5	4	4	5	5	5	4	4	5	5	4	3	5	5	5	5	5	5	5	4	5	5	5	5	5	5	5	5	4	5	4	5	5	5	5	5	5	4	5	4
	HORVU2Hr1G123320	HORVU2Hr1G123320	HORVU2Hr1G123320.1;HORVU2Hr1G123320|chr2H:755087678-755095187|HC_G|exocyst subunit exo70 family protein A1|GO:0000145, GO:0006887|PF03081|IPR004140, IPR016159	1	1	1	1	0	1	1	1	1	1	1	1	0	1	1	1	1	1	1	1	0	1	1	1	1	1	1	1	1	1	0	1	1	1	1	1	1	1	0	0	1	1	1	1	1	1
	HORVU3Hr1G074040;HORVU3Hr1G074090;HORVU3Hr1G074020;HORVU3Hr1G074000	HORVU3Hr1G074040	HORVU3Hr1G074040.3;HORVU3Hr1G074040|chr3H:556701735-556704983|HC_G|Glutathione S-transferase 1|GO:0005515|PF00043, PF02798|IPR004045, IPR004046, IPR010987, IPR012336	4	6	6	6	5	4	5	5	6	6	6	4	4	2	4	3	4	4	5	5	3	3	4	4	6	5	6	5	3	5	5	3	5	3	5	4	5	3	1	5	4	5	6	6	6	6
	HORVU3Hr1G050990	HORVU3Hr1G050990	HORVU3Hr1G050990.2;HORVU3Hr1G050990|chr3H:367106752-367112011|HC_G|V-type proton ATPase subunit d2|GO:0015078, GO:0015991, GO:0033179|PF01992|IPR002843, IPR016727	1	9	9	9	4	7	7	8	7	7	6	7	6	3	5	6	7	6	8	6	4	3	7	4	6	6	7	6	4	5	5	3	3	5	6	6	5	4	4	3	8	7	7	8	7	8
	HORVU2Hr1G040570;HORVU0Hr1G005720	HORVU2Hr1G040570	HORVU2Hr1G040570.2;HORVU2Hr1G040570|chr2H:196889746-196892586|HC_G|Pyruvate kinase family protein|GO:0000287, GO:0003824, GO:0004743, GO:0006096, GO:0030955|PF00224, PF02887|IPR001697, IPR011037, IPR015793, IPR015794, IPR015795, IPR015806, IPR015813, IPR01	2	7	7	4	3	5	7	5	7	7	7	6	6	1	4	3	4	4	5	2	2	2	7	5	6	6	6	7	3	6	2	0	1	2	4	3	5	3	1	3	6	6	7	7	7	7
+	N1JGX9	N1JGX9	tr|N1JGX9|N1JGX9_BLUG1 Short chain dehydrogenase/reductase/methylenetetrahydrofolate reductase/MET12 OS=Blumeria graminis f. sp. hordei (strain DH14) GN=BGHDH14_bgh00635 PE=3 SV=1	1	2	2	2	0	0	0	0	0	0	0	0	0	2	2	1	1	0	1	0	1	0	0	0	0	0	0	0	0	0	0	1	1	1	1	0	1	1	1	1	0	0	0	0	0	0
	HORVU6Hr1G005390;HORVU6Hr1G090070	HORVU6Hr1G005390;HORVU6Hr1G090070	HORVU6Hr1G005390.1;HORVU6Hr1G005390|chr6H:12012122-12015583|HC_G|60S ribosomal protein L37-2|GO:0003735, GO:0005622, GO:0005840, GO:0006412|PF01907|IPR001569, IPR011331, IPR011332, IPR018267;HORVU6Hr1G090070.1;HORVU6Hr1G090070|chr6H:571355681-571357186|HC_	2	2	2	2	2	2	2	2	2	1	2	2	2	1	1	1	1	1	1	1	1	1	1	1	1	1	1	1	1	1	1	1	1	1	1	1	1	1	1	1	1	2	2	2	1	1
	HORVU5Hr1G119700;HORVU5Hr1G119470	HORVU5Hr1G119700	HORVU5Hr1G119700.1;HORVU5Hr1G119700|chr5H:656514952-656518038|HC_G|prohibitin 1|GO:0016020|PF01145|IPR000163, IPR001107	2	8	8	8	4	6	6	7	8	6	6	5	6	2	2	2	4	3	4	4	2	2	5	6	7	6	5	6	5	6	4	0	1	2	4	3	4	2	2	3	7	7	7	6	7	7
	HORVU5Hr1G075500;HORVU5Hr1G075420;HORVU7Hr1G052800	HORVU5Hr1G075500;HORVU5Hr1G075420	HORVU5Hr1G075500.3;HORVU5Hr1G075500|chr5H:547244561-547246475|HC_G|60S ribosomal protein L32-1|GO:0003735, GO:0005622, GO:0005840, GO:0006412|PF01655|IPR001515;HORVU5Hr1G075420.2;HORVU5Hr1G075420|chr5H:547114256-547116226|HC_G|60S ribosomal protein L32-1|G	3	4	4	2	3	4	3	3	2	4	4	4	3	4	4	3	2	3	3	3	4	4	3	2	4	2	4	3	4	3	3	4	4	4	3	3	3	4	4	4	3	4	3	4	3	3
	N1J7F0	N1J7F0	tr|N1J7F0|N1J7F0_BLUG1 Putative 40S ribosomal protein S13 OS=Blumeria graminis f. sp. hordei (strain DH14) GN=BGHDH14_bgh01175 PE=3 SV=1	1	4	4	4	0	0	0	0	0	0	0	0	0	4	4	3	3	2	3	3	4	4	0	0	0	0	0	0	0	0	0	3	4	4	1	1	2	4	4	4	0	0	0	0	0	0
	N1J775	N1J775	tr|N1J775|N1J775_BLUG1 40S ribosomal protein S8 OS=Blumeria graminis f. sp. hordei (strain DH14) GN=BGHDH14_bgh04118 PE=3 SV=1	1	13	13	13	0	0	0	0	0	0	0	0	0	9	10	10	7	8	7	11	13	11	0	0	0	0	0	0	0	0	0	9	11	10	7	4	6	10	10	7	0	0	0	0	0	0
	HORVU2Hr1G019180;HORVU1Hr1G058810;HORVU4Hr1G058500;HORVU3Hr1G039170;HORVU3Hr1G100380	HORVU2Hr1G019180;HORVU1Hr1G058810	HORVU2Hr1G019180.3;HORVU2Hr1G019180|chr2H:49984123-49990811|HC_G|UDP-glucuronic acid decarboxylase 1|none|PF16363|IPR016040;HORVU1Hr1G058810.5;HORVU1Hr1G058810|chr1H:428360624-428364415|HC_G|UDP-glucuronic acid decarboxylase 1|none|PF16363|IPR016040	5	5	4	4	2	4	5	4	4	4	3	3	2	3	3	4	2	3	3	3	3	1	2	3	4	4	4	5	3	4	2	2	4	2	4	4	4	3	1	2	4	1	5	1	4	4
	HORVU4Hr1G005100	HORVU4Hr1G005100	HORVU4Hr1G005100.1;HORVU4Hr1G005100|chr4H:11218969-11302445|HC_G|Tudor domain-containing protein 1|GO:0016442, GO:0031047|PF00565, PF00567|IPR002999, IPR016071, IPR016685	1	17	17	17	7	12	11	14	15	13	12	14	10	6	9	10	11	13	12	11	9	6	9	12	8	13	13	15	5	9	6	7	8	8	11	10	13	5	4	6	15	13	14	16	15	13
	HORVU5Hr1G050870	HORVU5Hr1G050870	HORVU5Hr1G050870.3;HORVU5Hr1G050870|chr5H:397042739-397049557|HC_G|Protein kinase family protein|GO:0004672, GO:0005524, GO:0006468|PF00069|IPR000719, IPR002290, IPR008271, IPR011009, IPR017441	1	5	5	5	2	3	4	3	5	3	3	4	3	3	4	4	3	5	3	4	1	1	3	4	4	3	5	4	1	3	2	1	3	2	3	3	4	2	1	2	5	3	5	3	3	3
	HORVU5Hr1G084010	HORVU5Hr1G084010	HORVU5Hr1G084010.1;HORVU5Hr1G084010|chr5H:570946251-570952771|HC_G|synaptotagmin A|GO:0005515, GO:0008289|PF00168, PF17047|IPR000008, IPR031468	1	4	4	4	1	3	4	4	4	4	3	4	4	2	3	3	3	2	3	2	3	2	3	3	3	4	3	4	0	2	2	2	2	2	3	2	3	2	2	1	4	3	4	3	4	4
	HORVU2Hr1G043220	HORVU2Hr1G043220	HORVU2Hr1G043220.1;HORVU2Hr1G043220|chr2H:219489840-219491715|HC_G|60S ribosomal protein L38|GO:0003735, GO:0005622, GO:0005840, GO:0006412|PF01781|IPR002675	1	2	2	2	2	2	2	2	2	2	2	2	2	1	2	2	1	1	2	2	2	2	2	2	2	2	2	2	2	2	2	2	2	1	2	2	2	2	2	2	2	2	2	2	2	2
	HORVU3Hr1G082110;HORVU3Hr1G082150	HORVU3Hr1G082110;HORVU3Hr1G082150	HORVU3Hr1G082110.6;HORVU3Hr1G082110|chr3H:597724109-597728631|HC_G|Sec14p-like phosphatidylinositol transfer family protein|GO:0006810, GO:0016021|PF00650|IPR001251, IPR009038;HORVU3Hr1G082150.1;HORVU3Hr1G082150|chr3H:597790977-597792942|HC_G|Sec14p-like p	2	6	6	6	3	5	6	6	5	6	5	6	5	4	3	6	5	6	6	5	5	2	6	6	5	6	6	6	5	5	5	4	4	4	6	6	5	4	4	6	5	6	6	6	6	6
	HORVU3Hr1G020230	HORVU3Hr1G020230	HORVU3Hr1G020230.3;HORVU3Hr1G020230|chr3H:62321647-62325343|HC_G|HXXXD-type acyl-transferase family protein|GO:0016747|PF02458|IPR003480, IPR023213	1	13	13	13	7	11	9	10	11	11	10	11	9	10	9	9	12	10	12	11	9	9	10	11	11	10	11	10	7	8	5	9	11	7	11	10	12	7	3	8	11	11	10	10	11	10
	HORVU4Hr1G084420	HORVU4Hr1G084420	HORVU4Hr1G084420.2;HORVU4Hr1G084420|chr4H:628801849-628803652|HC_G|60S ribosomal protein L21-2|GO:0003735, GO:0005622, GO:0005840, GO:0006412|PF01157|IPR001147, IPR008991, IPR018259	1	11	11	6	11	11	10	10	11	10	11	10	11	8	11	10	9	9	10	9	11	11	8	11	10	10	10	10	9	11	10	10	10	9	9	8	10	10	9	11	9	11	11	10	11	11
	HORVU3Hr1G050700;HORVU5Hr1G072290	HORVU3Hr1G050700	HORVU3Hr1G050700.1;HORVU3Hr1G050700|chr3H:363919489-363920076|HC_G|ATP synthase subunit b|GO:0015078, GO:0015986|PF05405|IPR008688	2	3	3	3	1	1	2	3	2	2	1	3	1	1	2	2	2	3	3	3	2	1	1	2	2	2	2	3	1	1	1	2	2	1	3	2	3	2	2	1	3	1	1	3	2	2
	HORVU6Hr1G069370	HORVU6Hr1G069370	HORVU6Hr1G069370.1;HORVU6Hr1G069370|chr6H:481000610-481004320|HC_G|delta subunit of Mt ATP synthase|GO:0015986, GO:0016020, GO:0046933|PF00213|IPR000711, IPR020781, IPR026015	1	4	4	4	1	1	1	1	2	0	1	0	0	3	1	2	3	3	3	3	0	2	0	1	0	0	1	1	0	2	0	1	1	1	4	3	3	1	1	1	1	1	2	1	1	1
	HORVU2Hr1G086390	HORVU2Hr1G086390	HORVU2Hr1G086390.1;HORVU2Hr1G086390|chr2H:622887644-622888115|HC_G|60S ribosomal protein L23A|GO:0000166|PF03939|IPR005633, IPR012677	1	8	8	8	6	7	7	5	6	7	8	6	8	7	6	8	7	7	7	8	7	6	7	6	8	6	6	7	5	6	5	7	8	7	7	6	6	8	8	8	8	8	7	7	7	7
	HORVU5Hr1G084100	HORVU5Hr1G084100	HORVU5Hr1G084100.3;HORVU5Hr1G084100|chr5H:571057724-571061480|HC_G|protein kinase family protein|GO:0004672, GO:0005524, GO:0006468|PF07714, PF12819|IPR000719, IPR001245, IPR002290, IPR008271, IPR011009, IPR013320, IPR017441, IPR024788	1	7	5	5	1	3	5	3	5	3	4	4	3	3	4	5	5	5	5	4	3	0	3	3	2	3	3	5	1	2	0	1	4	2	4	4	2	3	1	0	4	1	2	4	4	4
	HORVU6Hr1G070670	HORVU6Hr1G070670	HORVU6Hr1G070670.1;HORVU6Hr1G070670|chr6H:492317577-492319739|HC_G|60S ribosomal protein L31|GO:0003735, GO:0005622, GO:0005840, GO:0006412|PF01198|IPR000054, IPR023621	1	6	6	4	4	5	6	5	4	6	6	5	5	4	4	4	3	4	5	5	4	5	3	3	5	4	5	4	4	4	5	5	4	3	3	2	4	5	5	4	4	6	5	4	5	5
	HORVU5Hr1G125000	HORVU5Hr1G125000	HORVU5Hr1G125000.2;HORVU5Hr1G125000|chr5H:667694378-667699759|HC_G|GDSL esterase/lipase|GO:0016788|PF00657|IPR001087, IPR013830	1	7	7	7	5	7	7	6	7	6	7	7	5	2	3	5	5	5	5	5	2	5	7	6	7	5	7	6	7	7	5	1	5	3	3	5	5	0	1	1	6	7	6	3	5	7
	HORVU3Hr1G080130;HORVU5Hr1G111570	HORVU3Hr1G080130	HORVU3Hr1G080130.4;HORVU3Hr1G080130|chr3H:587003525-587006162|HC_G|60S ribosomal protein L24|none|PF01246|IPR000988, IPR011017, IPR023441, IPR023442	2	4	4	3	4	4	4	3	4	4	4	4	4	4	4	4	3	3	4	4	4	4	4	4	4	3	4	4	4	4	4	4	4	4	4	4	4	4	4	4	4	4	4	4	4	4
	HORVU5Hr1G113880	HORVU5Hr1G113880	HORVU5Hr1G113880.27;HORVU5Hr1G113880|chr5H:642940810-642954242|HC_G|Alpha-mannosidase|GO:0003824, GO:0004553, GO:0004559, GO:0005975, GO:0006013, GO:0008270, GO:0015923, GO:0030246|PF01074, PF07748, PF09261|IPR000602, IPR011013, IPR011330, IPR011682, IPR01	1	6	6	6	1	2	3	4	6	3	2	4	3	2	2	2	2	2	2	2	1	2	5	6	4	3	4	4	2	3	2	2	2	2	2	2	2	2	1	2	4	3	4	3	4	4
	N1JE53	N1JE53	tr|N1JE53|N1JE53_BLUG1 Glyceraldehyde-3-phosphate dehydrogenase OS=Blumeria graminis f. sp. hordei (strain DH14) GN=BGHDH14_bgh00075 PE=3 SV=1	1	9	9	8	0	0	0	0	0	0	0	0	0	7	8	8	6	4	5	8	9	7	0	0	0	0	0	0	0	0	0	7	9	8	5	5	7	7	5	5	0	0	0	0	0	0
	N1J4R9	N1J4R9	tr|N1J4R9|N1J4R9_BLUG1 60S ribosomal protein L26 OS=Blumeria graminis f. sp. hordei (strain DH14) GN=BGHDH14_bgh01755 PE=4 SV=1	1	11	11	11	0	0	0	0	0	0	0	0	0	9	11	10	3	5	8	9	10	11	0	0	0	0	0	0	0	0	0	10	10	10	4	4	4	9	10	8	0	0	0	0	0	0
	HORVU3Hr1G080530;HORVU4Hr1G051010	HORVU3Hr1G080530	HORVU3Hr1G080530.5;HORVU3Hr1G080530|chr3H:589362811-589366548|HC_G|Phosphoglycerate mutase, 2,3-bisphosphoglycerate-independent|GO:0003824, GO:0004619, GO:0005737, GO:0006007, GO:0008152, GO:0030145, GO:0046872|PF01676, PF06415|IPR005995, IPR006124, IPR011	2	22	22	22	11	10	13	13	15	14	13	15	15	8	13	14	12	15	13	11	6	5	15	13	13	14	14	14	11	14	11	10	10	14	16	16	16	10	6	6	14	13	15	15	13	13
	HORVU6Hr1G021020;N1J5X2	HORVU6Hr1G021020	HORVU6Hr1G021020.1;HORVU6Hr1G021020|chr6H:61352928-61360430|HC_G|26S proteasome regulatory subunit S2 1A|GO:0005488|PF01851|IPR002015, IPR011989, IPR016024	2	20	20	20	6	11	12	13	15	15	7	14	13	8	9	12	9	12	9	9	6	4	16	14	10	12	16	14	5	14	7	5	10	8	13	10	14	5	1	6	14	11	13	13	15	15
	HORVU3Hr1G052510;HORVU3Hr1G052490	HORVU3Hr1G052510;HORVU3Hr1G052490	HORVU3Hr1G052510.1;HORVU3Hr1G052510|chr3H:381473857-381475822|HC_G|5-methylthioadenosine/S-adenosylhomocysteine nucleosidase|GO:0003824, GO:0009116|PF01048|IPR000845;HORVU3Hr1G052490.1;HORVU3Hr1G052490|chr3H:381370288-381372709|HC_G|5-methylthioadenosine	2	5	5	5	1	4	4	4	5	4	4	5	4	2	4	3	3	2	3	3	0	1	4	5	4	5	5	4	2	3	2	0	4	3	2	4	4	1	0	4	4	2	2	4	4	4
	HORVU7Hr1G052960	HORVU7Hr1G052960	HORVU7Hr1G052960.1;HORVU7Hr1G052960|chr7H:204783549-204786127|HC_G|60S ribosomal protein L32-1|GO:0003735, GO:0005622, GO:0005840, GO:0006412|PF01655|IPR001515	1	4	2	2	3	4	3	4	3	4	4	4	3	4	4	3	2	3	4	3	4	4	4	3	4	3	4	3	4	3	3	4	4	3	4	3	4	4	3	3	3	4	3	4	3	3
	HORVU7Hr1G043620	HORVU7Hr1G043620	HORVU7Hr1G043620.1;HORVU7Hr1G043620|chr7H:133699386-133701771|HC_G|receptor-like protein kinase 2|GO:0004672, GO:0005524, GO:0006468|PF00069|IPR000719, IPR002290, IPR008271, IPR011009	1	2	2	2	0	0	0	0	1	0	0	0	1	2	1	2	2	2	2	2	2	1	1	1	0	1	1	1	0	0	0	1	2	2	2	2	2	2	1	2	1	1	1	1	1	1
	HORVU1Hr1G066130	HORVU1Hr1G066130	HORVU1Hr1G066130.1;HORVU1Hr1G066130|chr1H:470757457-470759394|HC_G|Histone H2B.2|GO:0000786, GO:0003677, GO:0046982|PF00125|IPR000558, IPR007125, IPR009072	1	13	1	1	7	12	11	9	10	10	10	10	10	5	9	10	10	11	10	10	10	10	12	11	10	10	11	11	11	11	10	6	10	10	10	11	10	10	8	11	11	11	11	10	12	11
	N1JFM1	N1JFM1	tr|N1JFM1|N1JFM1_BLUG1 60S ribosomal protein L12/RPL12B OS=Blumeria graminis f. sp. hordei (strain DH14) GN=BGHDH14_bgh00002 PE=3 SV=1	1	8	7	7	1	1	1	1	1	1	1	1	1	5	6	7	2	3	4	7	6	7	1	1	1	1	1	1	1	1	1	6	7	5	2	3	3	6	7	4	1	1	1	1	1	1
	N1JH19	N1JH19	tr|N1JH19|N1JH19_BLUG1 60S ribosomal protein L30 OS=Blumeria graminis f. sp. hordei (strain DH14) GN=BGHDH14_bgh01620 PE=4 SV=1	1	4	4	4	0	0	0	0	0	0	0	0	0	4	4	3	1	1	2	4	4	4	0	0	0	0	0	0	0	0	0	4	4	3	1	1	2	4	4	4	0	0	0	0	0	0
	HORVU3Hr1G067040;HORVU6Hr1G039890;HORVU3Hr1G067000	HORVU3Hr1G067040;HORVU6Hr1G039890	HORVU3Hr1G067040.5;HORVU3Hr1G067040|chr3H:509144406-509150650|HC_G|V-type ATP synthase beta chain|GO:0005524, GO:0015991, GO:0015992, GO:0016820, GO:0033178, GO:0033180, GO:0046034|PF00006, PF00306, PF02874|IPR000194, IPR000793, IPR004100, IPR005723, IPR02	3	34	2	2	22	28	27	30	31	28	29	31	30	26	25	30	26	27	28	28	26	21	23	28	28	27	30	29	25	26	22	23	25	25	25	28	25	24	21	22	32	31	29	31	29	31
	HORVU5Hr1G112390;HORVU5Hr1G066080;HORVU1Hr1G071570;HORVU3Hr1G087380;HORVU6Hr1G043260	HORVU5Hr1G112390;HORVU5Hr1G066080;HORVU1Hr1G071570;HORVU3Hr1G087380	HORVU5Hr1G112390.1;HORVU5Hr1G112390|chr5H:639095929-639098900|HC_G|30S ribosomal protein S12|GO:0003735, GO:0005622, GO:0005840, GO:0006412, GO:0015935|PF00164|IPR005680, IPR006032, IPR012340;HORVU5Hr1G066080.1;HORVU5Hr1G066080|chr5H:504928504-504931996|HC	5	6	6	6	5	6	6	4	4	5	6	5	5	4	6	6	3	3	4	6	6	6	5	4	6	3	4	5	6	6	6	6	6	5	4	4	3	6	6	6	4	6	6	5	5	4
	HORVU6Hr1G009400	HORVU6Hr1G009400	HORVU6Hr1G009400.2;HORVU6Hr1G009400|chr6H:16749096-16751247|HC_G|60S ribosomal protein L13-1|GO:0003735, GO:0005622, GO:0005840, GO:0006412|PF01294|IPR001380, IPR018256	1	17	17	5	16	14	15	13	12	16	16	14	15	14	15	14	11	12	14	15	16	17	13	12	15	12	14	13	15	14	14	13	15	12	12	11	12	15	16	16	15	15	15	14	13	14
	HORVU5Hr1G124430;HORVU5Hr1G124380	HORVU5Hr1G124430;HORVU5Hr1G124380	HORVU5Hr1G124430.1;HORVU5Hr1G124430|chr5H:666204367-666205923|HC_G|Light-repressed protein A|GO:0044238|PF02482, PF16321|IPR003489, IPR032528;HORVU5Hr1G124380.2;HORVU5Hr1G124380|chr5H:666128179-666130450|HC_G|Light-repressed protein A|GO:0044238|PF02482, P	2	2	2	2	1	2	2	2	2	1	1	2	1	0	1	1	1	1	1	0	1	1	2	2	1	2	1	2	1	1	2	0	1	1	1	1	1	1	1	1	0	2	2	1	2	2
	HORVU1Hr1G028190	HORVU1Hr1G028190	HORVU1Hr1G028190.1;HORVU1Hr1G028190|chr1H:149524661-149527456|HC_G|Proteasome subunit beta type-7-A|GO:0004175, GO:0004298, GO:0005839, GO:0051603|PF00227|IPR000243, IPR001353, IPR016050, IPR023333, IPR029055	1	3	3	3	1	3	3	2	2	2	2	3	2	1	1	1	1	1	1	1	1	0	3	2	1	3	2	3	1	2	1	1	1	1	1	1	1	1	0	0	1	3	3	2	2	2
	HORVU5Hr1G109340	HORVU5Hr1G109340	HORVU5Hr1G109340.3;HORVU5Hr1G109340|chr5H:629626354-629676590|HC_TE|ATP-dependent RNA helicase DED1|GO:0003676, GO:0005524|PF00270, PF00271|IPR001650, IPR011545, IPR014001, IPR014014, IPR027417	1	3	1	1	1	3	3	3	3	3	3	3	3	2	3	3	3	3	3	2	2	1	3	3	3	3	3	3	3	3	1	2	3	3	3	3	3	1	1	1	3	3	3	3	3	3
+	HORVU2Hr1G038740	HORVU2Hr1G038740	HORVU2Hr1G038740.1;HORVU2Hr1G038740|chr2H:183517995-183520951|HC_G|Aquaporin-like superfamily protein|GO:0005215, GO:0006810, GO:0016020|PF00230|IPR000425, IPR022357, IPR023271	1	5	4	4	2	4	4	4	4	4	4	4	3	3	3	4	4	4	4	4	2	3	3	4	4	4	3	4	4	4	3	2	3	3	3	3	3	3	2	2	5	5	5	5	5	5
	HORVU1Hr1G038730	HORVU1Hr1G038730	HORVU1Hr1G038730.5;HORVU1Hr1G038730|chr1H:269371023-269372777|HC_G|GDSL esterase/lipase|GO:0016788|PF00657|IPR001087, IPR013830	1	1	1	1	1	1	1	1	1	1	1	1	1	1	1	1	1	1	1	1	1	1	1	1	1	1	1	1	1	1	1	1	1	1	1	1	1	1	0	1	1	1	1	1	1	1
	HORVU3Hr1G009560	HORVU3Hr1G009560	HORVU3Hr1G009560.1;HORVU3Hr1G009560|chr3H:20503965-20505366|HC_G|Non-specific lipid-transfer protein 4.1|GO:0006869, GO:0008289|PF00234|IPR000528, IPR016140	1	1	1	1	1	1	1	1	1	1	1	1	1	0	1	1	1	1	1	1	1	1	1	1	1	1	1	1	1	1	1	1	1	1	1	1	1	1	1	1	1	1	1	1	1	1
	HORVU3Hr1G026060;HORVU1Hr1G028820;HORVU0Hr1G003140;HORVU2Hr1G029090;HORVU7Hr1G044560;HORVU2Hr1G042010;HORVU2Hr1G041980;HORVU7Hr1G090490;HORVU1Hr1G032650	HORVU3Hr1G026060;HORVU1Hr1G028820	HORVU3Hr1G026060.1;HORVU3Hr1G026060|chr3H:103986514-103988924|HC_G|50S ribosomal protein L5|GO:0003735, GO:0005622, GO:0005840, GO:0006412|PF00281, PF00673|IPR002132, IPR020929, IPR022803, IPR031309, IPR031310;HORVU1Hr1G028820.1;HORVU1Hr1G028820|chr1H:1585	9	13	13	13	7	8	7	8	8	8	9	9	9	9	10	12	9	9	10	12	12	13	9	8	9	6	7	8	8	8	9	11	11	10	8	8	10	11	12	10	8	9	9	8	8	8
	N1JBM4	N1JBM4	tr|N1JBM4|N1JBM4_BLUG1 40S ribosomal protein S29 OS=Blumeria graminis f. sp. hordei (strain DH14) GN=BGHDH14_bgh03117 PE=4 SV=1	1	2	2	2	0	0	0	0	0	0	0	0	0	2	1	1	0	0	0	1	1	2	0	0	0	0	0	0	0	0	0	1	0	0	1	0	0	1	1	1	0	0	0	0	0	0
	HORVU6Hr1G066890	HORVU6Hr1G066890	HORVU6Hr1G066890.1;HORVU6Hr1G066890|chr6H:463615862-463622156|HC_G|AP-2 complex subunit mu|GO:0006810, GO:0006886, GO:0016192, GO:0030131|PF00928|IPR001392, IPR011012, IPR018240, IPR028565	1	1	1	1	0	1	1	1	1	1	1	1	0	1	1	1	1	1	1	1	1	1	1	1	1	1	1	1	1	1	0	0	1	1	1	1	1	0	0	1	1	1	1	1	0	1
	N1J9A4	N1J9A4	tr|N1J9A4|N1J9A4_BLUG1 Putative ribosomal protein S9 OS=Blumeria graminis f. sp. hordei (strain DH14) GN=BGHDH14_bgh00961 PE=3 SV=1	1	8	8	8	0	0	0	0	0	0	0	0	0	8	7	6	4	3	4	8	7	6	0	0	0	0	0	0	0	0	0	7	7	6	4	5	5	7	8	6	0	0	0	0	0	0
	N1J664	N1J664	tr|N1J664|N1J664_BLUG1 40S ribosomal protein S0 OS=Blumeria graminis f. sp. hordei (strain DH14) GN=RPS0 PE=3 SV=1	1	2	2	2	0	0	0	0	0	0	0	0	0	2	2	2	1	2	2	2	2	2	0	0	0	0	0	0	0	0	0	2	2	2	2	2	2	2	2	2	0	0	0	0	0	0
	HORVU1Hr1G072060;HORVU3Hr1G086930	HORVU1Hr1G072060;HORVU3Hr1G086930	HORVU1Hr1G072060.1;HORVU1Hr1G072060|chr1H:495884739-495886729|HC_G|30S ribosomal protein S8|GO:0003735, GO:0005840, GO:0006412|PF00410|IPR000630;HORVU3Hr1G086930.1;HORVU3Hr1G086930|chr3H:619313438-619316091|HC_G|30S ribosomal protein S8|GO:0003735, GO:0005	2	14	14	14	5	9	10	9	9	10	11	10	10	9	11	9	7	9	8	11	10	12	7	9	8	7	8	9	8	9	8	7	11	8	9	11	12	10	10	10	9	9	10	8	10	8
	HORVU7Hr1G027760	HORVU7Hr1G027760	HORVU7Hr1G027760.1;HORVU7Hr1G027760|chr7H:49716110-49716874|HC_G|40S ribosomal protein S30|GO:0003735, GO:0005622, GO:0005840, GO:0006412|PF04758|IPR006846	1	3	3	3	2	2	2	1	2	2	2	2	2	2	3	2	2	2	2	2	3	3	2	2	2	1	2	2	2	2	2	2	3	2	2	2	2	3	2	2	2	2	2	1	1	2
	HORVU1Hr1G038060	HORVU1Hr1G038060	HORVU1Hr1G038060.9;HORVU1Hr1G038060|chr1H:261762476-261772478|HC_G|Glutamine synthetase|GO:0003824, GO:0004356, GO:0006542, GO:0006807, GO:0016787|PF00120, PF04909|IPR006680, IPR008146, IPR008147, IPR014746, IPR032466	1	19	19	19	8	16	17	17	16	17	16	18	18	10	14	12	13	13	12	14	9	9	16	15	18	14	17	17	11	14	8	9	14	6	13	13	14	8	4	8	15	16	18	17	17	18
	N1JKU0	N1JKU0	tr|N1JKU0|N1JKU0_BLUG1 Pyruvate kinase OS=Blumeria graminis f. sp. hordei (strain DH14) GN=BGHDH14_bgh00037 PE=3 SV=1	1	4	4	4	0	0	0	0	0	0	0	0	0	3	1	3	1	0	1	3	3	0	0	0	0	0	0	0	0	0	0	0	3	2	2	3	4	3	1	1	0	0	0	0	0	0
	HORVU5Hr1G110330;HORVU7Hr1G022970	HORVU5Hr1G110330;HORVU7Hr1G022970	HORVU5Hr1G110330.1;HORVU5Hr1G110330|chr5H:632383586-632386920|HC_G|Proteasome subunit beta type-5-A|GO:0004175, GO:0004298, GO:0005839, GO:0051603|PF00227|IPR000243, IPR001353, IPR016050, IPR023333, IPR029055;HORVU7Hr1G022970.1;HORVU7Hr1G022970|chr7H:34432	2	3	3	3	2	3	2	3	3	3	3	3	2	1	2	2	3	3	3	1	2	2	1	2	3	3	3	3	2	3	1	1	1	2	3	3	3	1	0	1	2	3	3	3	3	3
	HORVU3Hr1G029260	HORVU3Hr1G029260	HORVU3Hr1G029260.1;HORVU3Hr1G029260|chr3H:134490014-134493168|HC_G|Peptide-N4-(N-acetyl-beta-glucosaminyl)asparagine amidase A protein|none|PF12222|IPR021102	1	2	2	2	0	1	1	0	1	0	1	0	0	1	2	2	1	1	2	2	1	1	1	0	1	0	1	0	0	1	0	1	2	0	2	2	1	0	0	1	0	0	1	0	1	1
	HORVU5Hr1G056530	HORVU5Hr1G056530	HORVU5Hr1G056530.4;HORVU5Hr1G056530|chr5H:442771531-442773414|HC_G|Cysteine desulfurase IscS|GO:0003824, GO:0030170, GO:0031071, GO:0044571|PF00266|IPR000192, IPR010240, IPR015421, IPR015422, IPR015424, IPR016454, IPR020578	1	1	1	1	0	0	0	0	0	0	0	1	0	0	0	0	0	0	0	0	0	0	0	0	0	0	0	1	0	0	0	0	0	0	1	1	0	0	0	0	0	0	0	0	0	0
	HORVU0Hr1G030710;HORVU0Hr1G027560;HORVU7Hr1G065890;HORVU6Hr1G049350;HORVU6Hr1G037200;HORVU6Hr1G022970;HORVU5Hr1G065090;HORVU0Hr1G037880;HORVU0Hr1G037600;HORVU0Hr1G037450;HORVU0Hr1G036920;HORVU0Hr1G035190;HORVU0Hr1G034330;HORVU0Hr1G033750;HORVU0Hr1G033490;HORVU0Hr1G032970;HORVU0Hr1G029870;HORVU0Hr1G028420;HORVU0Hr1G026120	HORVU0Hr1G030710;HORVU0Hr1G027560;HORVU7Hr1G065890;HORVU6Hr1G049350;HORVU6Hr1G037200;HORVU6Hr1G022970;HORVU5Hr1G065090;HORVU0Hr1G037880;HORVU0Hr1G037600;HORVU0Hr1G037450;HORVU0Hr1G036920;HORVU0Hr1G035190;HORVU0Hr1G034330;HORVU0Hr1G033750;HORVU0Hr1G033490;HORVU0Hr1G032970;HORVU0Hr1G029870;HORVU0Hr1G028420;HORVU0Hr1G026120	HORVU0Hr1G030710.1;HORVU0Hr1G030710|chrUn:178820296-178820427|HC_G|50S ribosomal protein L33, chloroplastic|GO:0003735, GO:0005622, GO:0005840, GO:0006412|PF00471|IPR001705;HORVU0Hr1G027560.1;HORVU0Hr1G027560|chrUn:147386925-147387056|HC_G|50S ribosomal pr	19	2	2	2	0	1	1	0	1	1	0	0	0	0	1	1	1	0	1	1	1	1	1	1	1	2	1	1	0	1	0	1	1	0	1	1	1	1	1	0	1	1	1	0	0	0
	HORVU3Hr1G070690;HORVU3Hr1G068620	HORVU3Hr1G070690;HORVU3Hr1G068620	HORVU3Hr1G070690.1;HORVU3Hr1G070690|chr3H:534540880-534548468|HC_G|hexokinase 1|GO:0001678, GO:0004396, GO:0005524, GO:0005536, GO:0005975, GO:0006096, GO:0016773, GO:0046835|PF00349, PF03727|IPR001312, IPR019807, IPR022672, IPR022673;HORVU3Hr1G068620.14;H	2	1	1	1	1	1	1	1	1	1	1	1	1	1	1	1	1	1	1	1	1	1	1	1	1	1	1	1	1	1	1	1	1	1	1	1	1	1	1	1	1	1	1	1	1	1
	N1JBG3	N1JBG3	tr|N1JBG3|N1JBG3_BLUG1 40S ribosomal protein S5 OS=Blumeria graminis f. sp. hordei (strain DH14) GN=BGHDH14_bgh01843 PE=3 SV=1	1	9	8	8	1	1	1	1	1	1	1	1	1	7	8	7	4	7	5	8	8	7	1	1	1	1	1	1	0	1	1	8	8	7	8	6	8	8	8	7	0	1	1	1	1	1
	HORVU7Hr1G047990	HORVU7Hr1G047990	HORVU7Hr1G047990.1;HORVU7Hr1G047990|chr7H:162972005-162982600|HC_G|Isoflavone reductase-like protein|none|PF05368|IPR008030, IPR016040	1	5	5	5	0	2	1	3	3	3	3	3	3	0	3	1	3	3	4	1	0	0	0	2	2	3	3	3	0	2	0	0	0	1	3	3	3	0	0	1	3	1	1	3	3	3
	HORVU4Hr1G078470	HORVU4Hr1G078470	HORVU4Hr1G078470.1;HORVU4Hr1G078470|chr4H:607622982-607627985|HC_G|alcohol dehydrogenase 1|GO:0008270, GO:0016491, GO:0055114|PF00107, PF08240|IPR002328, IPR011032, IPR013149, IPR013154, IPR016040	1	1	1	1	0	0	0	0	0	0	0	0	0	0	0	0	0	1	1	0	0	0	0	0	0	0	0	0	0	0	0	0	0	1	1	0	1	0	0	0	0	0	0	0	0	0
	HORVU6Hr1G054060	HORVU6Hr1G054060	HORVU6Hr1G054060.2;HORVU6Hr1G054060|chr6H:340591782-340605255|HC_G|TGN-localized SYP41-interacting protein|none|none|none	1	1	1	1	0	0	1	0	1	1	0	0	1	0	1	1	1	1	0	0	0	0	1	0	0	0	1	1	1	0	0	0	0	1	1	1	0	0	1	0	0	0	0	1	1	1
	HORVU3Hr1G038950	HORVU3Hr1G038950	HORVU3Hr1G038950.1;HORVU3Hr1G038950|chr3H:227282836-227285446|HC_G|60S ribosomal protein L30|GO:0003735, GO:0005622, GO:0005840, GO:0006412|PF01248|IPR000231, IPR004038, IPR022991, IPR029064	1	4	1	1	4	3	3	3	2	3	4	3	3	3	4	4	3	4	4	4	4	4	3	4	4	3	3	3	3	3	3	3	4	3	2	3	3	3	4	4	4	3	3	3	4	3
	HORVU7Hr1G115040	HORVU7Hr1G115040	HORVU7Hr1G115040.1;HORVU7Hr1G115040|chr7H:640701604-640702512|HC_G|30S ribosomal protein S17|GO:0003735, GO:0005622, GO:0005840, GO:0006412|PF00366|IPR000266, IPR012340	1	2	2	2	1	2	2	0	2	2	0	1	2	1	1	1	1	1	1	1	0	1	2	2	1	2	1	0	1	2	1	0	1	0	0	1	1	1	0	0	2	1	1	0	1	1
	HORVU1Hr1G064780;HORVU4Hr1G014760	HORVU1Hr1G064780	HORVU1Hr1G064780.1;HORVU1Hr1G064780|chr1H:463010763-463014624|HC_G|receptor-like protein kinase 2|GO:0004672, GO:0005524, GO:0006468|PF07714, PF08263|IPR000719, IPR001245, IPR011009, IPR013210, IPR013320, IPR032675	2	5	5	5	1	4	3	3	3	3	3	4	3	2	5	4	4	3	4	4	2	1	2	3	3	4	4	4	3	3	1	1	3	4	4	5	5	1	1	2	4	3	3	4	4	4
	HORVU1Hr1G028030;HORVU3Hr1G068600	HORVU1Hr1G028030	HORVU1Hr1G028030.13;HORVU1Hr1G028030|chr1H:147243474-147250612|HC_G|NAD-dependent malic enzyme 1|GO:0004470, GO:0004471, GO:0006108, GO:0051287, GO:0055114|PF00390, PF03949|IPR001891, IPR012301, IPR012302, IPR015884, IPR016040	2	3	3	3	1	2	1	2	2	1	2	2	1	2	2	3	2	2	3	3	3	0	0	2	0	2	2	2	0	2	1	2	0	1	3	3	3	2	2	0	2	2	1	1	2	2
	HORVU4Hr1G084410	HORVU4Hr1G084410	HORVU4Hr1G084410.1;HORVU4Hr1G084410|chr4H:628721753-628726337|HC_G|50S ribosomal protein L5|GO:0003735, GO:0005622, GO:0005840, GO:0006412|PF00281, PF00673|IPR020929, IPR020930, IPR022803, IPR031309, IPR031310	1	3	3	3	1	2	2	2	2	1	1	1	1	2	3	2	3	2	3	2	2	3	2	2	1	2	1	1	1	1	0	1	3	1	1	3	3	2	1	1	2	1	1	1	1	1
	HORVU6Hr1G003160;HORVU2Hr1G004710	HORVU6Hr1G003160	HORVU6Hr1G003160.2;HORVU6Hr1G003160|chr6H:7466962-7469323|HC_G|O-methyltransferase family protein|GO:0008168, GO:0008171, GO:0046983|PF00891, PF08100|IPR001077, IPR011991, IPR012967, IPR016461, IPR029063	2	4	4	4	0	2	1	4	4	4	4	4	4	1	2	3	4	4	4	3	3	2	3	3	2	4	3	4	2	2	2	2	2	2	4	4	4	2	2	1	3	4	4	4	4	4
	HORVU6Hr1G087140	HORVU6Hr1G087140	HORVU6Hr1G087140.2;HORVU6Hr1G087140|chr6H:563281922-563285078|HC_G|30S ribosomal protein S15|GO:0003735, GO:0005622, GO:0005840, GO:0006412|PF00312|IPR000589, IPR005290, IPR009068	1	1	1	1	0	1	1	1	1	1	1	1	1	0	1	1	1	0	1	1	0	0	0	1	0	1	1	1	0	0	0	0	0	0	1	1	1	1	1	1	1	0	1	1	1	1
	HORVU4Hr1G076770	HORVU4Hr1G076770	HORVU4Hr1G076770.2;HORVU4Hr1G076770|chr4H:601704623-601707697|HC_G|Proteasome subunit alpha type-6|GO:0004175, GO:0004298, GO:0005839, GO:0006511, GO:0019773, GO:0051603|PF00227, PF10584|IPR000426, IPR001353, IPR023332, IPR029055	1	4	4	4	0	0	2	2	3	2	1	2	0	0	0	0	1	1	1	1	1	0	0	3	1	3	3	4	2	1	1	0	0	0	1	1	1	1	0	0	4	2	2	4	4	3
	N1JLY8	N1JLY8	tr|N1JLY8|N1JLY8_BLUG1 60S ribosomal protein L13 OS=Blumeria graminis f. sp. hordei (strain DH14) GN=BGHDH14_bgh04189 PE=4 SV=1	1	20	20	20	0	0	0	0	0	0	0	0	0	17	17	18	10	11	11	18	19	20	0	0	0	0	0	0	0	0	0	15	15	13	12	9	12	15	13	13	0	0	0	0	0	0
	HORVU3Hr1G060800	HORVU3Hr1G060800	HORVU3Hr1G060800.1;HORVU3Hr1G060800|chr3H:463293949-463295719|HC_G|60S ribosomal protein L18A-1|GO:0003735, GO:0005840, GO:0006412|PF01775|IPR021138, IPR023573	1	19	8	8	14	17	14	15	14	15	19	16	17	14	16	15	12	13	13	14	16	16	13	14	17	10	16	15	15	16	15	14	15	14	12	12	15	15	13	14	15	16	15	17	15	15
	HORVU4Hr1G007620	HORVU4Hr1G007620	HORVU4Hr1G007620.2;HORVU4Hr1G007620|chr4H:20176460-20183310|HC_G|phosphoglucomutase|GO:0000287, GO:0005975, GO:0016868, GO:0071704|PF00408, PF02878, PF02879, PF02880|IPR005841, IPR005843, IPR005844, IPR005845, IPR005846, IPR016055, IPR016066	1	14	14	14	8	10	7	11	11	11	10	9	10	4	6	6	8	8	7	8	2	4	11	12	10	12	9	9	4	10	7	5	5	3	7	7	7	4	2	3	9	9	10	10	8	10
	N1J6E6	N1J6E6	tr|N1J6E6|N1J6E6_BLUG1 40S ribosomal protein S30 OS=Blumeria graminis f. sp. hordei (strain DH14) GN=BGHDH14_bgh02907 PE=3 SV=1	1	4	4	4	0	0	0	0	0	0	0	0	0	0	3	1	0	0	0	2	2	3	0	0	0	0	0	0	0	0	0	1	1	0	0	1	0	1	3	1	0	0	0	0	0	0
	HORVU2Hr1G089940;HORVU2Hr1G089820	HORVU2Hr1G089940;HORVU2Hr1G089820	HORVU2Hr1G089940.1;HORVU2Hr1G089940|chr2H:640763978-640768942|HC_G|Aquaporin-like superfamily protein|GO:0005215, GO:0006810, GO:0016020|PF00230|IPR000425, IPR022357, IPR023271;HORVU2Hr1G089820.6;HORVU2Hr1G089820|chr2H:640711771-640713926|HC_G|Aquaporin-li	2	7	7	6	6	6	7	7	7	7	7	7	7	7	7	7	6	7	7	7	6	7	6	7	7	7	7	7	7	7	7	7	7	7	7	7	7	7	6	7	7	7	7	7	7	7
	HORVU2Hr1G037470;HORVU0Hr1G030200	HORVU2Hr1G037470	HORVU2Hr1G037470.1;HORVU2Hr1G037470|chr2H:172216161-172227037|HC_G|Importin-5|GO:0005488, GO:0005515|PF02985, PF13646|IPR000357, IPR011989, IPR016024	2	14	14	11	1	8	9	9	11	10	6	11	8	1	6	7	7	7	8	8	3	2	6	10	7	11	8	10	5	8	4	1	6	5	7	7	6	2	2	4	9	8	7	9	11	11
	HORVU1Hr1G085170;HORVU3Hr1G062590;HORVU7Hr1G081910	HORVU1Hr1G085170;HORVU3Hr1G062590;HORVU7Hr1G081910	HORVU1Hr1G085170.5;HORVU1Hr1G085170|chr1H:535194659-535196726|HC_G|60S ribosomal protein L37a|GO:0003735, GO:0005622, GO:0005840, GO:0006412|PF01780|IPR002674, IPR011331, IPR011332;HORVU3Hr1G062590.1;HORVU3Hr1G062590|chr3H:477737855-477739885|HC_G|60S ribo	3	2	2	1	1	1	1	1	1	1	1	1	1	1	2	2	2	2	1	1	2	2	1	1	1	1	1	1	1	1	1	2	2	2	2	2	2	2	2	2	1	1	1	1	1	1
	HORVU7Hr1G034140;HORVU6Hr1G084940	HORVU7Hr1G034140;HORVU6Hr1G084940	HORVU7Hr1G034140.1;HORVU7Hr1G034140|chr7H:70692028-70695858|HC_G|T-complex protein 1 subunit delta|GO:0005524, GO:0006457, GO:0051082|PF00118|IPR002194, IPR002423, IPR012717, IPR017998, IPR027409, IPR027410, IPR027413;HORVU6Hr1G084940.1;HORVU6Hr1G084940|ch	2	4	4	4	0	0	0	2	4	1	1	3	2	0	0	0	0	1	1	0	0	0	0	2	0	3	2	2	0	1	0	0	0	0	1	0	2	0	0	0	1	1	1	2	4	3
	HORVU1Hr1G091010	HORVU1Hr1G091010	HORVU1Hr1G091010.1;HORVU1Hr1G091010|chr1H:547258318-547259602|HC_G|Oleosin family protein|GO:0012511, GO:0016021|PF01277|IPR000136	1	1	1	1	1	1	1	1	1	1	1	1	1	0	0	0	1	1	1	1	1	0	0	1	1	1	1	1	0	0	0	1	0	0	1	1	0	1	1	0	1	1	1	1	1	0
	HORVU4Hr1G070150	HORVU4Hr1G070150	HORVU4Hr1G070150.3;HORVU4Hr1G070150|chr4H:574543292-574547361|HC_G|Mitochondrial outer membrane protein porin 5|GO:0005741, GO:0006820, GO:0008308, GO:0044070, GO:0055085|PF01459|IPR001925, IPR023614, IPR027246	1	1	1	1	0	1	1	1	1	1	1	1	1	1	1	1	1	1	1	1	1	1	1	1	1	1	1	1	0	1	0	1	0	1	1	1	1	0	0	0	1	1	1	1	1	1
	HORVU2Hr1G111640;HORVU0Hr1G017350;HORVU7Hr1G029780;HORVU4Hr1G077430;HORVU5Hr1G000780;HORVU7Hr1G114340;HORVU4Hr1G004820;HORVU1Hr1G063560;HORVU0Hr1G009560	HORVU2Hr1G111640	HORVU2Hr1G111640.2;HORVU2Hr1G111640|chr2H:723652544-723658856|HC_G|Plasma membrane ATPase|GO:0000166, GO:0006754, GO:0016021, GO:0016887, GO:0046872|PF00122, PF00690, PF00702|IPR001757, IPR004014, IPR006534, IPR008250, IPR018303, IPR023214, IPR023298, IPR0	9	17	17	17	3	13	11	12	12	12	10	13	10	8	13	13	15	15	16	14	9	7	11	11	12	13	12	11	8	11	7	7	13	12	15	16	15	12	5	11	13	12	12	12	13	16
	HORVU2Hr1G042700;HORVU2Hr1G052290;HORVU4Hr1G012870;HORVU4Hr1G068400	HORVU2Hr1G042700	HORVU2Hr1G042700.2;HORVU2Hr1G042700|chr2H:214952522-214958442|HC_G|V-type proton ATPase subunit H|GO:0000221, GO:0005488, GO:0015991, GO:0016820, GO:0046961|PF03224, PF11698|IPR004908, IPR011987, IPR011989, IPR016024	4	14	14	14	7	10	12	13	14	13	12	12	11	6	8	8	11	9	9	9	8	6	9	10	9	12	12	12	9	10	8	6	8	6	9	9	11	7	6	6	13	11	12	14	13	13
+	HORVU2Hr1G029900;HORVU1Hr1G055340;HORVU2Hr1G110230;HORVU2Hr1G075470;HORVU0Hr1G011570;HORVU4Hr1G013540;HORVU2Hr1G125950;HORVU5Hr1G097630;HORVU5Hr1G018340	HORVU2Hr1G029900;HORVU1Hr1G055340;HORVU2Hr1G110230	HORVU2Hr1G029900.2;HORVU2Hr1G029900|chr2H:108668003-108672779|HC_G|Protein kinase superfamily protein|GO:0004672, GO:0005524, GO:0006468|PF00069|IPR000719, IPR002290, IPR008271, IPR011009, IPR017441;HORVU1Hr1G055340.2;HORVU1Hr1G055340|chr1H:405714931-40571	9	4	4	4	0	2	2	1	3	3	2	2	0	0	1	2	1	2	1	0	1	0	1	2	1	2	3	3	2	1	1	1	1	1	2	1	2	1	1	1	2	2	3	3	3	2
	HORVU4Hr1G083840	HORVU4Hr1G083840	HORVU4Hr1G083840.1;HORVU4Hr1G083840|chr4H:626790175-626793869|HC_G|50S ribosomal protein L14|GO:0003735, GO:0005840, GO:0006412|PF00238|IPR000218, IPR019972, IPR023571	1	5	1	1	3	3	3	1	2	3	2	3	3	3	4	4	2	3	3	4	3	4	2	2	2	0	2	3	3	1	2	4	3	3	3	1	2	3	4	5	3	3	3	2	3	2
	HORVU7Hr1G049370	HORVU7Hr1G049370	HORVU7Hr1G049370.5;HORVU7Hr1G049370|chr7H:173203651-173205047|HC_G|heat shock protein 81-3|GO:0005524, GO:0006457, GO:0006950, GO:0051082|PF00183|IPR001404, IPR020568	1	13	6	5	7	8	8	9	9	8	7	10	7	7	8	9	8	10	9	9	10	8	8	8	7	9	9	8	6	7	7	10	10	10	10	9	8	8	5	7	7	8	8	10	10	9
	HORVU4Hr1G049670	HORVU4Hr1G049670	HORVU4Hr1G049670.2;HORVU4Hr1G049670|chr4H:403634462-403636621|HC_G|60S ribosomal protein L19-1|GO:0003735, GO:0005622, GO:0005840, GO:0006412|PF01280|IPR000196, IPR015972, IPR015974, IPR023638	1	11	11	2	8	10	9	11	9	9	10	11	10	10	11	9	10	9	9	11	11	11	8	10	10	7	10	8	10	9	9	11	11	8	8	9	7	11	10	10	11	9	9	9	7	7
	HORVU5Hr1G109160;HORVU2Hr1G052050	HORVU5Hr1G109160;HORVU2Hr1G052050	HORVU5Hr1G109160.2;HORVU5Hr1G109160|chr5H:629282171-629287350|HC_G|exocyst complex component 84B|none|PF08700, PF16528|IPR016159, IPR032403;HORVU2Hr1G052050.6;HORVU2Hr1G052050|chr2H:308696636-308718851|HC_G|Exocyst complex component 8|none|PF16528|IPR01615	2	2	2	2	0	0	1	1	1	1	0	1	1	1	1	1	0	1	2	1	1	1	1	1	0	1	1	1	0	0	0	0	1	0	1	1	2	1	0	1	1	0	1	1	1	1
	HORVU6Hr1G083150;HORVU7Hr1G032070;N1JGH2;HORVU0Hr1G031810;HORVU1Hr1G086210	HORVU6Hr1G083150;HORVU7Hr1G032070	HORVU6Hr1G083150.1;HORVU6Hr1G083150|chr6H:550495959-550500050|HC_G|26S protease regulatory subunit 7|GO:0005524, GO:0005737, GO:0016787, GO:0030163|PF00004|IPR003593, IPR003959, IPR003960, IPR005937, IPR027417;HORVU7Hr1G032070.1;HORVU7Hr1G032070|chr7H:6563	5	9	9	9	2	9	8	8	7	8	5	6	6	5	6	4	7	5	6	5	0	2	7	7	8	5	8	7	4	7	2	0	3	2	5	5	5	0	1	2	7	6	7	6	6	7
	HORVU2Hr1G048070	HORVU2Hr1G048070	HORVU2Hr1G048070.2;HORVU2Hr1G048070|chr2H:267038526-267053729|HC_G|Protein phosphatase 2C family protein|GO:0003824|PF00481|IPR001932	1	2	2	2	0	1	1	1	1	1	1	1	1	0	1	1	2	1	1	0	0	1	1	1	1	0	1	1	0	0	0	1	0	1	1	1	1	0	1	0	0	1	1	1	1	1
	HORVU2Hr1G006280	HORVU2Hr1G006280	HORVU2Hr1G006280.15;HORVU2Hr1G006280|chr2H:13241134-13246414|HC_G|Phosphoglycerate mutase family protein|none|PF00300|IPR013078, IPR029033	1	2	2	2	1	2	1	1	1	1	1	1	1	1	1	1	1	1	1	1	1	1	2	1	1	2	2	1	1	1	0	1	1	1	1	1	1	1	0	1	2	1	2	1	2	1
	N1JL89	N1JL89	tr|N1JL89|N1JL89_BLUG1 60S acidic ribosomal protein P2 OS=Blumeria graminis f. sp. hordei (strain DH14) GN=BGHDH14_bgh02326 PE=3 SV=1	1	2	2	2	0	0	0	0	0	0	0	0	0	2	2	2	0	1	0	2	2	2	0	0	0	0	0	0	0	0	0	2	2	2	0	0	1	2	2	1	0	0	0	0	0	0
+	HORVU6Hr1G070780;HORVU7Hr1G042790	HORVU6Hr1G070780	HORVU6Hr1G070780.1;HORVU6Hr1G070780|chr6H:493224340-493227691|HC_G|ADP,ATP carrier protein, mitochondrial|GO:0005215, GO:0005743, GO:0006810, GO:0055085|PF00153|IPR002067, IPR002113, IPR018108, IPR023395	2	15	15	11	14	15	14	13	14	14	14	13	13	10	14	12	13	12	12	13	14	12	15	14	13	13	15	14	11	12	11	14	13	12	12	12	14	12	11	13	13	15	14	15	14	15
	HORVU3Hr1G085520	HORVU3Hr1G085520	HORVU3Hr1G085520.2;HORVU3Hr1G085520|chr3H:612887991-612891555|HC_G|laccase 7|GO:0005507, GO:0016491, GO:0046274, GO:0048046, GO:0052716, GO:0055114|PF00394, PF07731, PF07732|IPR001117, IPR002355, IPR008972, IPR011706, IPR011707, IPR017761	1	4	4	4	0	4	4	4	4	3	3	3	3	1	1	2	3	3	3	2	2	2	4	4	4	3	4	4	4	3	3	1	3	3	3	3	2	1	0	1	3	3	3	3	4	3
	HORVU2Hr1G100970;HORVU6Hr1G079960;HORVU7Hr1G120140;HORVU3Hr1G096950;HORVU2Hr1G078780	HORVU2Hr1G100970	HORVU2Hr1G100970.4;HORVU2Hr1G100970|chr2H:692436366-692438591|HC_G|60S ribosomal protein L7-4|none|PF00327, PF08079|IPR005998, IPR012988, IPR016082, IPR018038	5	28	11	11	23	22	23	22	23	25	25	25	25	19	24	23	20	20	22	22	25	25	21	24	21	23	22	22	22	21	22	23	24	22	20	21	22	23	24	24	22	24	23	23	25	24
	HORVU2Hr1G018700	HORVU2Hr1G018700	HORVU2Hr1G018700.1;HORVU2Hr1G018700|chr2H:48168721-48172076|HC_G|60S ribosomal protein L19-2|GO:0003735, GO:0005622, GO:0005840, GO:0006412|PF01280|IPR000196, IPR015972, IPR015974, IPR023638	1	11	2	2	9	10	10	10	8	9	10	11	10	10	11	8	9	9	9	10	11	11	9	9	9	8	10	8	10	9	9	11	11	8	7	8	7	11	10	10	10	9	9	9	7	7
	HORVU7Hr1G075250;HORVU7Hr1G075290	HORVU7Hr1G075250	HORVU7Hr1G075250.1;HORVU7Hr1G075250|chr7H:435469556-435471602|HC_G|40S ribosomal protein S13-1|GO:0003735, GO:0005622, GO:0005840, GO:0006412|PF00312, PF08069|IPR000589, IPR009068, IPR012606, IPR023029	2	11	11	11	10	9	11	9	10	11	10	10	10	10	9	9	9	8	8	11	11	9	9	7	10	8	9	11	10	9	7	10	11	10	8	8	8	10	8	10	10	10	11	9	10	9
	HORVU6Hr1G052600	HORVU6Hr1G052600	HORVU6Hr1G052600.3;HORVU6Hr1G052600|chr6H:325194479-325196297|HC_G|60S ribosomal protein L6|GO:0003735, GO:0005622, GO:0005840, GO:0006412|PF01159|IPR000915, IPR008991, IPR014722	1	22	22	14	19	18	19	14	15	19	20	16	19	19	18	19	16	18	14	20	20	20	18	14	18	15	15	17	16	14	16	18	18	14	15	15	15	18	20	18	18	20	19	18	18	17
	N1J9T3	N1J9T3	tr|N1J9T3|N1J9T3_BLUG1 ADP/ATP carrier protein OS=Blumeria graminis f. sp. hordei (strain DH14) GN=BGHDH14_bgh06222 PE=3 SV=1	1	7	3	3	4	4	4	3	4	4	4	4	4	3	6	6	4	3	3	4	5	5	4	4	4	3	4	3	4	3	4	5	6	5	4	4	5	4	5	4	2	4	4	4	4	4
	N1JAP3	N1JAP3	tr|N1JAP3|N1JAP3_BLUG1 RNP domain-containing protein OS=Blumeria graminis f. sp. hordei (strain DH14) GN=BGHDH14_bgh02529 PE=4 SV=1	1	2	2	2	0	0	0	0	0	0	0	0	0	0	1	1	1	2	1	2	1	1	0	0	0	0	0	0	0	0	0	2	1	1	2	1	2	2	2	0	0	0	0	0	0	0
	HORVU7Hr1G090380;HORVU6Hr1G032570;N1JG98;HORVU7Hr1G119300	HORVU7Hr1G090380;HORVU6Hr1G032570	HORVU7Hr1G090380.1;HORVU7Hr1G090380|chr7H:550853424-550858294|HC_G|26S protease regulatory subunit 8|GO:0005524, GO:0005737, GO:0016787, GO:0030163|PF00004|IPR003593, IPR003959, IPR003960, IPR005937, IPR027417;HORVU6Hr1G032570.1;HORVU6Hr1G032570|chr6H:1432	4	16	16	15	5	7	7	10	12	8	6	10	7	4	6	9	7	9	9	7	5	2	8	9	8	11	11	8	4	9	2	5	7	6	9	7	9	4	2	4	9	6	6	9	11	7
	N1JFU9	N1JFU9	tr|N1JFU9|N1JFU9_BLUG1 ATP synthase subunit beta OS=Blumeria graminis f. sp. hordei (strain DH14) GN=BGHDH14_bgh05460 PE=3 SV=1	1	13	11	11	1	2	1	1	2	2	2	2	2	10	7	9	7	7	8	10	11	5	2	1	2	2	2	2	2	2	1	6	11	9	6	10	10	9	7	7	2	2	2	2	2	2
	HORVU3Hr1G003540	HORVU3Hr1G003540	HORVU3Hr1G003540.2;HORVU3Hr1G003540|chr3H:9091764-9096195|HC_G|Alpha-glucosidase|GO:0003824, GO:0004553, GO:0005975, GO:0030246|PF01055, PF16863|IPR000322, IPR011013, IPR013785, IPR017853, IPR030458, IPR031727	1	8	8	8	3	5	6	5	6	6	4	6	5	1	1	2	2	2	2	1	0	0	7	6	6	6	7	4	5	5	4	2	2	2	2	2	2	2	1	2	6	5	4	6	7	4
	HORVU0Hr1G028680;HORVU1Hr1G068020;HORVU0Hr1G031700	HORVU0Hr1G028680;HORVU1Hr1G068020;HORVU0Hr1G031700	HORVU0Hr1G028680.4;HORVU0Hr1G028680|chrUn:151510814-151513436|HC_G|Aldehyde dehydrogenase family 2 member C4|GO:0008152, GO:0016491, GO:0016620, GO:0055114|PF00171|IPR015590, IPR016160, IPR016161, IPR016162, IPR016163, IPR029510;HORVU1Hr1G068020.1;HORVU1Hr	3	3	3	3	0	2	1	3	3	2	1	3	1	0	1	2	2	2	1	1	1	0	1	3	1	3	2	3	1	1	0	1	0	0	1	1	1	0	0	1	2	2	1	3	3	3
	HORVU1Hr1G050580	HORVU1Hr1G050580	HORVU1Hr1G050580.7;HORVU1Hr1G050580|chr1H:375059999-375067946|HC_G|DnaJ homolog subfamily C member 13|none|PF00226, PF14237|IPR001623, IPR025640	1	4	4	4	1	1	3	3	4	3	2	4	2	1	2	3	4	4	3	2	3	1	2	1	2	2	3	3	2	3	1	2	2	2	3	3	4	3	1	0	2	2	3	4	4	4
	HORVU3Hr1G071530	HORVU3Hr1G071530	HORVU3Hr1G071530.1;HORVU3Hr1G071530|chr3H:540867035-540869639|HC_G|50S ribosomal protein L13|GO:0003735, GO:0005840, GO:0006412|PF00572|IPR005822, IPR005823, IPR023563, IPR023564	1	2	2	2	0	1	0	0	0	0	0	1	1	1	2	0	2	0	2	1	1	1	0	1	0	1	0	0	0	0	0	1	1	1	1	0	1	1	1	1	1	0	0	0	0	0
	HORVU1Hr1G074820;HORVU7Hr1G109710	HORVU1Hr1G074820	HORVU1Hr1G074820.1;HORVU1Hr1G074820|chr1H:509192980-509196234|HC_G|Subtilisin-like protease|GO:0004252, GO:0006508|PF00082, PF05922|IPR000209, IPR009020, IPR010259, IPR015500, IPR023828	2	8	8	6	2	6	5	6	7	6	6	7	5	3	4	6	6	6	7	7	1	4	7	7	7	6	7	6	5	6	3	3	6	5	7	7	8	3	0	3	6	6	6	6	6	6
	HORVU5Hr1G010860	HORVU5Hr1G010860	HORVU5Hr1G010860.1;HORVU5Hr1G010860|chr5H:28146033-28151169|HC_G|pectinesterase family protein|GO:0004857, GO:0005618, GO:0030599, GO:0042545|PF01095, PF04043|IPR000070, IPR006501, IPR011050, IPR012334, IPR018040	1	16	16	16	14	16	16	16	15	13	15	16	14	11	13	16	16	16	16	15	15	14	15	16	16	15	16	15	14	15	15	14	15	14	15	15	14	13	4	13	16	16	16	16	16	16
	HORVU5Hr1G098340	HORVU5Hr1G098340	HORVU5Hr1G098340.3;HORVU5Hr1G098340|chr5H:607080100-607082067|HC_G|30S ribosomal protein S9|GO:0003735, GO:0005840, GO:0006412|PF00380|IPR000754, IPR014721, IPR020568, IPR020574, IPR023035	1	2	2	2	1	2	2	1	1	2	2	2	2	1	2	2	2	2	1	2	2	2	2	2	2	2	1	2	0	2	1	2	2	1	1	2	2	2	2	2	1	1	2	2	1	1
	HORVU2Hr1G019160	HORVU2Hr1G019160	HORVU2Hr1G019160.1;HORVU2Hr1G019160|chr2H:49900277-49901429|HC_G|60S ribosomal protein L22-2|GO:0003735, GO:0005622, GO:0005840, GO:0006412|PF01776|IPR002671	1	10	10	2	7	6	8	5	8	7	8	8	8	10	9	6	4	4	4	8	10	10	5	6	5	4	6	7	6	7	6	10	10	5	4	5	5	9	10	9	8	8	7	8	6	8
	HORVU7Hr1G054010	HORVU7Hr1G054010	HORVU7Hr1G054010.1;HORVU7Hr1G054010|chr7H:213651429-213654111|HC_G|60S ribosomal protein L17-2|GO:0003735, GO:0005622, GO:0005840, GO:0006412, GO:0015934|PF00237|IPR001063, IPR005721, IPR018260	1	8	4	4	7	6	8	7	7	7	7	6	7	6	6	5	6	6	6	7	6	7	6	5	6	5	6	6	5	6	6	6	6	6	6	5	6	6	6	5	7	8	8	7	6	8
	HORVU3Hr1G093320	HORVU3Hr1G093320	HORVU3Hr1G093320.4;HORVU3Hr1G093320|chr3H:641882263-641889846|HC_G|AP-4 complex subunit epsilon|GO:0005488, GO:0006886, GO:0016192, GO:0030117|PF01602|IPR002553, IPR011989, IPR016024	1	4	4	4	2	2	4	4	4	4	3	4	2	1	1	2	1	1	2	1	0	0	4	3	1	2	3	4	1	3	1	1	1	1	1	1	2	1	0	2	3	3	4	4	3	3
	N1JE38	N1JE38	tr|N1JE38|N1JE38_BLUG1 60S acidic ribosomal protein P0 OS=Blumeria graminis f. sp. hordei (strain DH14) GN=BGHDH14_bgh03438 PE=3 SV=1	1	11	11	11	0	0	0	0	0	0	0	0	0	9	9	7	3	2	8	10	10	10	0	0	0	0	0	0	0	0	0	8	10	7	1	3	2	10	9	7	0	0	0	0	0	0
	N1JG24	N1JG24	tr|N1JG24|N1JG24_BLUG1 Eukaryotic translation initiation factor 3 subunit C OS=Blumeria graminis f. sp. hordei (strain DH14) GN=NIP1 PE=3 SV=1	1	2	2	2	0	0	0	0	0	0	0	0	0	1	1	2	0	2	1	2	2	1	0	0	0	0	0	0	0	0	0	2	2	1	1	0	1	1	1	2	0	0	0	0	0	0
	HORVU1Hr1G088040;HORVU3Hr1G072120	HORVU1Hr1G088040	HORVU1Hr1G088040.2;HORVU1Hr1G088040|chr1H:540809511-540812264|HC_G|60S ribosomal protein L18A-1|GO:0003735, GO:0005840, GO:0006412|PF01775|IPR021138, IPR023573, IPR028877	2	19	19	8	16	17	17	15	14	17	19	18	19	12	14	16	11	14	15	15	15	16	14	16	17	10	15	19	16	18	16	15	15	14	14	13	14	16	15	14	17	19	16	17	18	17
+	HORVU2Hr1G124790;HORVU3Hr1G109340	HORVU2Hr1G124790;HORVU3Hr1G109340	HORVU2Hr1G124790.1;HORVU2Hr1G124790|chr2H:759146738-759148170|HC_G|30S ribosomal protein S11|GO:0003735, GO:0005840, GO:0006412|PF00411|IPR001971;HORVU3Hr1G109340.1;HORVU3Hr1G109340|chr3H:677561347-677563149|HC_G|30S ribosomal protein S11|GO:0003735, GO:00	2	1	1	1	1	1	1	1	1	1	1	1	1	0	1	1	0	1	1	1	0	1	1	1	1	1	1	1	1	1	0	1	1	1	1	1	1	1	1	1	1	0	1	1	1	1
	HORVU3Hr1G039230;HORVU3Hr1G039200	HORVU3Hr1G039230;HORVU3Hr1G039200	HORVU3Hr1G039230.2;HORVU3Hr1G039230|chr3H:231379567-231384772|HC_G|Pyruvate kinase family protein|GO:0000287, GO:0003824, GO:0004743, GO:0006096, GO:0030955|PF00224, PF02887|IPR001697, IPR015793, IPR015794, IPR015795, IPR015813;HORVU3Hr1G039200.3;HORVU3Hr1	2	2	2	2	1	1	1	1	2	1	2	2	1	1	1	1	1	1	1	1	1	1	1	1	1	1	2	2	1	1	1	1	1	1	1	1	1	1	1	1	2	2	2	2	2	2
	HORVU1Hr1G057180	HORVU1Hr1G057180	HORVU1Hr1G057180.2;HORVU1Hr1G057180|chr1H:418579679-418582341|HC_G|annexin 3|GO:0005509, GO:0005544|PF00191|IPR001464, IPR009118, IPR018252, IPR018502	1	2	2	2	0	2	2	2	2	1	1	2	2	0	1	1	1	1	1	1	1	1	2	2	2	1	1	2	1	2	1	0	1	0	1	1	1	1	1	1	2	2	2	1	2	2
	N1JI93	N1JI93	tr|N1JI93|N1JI93_BLUG1 60S ribosomal protein L6 OS=Blumeria graminis f. sp. hordei (strain DH14) GN=BGHDH14_bgh01244 PE=3 SV=1	1	13	13	13	0	0	0	0	0	0	0	0	0	9	11	9	5	5	7	13	11	10	0	0	0	0	0	0	0	0	0	9	11	9	3	5	8	11	10	9	0	0	0	0	0	0
	HORVU2Hr1G115060	HORVU2Hr1G115060	HORVU2Hr1G115060.3;HORVU2Hr1G115060|chr2H:733573943-733574482|HC_G|V-type proton ATPase subunit D|GO:0042626|PF01813|IPR002699	1	4	4	4	2	3	3	3	3	3	3	3	3	3	3	3	3	4	4	4	3	4	3	3	3	3	3	3	3	3	3	3	3	2	4	4	4	2	2	3	3	3	3	3	3	3
	HORVU3Hr1G116550;HORVU1Hr1G005870;HORVU7Hr1G117230;HORVU5Hr1G109460	HORVU3Hr1G116550;HORVU1Hr1G005870;HORVU7Hr1G117230	HORVU3Hr1G116550.5;HORVU3Hr1G116550|chr3H:696066840-696067492|HC_G|histone H2A 7|GO:0000786, GO:0003677, GO:0005634, GO:0046982|PF00125, PF16211|IPR002119, IPR007125, IPR009072, IPR032454, IPR032458;HORVU1Hr1G005870.1;HORVU1Hr1G005870|chr1H:12718452-127193	4	3	2	1	3	3	3	3	3	3	3	3	3	2	3	3	3	3	3	3	3	3	3	3	3	3	3	3	3	3	3	3	3	3	3	3	3	3	3	3	3	3	3	3	3	3
	HORVU7Hr1G075240	HORVU7Hr1G075240	HORVU7Hr1G075240.1;HORVU7Hr1G075240|chr7H:435465264-435467545|HC_G|calmodulin 3|GO:0005509|PF13405, PF13499|IPR002048, IPR011992, IPR018247	1	2	2	2	1	1	1	1	1	1	1	1	1	2	2	1	2	1	1	1	1	1	1	1	1	1	1	1	1	1	1	1	1	1	1	1	2	2	1	1	1	1	1	1	1	1
	HORVU4Hr1G023530;HORVU4Hr1G023570	HORVU4Hr1G023530;HORVU4Hr1G023570	HORVU4Hr1G023530.1;HORVU4Hr1G023530|chr4H:128540137-128544405|HC_G|30S ribosomal protein S9|GO:0003735, GO:0005840, GO:0006412|PF00380|IPR000754, IPR014721, IPR020568, IPR020574;HORVU4Hr1G023570.2;HORVU4Hr1G023570|chr4H:129094028-129096697|HC_G|30S ribosom	2	12	12	6	11	10	11	9	9	11	10	11	11	10	10	9	9	9	9	9	9	10	11	11	11	10	11	11	9	11	11	8	10	10	9	9	8	9	9	9	11	10	11	11	10	10
	HORVU2Hr1G004650;HORVU2Hr1G004640;HORVU2Hr1G004610;HORVU2Hr1G004600	HORVU2Hr1G004650;HORVU2Hr1G004640;HORVU2Hr1G004610;HORVU2Hr1G004600	HORVU2Hr1G004650.1;HORVU2Hr1G004650|chr2H:10605302-10606879|HC_G|Cytochrome P450 superfamily protein|GO:0005506, GO:0016705, GO:0020037, GO:0055114|PF00067|IPR001128, IPR002401, IPR017972;HORVU2Hr1G004640.2;HORVU2Hr1G004640|chr2H:10515439-10517295|HC_G|Cyt	4	6	6	6	0	0	0	0	0	0	0	0	0	3	2	2	2	3	4	3	2	4	0	0	0	0	0	0	0	0	0	0	2	3	3	4	6	1	0	2	0	0	0	0	0	0
	N1JJC3	N1JJC3	tr|N1JJC3|N1JJC3_BLUG1 Eukaryotic initiation factor 4A OS=Blumeria graminis f. sp. hordei (strain DH14) GN=BGHDH14_bgh01994 PE=3 SV=1	1	6	6	6	0	0	0	0	0	0	0	0	0	6	3	5	3	3	3	4	5	2	0	0	0	0	0	0	0	0	0	2	4	3	2	3	2	4	1	0	0	0	0	0	0	0
	HORVU7Hr1G031850	HORVU7Hr1G031850	HORVU7Hr1G031850.4;HORVU7Hr1G031850|chr7H:65332787-65334403|HC_G|60S ribosomal protein L35a-3|GO:0003735, GO:0005622, GO:0005840, GO:0006412|PF01247|IPR001780, IPR009000, IPR018266	1	11	11	7	7	7	8	6	7	7	6	8	7	8	11	9	7	6	7	10	10	10	7	7	7	5	7	6	7	7	7	8	8	8	3	6	6	8	9	7	7	7	7	7	6	6
	HORVU3Hr1G026880	HORVU3Hr1G026880	HORVU3Hr1G026880.1;HORVU3Hr1G026880|chr3H:111873622-111875153|HC_G|60S ribosomal protein L26-1|GO:0003735, GO:0005622, GO:0005840, GO:0006412, GO:0015934|PF00467, PF16906|IPR005756, IPR005824, IPR005825, IPR008991, IPR014722	1	14	14	14	12	12	12	12	12	13	13	12	13	11	13	12	11	11	11	13	14	14	12	12	12	11	11	12	11	11	11	13	13	11	11	11	12	13	13	11	12	12	12	11	12	12
	HORVU0Hr1G000910;HORVU1Hr1G067730	HORVU0Hr1G000910;HORVU1Hr1G067730	HORVU0Hr1G000910.1;HORVU0Hr1G000910|chrUn:5597845-5600340|HC_G|Glucan 1,3-beta-glucosidase|GO:0004553, GO:0005975, GO:0030674, GO:0051015|PF00150, PF06268|IPR001547, IPR008999, IPR013781, IPR017853, IPR018087, IPR022768;HORVU1Hr1G067730.2;HORVU1Hr1G067730|	2	1	1	1	0	0	1	1	1	1	0	1	1	0	1	1	0	1	1	1	1	1	0	0	0	0	1	1	0	1	0	0	1	1	1	0	1	0	1	1	0	0	0	1	1	1
	HORVU6Hr1G077000	HORVU6Hr1G077000	HORVU6Hr1G077000.1;HORVU6Hr1G077000|chr6H:527823020-527832437|HC_G|dynamin-like 3|GO:0003924, GO:0005525|PF00169, PF00350, PF01031, PF02212|IPR000375, IPR001401, IPR001849, IPR003130, IPR011993, IPR019762, IPR020850, IPR022812, IPR027417, IPR030381	1	10	10	6	0	7	5	6	7	6	5	6	6	5	8	5	4	7	6	7	5	2	5	4	5	6	4	7	1	4	0	0	6	1	6	5	6	3	1	1	7	2	6	5	6	6
	HORVU0Hr1G019950;HORVU2Hr1G004420;HORVU1Hr1G051340;HORVU4Hr1G059400;HORVU7Hr1G072410	HORVU0Hr1G019950;HORVU2Hr1G004420	HORVU0Hr1G019950.1;HORVU0Hr1G019950|chrUn:104765401-104767121|HC_G|ATP synthase subunit alpha|GO:0005524, GO:0015986, GO:0015991, GO:0015992, GO:0016820, GO:0033178, GO:0045261, GO:0046034, GO:0046933, GO:0046961|PF00006, PF00306, PF02874|IPR000194, IPR000	5	30	30	24	21	25	24	28	28	29	28	28	27	20	23	24	23	27	27	24	26	25	21	24	26	26	26	28	22	26	22	21	22	24	26	24	27	22	21	24	27	26	27	28	26	27
	HORVU2Hr1G122800;HORVU2Hr1G122760;HORVU2Hr1G122780	HORVU2Hr1G122800;HORVU2Hr1G122760;HORVU2Hr1G122780	HORVU2Hr1G122800.1;HORVU2Hr1G122800|chr2H:753767656-753769643|HC_G|Heat shock 70 kDa protein C|none|PF00012|IPR013126, IPR018181, IPR029047, IPR029048;HORVU2Hr1G122760.1;HORVU2Hr1G122760|chr2H:753717410-753719413|HC_G|Heat shock 70 kDa protein C|none|PF000	3	2	1	1	2	2	2	2	1	1	2	2	1	2	1	2	2	2	2	2	2	1	2	2	2	2	2	2	1	2	2	2	2	1	2	2	2	2	2	2	2	2	2	2	2	2
	N1JAD9	N1JAD9	tr|N1JAD9|N1JAD9_BLUG1 40S ribosomal protein OS=Blumeria graminis f. sp. hordei (strain DH14) GN=BGHDH14_bgh02716 PE=3 SV=1	1	5	5	5	0	0	0	0	0	0	0	0	0	5	4	4	3	2	3	5	5	5	0	0	0	0	0	0	0	0	0	4	5	5	2	3	2	5	5	4	0	0	0	0	0	0
	HORVU6Hr1G066400;HORVU6Hr1G011710;HORVU2Hr1G098320;HORVU1Hr1G073680;HORVU1Hr1G066960;HORVU1Hr1G022390;HORVU1Hr1G020060;HORVU1Hr1G020040;HORVU3Hr1G087170;HORVU6Hr1G029210;HORVU2Hr1G093680;HORVU6Hr1G011540;HORVU1Hr1G071760;HORVU6Hr1G011780;HORVU1Hr1G017830;HORVU7Hr1G100410;HORVU5Hr1G086630;HORVU3Hr1G088160;HORVU1Hr1G080200;HORVU2Hr1G098340;HORVU1Hr1G070700;HORVU1Hr1G079440;HORVU1Hr1G029090;HORVU5Hr…	HORVU6Hr1G066400;HORVU6Hr1G011710;HORVU2Hr1G098320;HORVU1Hr1G073680;HORVU1Hr1G066960;HORVU1Hr1G022390;HORVU1Hr1G020060;HORVU1Hr1G020040;HORVU3Hr1G087170;HORVU6Hr1G029210;HORVU2Hr1G093680;HORVU6Hr1G011540;HORVU1Hr1G071760;HORVU6Hr1G011780;HORVU1Hr1G017830;HORVU7Hr1G100410;HORVU5Hr1G086630;HORVU3Hr1G088160;HORVU1Hr1G080200;HORVU2Hr1G098340;HORVU1Hr1G070700;HORVU1Hr1G079440;HORVU1Hr1G029090;HORVU5Hr…	HORVU6Hr1G066400.1;HORVU6Hr1G066400|chr6H:459525974-459527111|HC_G|Histone superfamily protein|GO:0000786, GO:0003677, GO:0005634, GO:0006334, GO:0046982|PF15511|IPR001951, IPR009072, IPR019809;HORVU6Hr1G011710.1;HORVU6Hr1G011710|chr6H:21593308-21593847|HC	45	16	16	12	12	15	16	16	16	15	16	16	16	14	15	16	16	16	15	16	16	16	16	16	16	15	16	16	16	16	15	13	16	15	16	16	16	16	15	16	16	16	16	16	16	16
	HORVU4Hr1G084510;HORVU2Hr1G113120;HORVU4Hr1G087720;HORVU7Hr1G066130;HORVU6Hr1G080640;HORVU5Hr1G110430;HORVU1Hr1G083220;HORVU7Hr1G073300;HORVU3Hr1G007540;HORVU3Hr1G093140;HORVU6Hr1G078810;HORVU3Hr1G006830;HORVU3Hr1G007590;HORVU5Hr1G001800;HORVU4Hr1G029350;HORVU5Hr1G022360;HORVU1Hr1G069400;HORVU0Hr1G001070;HORVU3Hr1G117890;HORVU5Hr1G001020	HORVU4Hr1G084510	HORVU4Hr1G084510.2;HORVU4Hr1G084510|chr4H:629259586-629263041|HC_G|protein kinase family protein|GO:0004672, GO:0005524, GO:0006468|PF07714, PF12819|IPR000719, IPR001245, IPR002290, IPR008271, IPR011009, IPR013320, IPR017441, IPR024788	20	9	9	9	1	1	5	4	6	4	3	3	4	0	3	4	4	5	5	5	2	3	2	2	3	3	4	4	4	3	1	3	4	3	4	5	5	2	1	2	3	5	6	5	6	5
	HORVU7Hr1G058850;HORVU3Hr1G098650	HORVU7Hr1G058850	HORVU7Hr1G058850.2;HORVU7Hr1G058850|chr7H:261448738-261452415|HC_G|Cytochrome c1-2, heme protein, mitochondrial|GO:0009055, GO:0020037|PF02167|IPR002326, IPR009056, IPR021157	2	3	3	3	2	2	1	2	3	2	2	2	1	1	1	1	1	1	1	0	0	1	1	2	2	2	3	3	1	3	1	0	0	1	1	1	1	1	1	1	2	1	3	3	3	2
	HORVU7Hr1G047700	HORVU7Hr1G047700	HORVU7Hr1G047700.3;HORVU7Hr1G047700|chr7H:160711924-160715238|HC_G|formate dehydrogenase|GO:0008152, GO:0016616, GO:0051287, GO:0055114|PF00389, PF02826|IPR006139, IPR006140, IPR016040, IPR029752, IPR029753	1	6	6	6	1	2	1	3	3	3	3	3	2	0	0	2	3	4	4	2	0	0	1	2	1	2	3	3	1	3	0	1	3	1	3	3	3	1	0	0	3	4	1	3	4	2
	HORVU6Hr1G083120;HORVU5Hr1G039490;HORVU2Hr1G002350;HORVU7Hr1G088410;HORVU3Hr1G001560	HORVU6Hr1G083120	HORVU6Hr1G083120.2;HORVU6Hr1G083120|chr6H:550448831-550450557|HC_G|60S ribosomal protein L35a-3|GO:0003735, GO:0005622, GO:0005840, GO:0006412|PF01247|IPR001780, IPR009000, IPR018266	5	9	6	6	7	7	8	5	6	7	8	8	7	8	8	8	5	7	5	8	8	8	7	7	7	6	7	6	7	6	7	8	8	8	4	5	6	8	7	7	7	7	7	7	6	7
	HORVU7Hr1G100380;HORVU7Hr1G021840;HORVU7Hr1G100450;HORVU7Hr1G025160;HORVU7Hr1G024990;HORVU3Hr1G063270;HORVU1Hr1G073670;HORVU1Hr1G017800;HORVU6Hr1G011520;HORVU1Hr1G020070;HORVU1Hr1G020050;HORVU1Hr1G058450;HORVU4Hr1G073150;HORVU7Hr1G025330;HORVU7Hr1G029190;HORVU7Hr1G025200;HORVU7Hr1G034470;HORVU1Hr1G022400;HORVU7Hr1G079790;HORVU1Hr1G074340;HORVU2Hr1G074240;HORVU4Hr1G067970;HORVU7Hr1G032270;HORVU6Hr…	HORVU7Hr1G100380;HORVU7Hr1G021840;HORVU7Hr1G100450;HORVU7Hr1G025160;HORVU7Hr1G024990;HORVU3Hr1G063270;HORVU1Hr1G073670;HORVU1Hr1G017800;HORVU6Hr1G011520;HORVU1Hr1G020070;HORVU1Hr1G020050;HORVU1Hr1G058450;HORVU4Hr1G073150;HORVU7Hr1G025330;HORVU7Hr1G029190;HORVU7Hr1G025200;HORVU7Hr1G034470;HORVU1Hr1G022400;HORVU7Hr1G079790;HORVU1Hr1G074340;HORVU2Hr1G074240;HORVU4Hr1G067970;HORVU7Hr1G032270;HORVU6Hr…	HORVU7Hr1G100380.1;HORVU7Hr1G100380|chr7H:604798487-604798840|HC_G|Histone superfamily protein|GO:0000786, GO:0003677, GO:0046982|PF00125|IPR000164, IPR007125, IPR009072;HORVU7Hr1G021840.15;HORVU7Hr1G021840|chr7H:31373312-31374571|HC_G|Histone superfamily	29	6	6	0	4	4	6	6	6	6	6	6	6	4	5	5	4	5	5	5	5	5	6	5	6	5	6	6	6	6	6	5	5	4	5	5	5	5	5	5	6	6	6	6	6	6
	N1JP59	N1JP59	tr|N1JP59|N1JP59_BLUG1 Triosephosphate isomerase OS=Blumeria graminis f. sp. hordei (strain DH14) GN=BGHDH14_bgh00035 PE=3 SV=1	1	2	2	2	0	0	0	0	0	0	0	0	0	2	2	2	2	2	2	2	2	0	0	0	0	0	0	0	0	0	0	1	2	2	2	2	2	2	1	2	0	0	0	0	0	0
	HORVU0Hr1G023290;HORVU1Hr1G068640;HORVU7Hr1G110660	HORVU0Hr1G023290;HORVU1Hr1G068640;HORVU7Hr1G110660	HORVU0Hr1G023290.1;HORVU0Hr1G023290|chrUn:117229631-117231394|HC_G|60S ribosomal protein L30|none|PF01248|IPR004038, IPR022991, IPR029064;HORVU1Hr1G068640.1;HORVU1Hr1G068640|chr1H:481938187-481940361|HC_G|60S ribosomal protein L30|none|PF01248|IPR004038, I	3	4	4	1	4	3	3	3	3	3	4	3	3	3	4	4	4	4	4	4	4	4	3	4	4	3	4	3	2	3	2	3	4	3	2	3	4	3	4	4	4	3	3	4	4	3
	N1JHC4	N1JHC4	tr|N1JHC4|N1JHC4_BLUG1 Ribosomal protein L15 OS=Blumeria graminis f. sp. hordei (strain DH14) GN=BGHDH14_bgh03200 PE=3 SV=1	1	9	9	9	0	0	0	0	0	0	0	0	0	6	9	9	4	4	5	9	9	9	0	0	0	0	0	0	0	0	0	8	9	9	5	4	5	9	8	8	0	0	0	0	0	0
	HORVU7Hr1G057430	HORVU7Hr1G057430	HORVU7Hr1G057430.1;HORVU7Hr1G057430|chr7H:250591388-250595064|HC_G|Peroxidase superfamily protein|GO:0004601, GO:0006979, GO:0020037, GO:0055114|PF00141|IPR002016, IPR002207, IPR010255, IPR019793, IPR019794	1	4	4	4	0	2	1	1	2	1	3	2	1	2	2	2	2	2	2	2	1	1	3	2	2	3	3	2	2	2	1	1	1	3	3	3	3	0	1	1	2	2	3	3	2	3
	HORVU6Hr1G056610;HORVU2Hr1G099230	HORVU6Hr1G056610;HORVU2Hr1G099230	HORVU6Hr1G056610.7;HORVU6Hr1G056610|chr6H:365341560-365344671|HC_G|40S ribosomal protein S11|GO:0003735, GO:0005622, GO:0005840, GO:0006412|PF00366, PF16205|IPR000266, IPR012340, IPR019979, IPR028333, IPR032440;HORVU2Hr1G099230.8;HORVU2Hr1G099230|chr2H:687	2	3	3	3	2	2	3	2	3	2	3	2	3	2	2	2	1	1	1	2	2	2	2	2	2	2	2	2	3	2	2	2	2	2	2	3	2	3	2	3	2	3	3	2	2	2
	HORVU7Hr1G088890;HORVU7Hr1G088880	HORVU7Hr1G088890;HORVU7Hr1G088880	HORVU7Hr1G088890.2;HORVU7Hr1G088890|chr7H:539857298-539858187|HC_G|Meiosis 5|none|none|none;HORVU7Hr1G088880.3;HORVU7Hr1G088880|chr7H:539799806-539800993|HC_G|Meiosis 5|none|none|none	2	4	4	4	3	4	4	4	4	4	4	3	4	2	1	2	2	2	2	2	2	2	3	4	4	3	4	4	3	3	2	2	2	2	2	2	2	2	1	2	4	4	4	4	3	4
	HORVU3Hr1G054490	HORVU3Hr1G054490	HORVU3Hr1G054490.3;HORVU3Hr1G054490|chr3H:403669903-403682540|HC_G|N-alpha-acetyltransferase 15, NatA auxiliary subunit|GO:0005515|PF00515, PF12569|IPR001440, IPR011990, IPR013026, IPR019734, IPR021183	1	7	7	7	4	5	6	6	6	5	4	5	3	2	5	5	6	6	5	5	3	5	5	4	6	4	5	6	3	6	3	5	6	6	6	7	6	3	3	5	5	6	6	6	7	6
	N1JEG0	N1JEG0	tr|N1JEG0|N1JEG0_BLUG1 GTP-binding nuclear protein OS=Blumeria graminis f. sp. hordei (strain DH14) GN=BGHDH14_bgh03269 PE=3 SV=1	1	2	1	1	1	1	1	1	1	1	1	1	1	2	2	2	2	2	2	2	2	1	1	1	1	1	1	1	1	1	1	2	2	2	2	2	2	2	2	2	1	1	1	1	1	1
	HORVU7Hr1G067280;HORVU5Hr1G034770;HORVU2Hr1G031940;HORVU5Hr1G104140	HORVU7Hr1G067280;HORVU5Hr1G034770;HORVU2Hr1G031940;HORVU5Hr1G104140	HORVU7Hr1G067280.1;HORVU7Hr1G067280|chr7H:350974016-350976357|HC_G|Ribosomal protein S3 family protein|GO:0003723, GO:0003735, GO:0005840, GO:0006412, GO:0015935|PF00189, PF07650|IPR001351, IPR004044, IPR005703, IPR009019, IPR015946, IPR018280;HORVU5Hr1G03	4	18	18	18	14	14	16	16	13	15	16	15	16	15	17	15	12	15	13	14	17	17	11	13	13	13	14	14	14	14	14	18	17	15	14	13	14	15	17	15	14	15	16	11	16	13
	HORVU7Hr1G056770	HORVU7Hr1G056770	HORVU7Hr1G056770.2;HORVU7Hr1G056770|chr7H:240513198-240531374|HC_G|L-threonine 3-dehydrogenase|GO:0008270, GO:0016491, GO:0055114|PF00107, PF08240|IPR002328, IPR011032, IPR013149, IPR013154, IPR016040, IPR020843	1	10	10	10	5	5	3	8	8	8	6	8	6	2	5	6	7	8	8	7	4	2	5	6	4	8	9	10	5	6	5	5	5	7	7	6	7	6	4	4	9	6	6	9	7	8
	HORVU7Hr1G106540;HORVU2Hr1G120870;HORVU2Hr1G120880	HORVU7Hr1G106540	HORVU7Hr1G106540.2;HORVU7Hr1G106540|chr7H:620079051-620086769|HC_G|Alpha-glucosidase|GO:0003824, GO:0004553, GO:0005975, GO:0030246|PF01055, PF13802, PF16863|IPR000322, IPR011013, IPR017853, IPR025887, IPR030458, IPR030459, IPR031727	3	7	7	7	3	5	6	6	7	4	5	6	5	1	3	2	3	3	3	2	2	1	6	5	5	6	6	6	2	6	2	1	3	3	3	3	3	0	0	1	6	4	5	6	7	5
	HORVU2Hr1G010870;HORVU2Hr1G010890	HORVU2Hr1G010870;HORVU2Hr1G010890	HORVU2Hr1G010870.8;HORVU2Hr1G010870|chr2H:21417078-21419777|HC_G|40S ribosomal protein S6|GO:0003735, GO:0005622, GO:0005840, GO:0006412|PF01092|IPR001377, IPR014401, IPR018282;HORVU2Hr1G010890.2;HORVU2Hr1G010890|chr2H:21428487-21429892|HC_G|40S ribosomal	2	13	13	5	12	11	12	11	12	12	12	12	13	8	9	10	6	8	10	8	9	11	12	10	13	9	11	10	10	10	12	11	10	11	10	11	10	9	11	10	11	13	12	9	12	11
	HORVU1Hr1G041250	HORVU1Hr1G041250	HORVU1Hr1G041250.5;HORVU1Hr1G041250|chr1H:293656745-293659814|HC_G|Malate dehydrogenase|GO:0003824, GO:0005975, GO:0006108, GO:0016491, GO:0016615, GO:0016616, GO:0019752, GO:0030060, GO:0055114|PF00056, PF02866|IPR001236, IPR001252, IPR001557, IPR010945,	1	7	7	7	2	5	5	6	7	6	5	7	5	3	3	4	5	7	5	5	5	5	4	5	5	5	6	7	4	5	3	5	5	3	5	5	6	3	3	3	5	5	5	6	6	6
	HORVU7Hr1G061920	HORVU7Hr1G061920	HORVU7Hr1G061920.2;HORVU7Hr1G061920|chr7H:294218799-294234701|HC_G|14-3-3-like protein GF14-A|GO:0019904|PF00244|IPR000308, IPR023409, IPR023410	1	6	3	3	3	6	5	6	6	6	6	5	6	4	5	6	6	6	6	6	5	4	5	5	6	6	6	6	4	6	4	5	6	5	6	6	6	4	3	3	6	5	6	6	6	6
	HORVU3Hr1G097950	HORVU3Hr1G097950	HORVU3Hr1G097950.2;HORVU3Hr1G097950|chr3H:657358643-657360240|HC_G|Glutathione S-transferase family protein|GO:0005515|PF00043, PF02798|IPR004045, IPR004046, IPR010987, IPR012336	1	10	10	10	7	8	8	9	9	8	8	8	8	6	8	7	7	9	9	7	7	8	6	7	8	9	8	8	7	8	7	7	7	7	8	7	7	8	8	8	7	8	8	8	9	8
	HORVU2Hr1G029890	HORVU2Hr1G029890	HORVU2Hr1G029890.1;HORVU2Hr1G029890|chr2H:108643317-108645670|HC_G|40S ribosomal protein S6|GO:0003735, GO:0005622, GO:0005840, GO:0006412|PF01092|IPR001377, IPR014401, IPR018282	1	12	4	4	9	9	9	8	9	10	10	9	10	6	8	7	6	7	8	7	8	10	9	7	11	6	9	8	8	9	9	9	7	9	8	9	9	6	8	6	9	10	10	8	9	8
	HORVU5Hr1G104720;HORVU7Hr1G088070	HORVU5Hr1G104720;HORVU7Hr1G088070	HORVU5Hr1G104720.1;HORVU5Hr1G104720|chr5H:619903649-619905479|HC_G|30S ribosomal protein S13|GO:0003676, GO:0003723, GO:0003735, GO:0005622, GO:0005840, GO:0006412|PF00416|IPR001892, IPR010979, IPR018269, IPR027437;HORVU7Hr1G088070.1;HORVU7Hr1G088070|chr7H	2	14	14	14	11	13	14	10	12	12	14	13	13	9	11	11	6	8	7	13	13	13	13	12	13	10	10	12	12	11	12	12	11	12	10	9	9	12	12	12	12	12	13	12	11	13
	HORVU6Hr1G078290	HORVU6Hr1G078290	HORVU6Hr1G078290.1;HORVU6Hr1G078290|chr6H:533611927-533613513|HC_G|50S ribosomal protein L29|GO:0003735, GO:0005622, GO:0005840, GO:0006412|PF00831|IPR001854	1	3	3	3	1	3	3	2	3	3	2	2	2	2	3	3	3	1	3	3	3	3	3	3	3	2	3	1	0	1	2	3	3	2	2	3	3	3	3	3	3	3	2	2	2	0
+	HORVU7Hr1G087190	HORVU7Hr1G087190	HORVU7Hr1G087190.1;HORVU7Hr1G087190|chr7H:525216259-525221395|HC_G|V-type ATP synthase beta chain|GO:0005524, GO:0015991, GO:0015992, GO:0016820, GO:0033178, GO:0033180, GO:0046034|PF00006, PF00306, PF02874|IPR000194, IPR000793, IPR004100, IPR005723, IPR02	1	35	35	3	21	29	29	32	33	29	30	32	31	27	27	31	28	29	28	29	28	22	23	30	28	28	31	30	25	28	23	22	26	27	26	29	27	25	22	23	33	33	30	32	31	32
	HORVU5Hr1G051850	HORVU5Hr1G051850	HORVU5Hr1G051850.8;HORVU5Hr1G051850|chr5H:404956107-404960508|HC_G|Serine/threonine-protein phosphatase 2A regulatory subunit pppA|GO:0005488|none|IPR011989, IPR016024, IPR021133	1	2	2	2	1	2	2	1	1	2	2	2	2	2	2	2	2	2	2	2	1	1	2	2	2	2	2	2	2	2	1	1	2	2	2	2	2	1	0	2	2	1	2	2	2	2
	HORVU5Hr1G052280	HORVU5Hr1G052280	HORVU5Hr1G052280.1;HORVU5Hr1G052280|chr5H:409085494-409088446|HC_G|60S ribosomal protein L17-1|GO:0003735, GO:0005622, GO:0005840, GO:0006412, GO:0015934|PF00237|IPR001063, IPR005721, IPR018260	1	11	11	7	11	8	9	9	10	10	11	8	9	9	9	8	8	8	7	10	10	11	8	7	8	5	7	8	5	8	8	10	9	8	5	5	9	9	8	9	8	9	9	8	8	9
	HORVU7Hr1G084420	HORVU7Hr1G084420	HORVU7Hr1G084420.5;HORVU7Hr1G084420|chr7H:508668430-508670848|HC_G|RAS-related GTP-binding nuclear protein 2|GO:0003924, GO:0005525, GO:0005622, GO:0006886, GO:0006913, GO:0007165, GO:0007264, GO:0015031, GO:0016020|PF00071|IPR001806, IPR002041, IPR003578,	1	5	1	0	3	4	5	5	5	5	5	5	5	3	3	3	4	4	4	4	3	3	4	5	4	5	5	5	3	3	4	3	3	4	3	4	4	2	3	3	5	5	5	5	5	5
	HORVU4Hr1G002080	HORVU4Hr1G002080	HORVU4Hr1G002080.2;HORVU4Hr1G002080|chr4H:3669493-3670291|HC_u|undescribed protein|none|none|none	1	2	2	2	2	2	2	2	2	2	2	2	2	0	1	1	1	1	1	1	0	1	2	2	2	2	2	2	1	2	2	1	1	1	1	1	1	1	0	1	2	2	2	2	2	2
	N1JEV1	N1JEV1	tr|N1JEV1|N1JEV1_BLUG1 Succinate dehydrogenase [ubiquinone] flavoprotein subunit, mitochondrial OS=Blumeria graminis f. sp. hordei (strain DH14) GN=BGHDH14_bgh02140 PE=3 SV=1	1	4	4	4	0	0	0	0	0	0	0	0	0	3	3	4	2	2	2	3	4	2	0	0	0	0	0	0	0	0	0	0	2	1	0	1	3	3	2	1	0	0	0	0	0	0
	HORVU2Hr1G087500	HORVU2Hr1G087500	HORVU2Hr1G087500.1;HORVU2Hr1G087500|chr2H:628424685-628426434|HC_G|Leucine-rich repeat receptor-like protein kinase family protein|none|none|IPR032675	1	2	2	2	1	2	1	2	2	2	2	2	2	0	2	2	1	2	2	1	0	1	0	1	1	2	1	1	1	1	1	1	1	1	1	1	1	1	1	1	2	1	2	1	1	2
	HORVU3Hr1G111760	HORVU3Hr1G111760	HORVU3Hr1G111760.2;HORVU3Hr1G111760|chr3H:684491487-684493790|HC_G|40S ribosomal protein S10|none|PF03501|IPR005326	1	7	7	5	3	3	5	4	4	4	5	3	4	5	6	5	2	4	3	7	6	6	4	5	4	4	4	4	3	4	3	3	3	3	3	5	5	5	3	4	5	4	5	4	4	4
	HORVU6Hr1G031830	HORVU6Hr1G031830	HORVU6Hr1G031830.4;HORVU6Hr1G031830|chr6H:136923953-136927448|HC_G|phosphoglycerate kinase|GO:0004618, GO:0006096|PF00162|IPR001576, IPR015824, IPR015901, IPR015911	1	21	21	16	7	18	19	20	20	20	18	19	18	11	13	15	15	17	17	16	13	12	14	19	15	19	18	20	10	18	11	8	15	16	16	16	15	11	7	13	16	14	18	17	19	16
	HORVU5Hr1G006780	HORVU5Hr1G006780	HORVU5Hr1G006780.7;HORVU5Hr1G006780|chr5H:12211299-12215273|HC_G|5-methyltetrahydropteroyltriglutamate--homocysteine methyltransferase 1|GO:0003871, GO:0008270, GO:0009086|PF01717|IPR002629	1	9	9	6	6	6	6	6	5	4	5	4	4	3	4	3	4	2	3	3	2	2	5	7	5	6	6	7	5	6	4	2	2	2	2	3	3	2	2	1	7	7	7	6	7	7
	HORVU4Hr1G076050	HORVU4Hr1G076050	HORVU4Hr1G076050.1;HORVU4Hr1G076050|chr4H:599793913-599795687|HC_G|O-methyltransferase family protein|GO:0008168, GO:0008171, GO:0046983|PF00891, PF08100|IPR001077, IPR011991, IPR012967, IPR016461, IPR029063	1	6	2	2	5	5	5	6	5	6	5	6	5	2	5	6	5	5	6	6	4	4	5	5	5	6	6	6	5	5	4	5	4	4	5	5	6	5	3	4	6	6	5	6	6	6
	HORVU6Hr1G080490	HORVU6Hr1G080490	HORVU6Hr1G080490.2;HORVU6Hr1G080490|chr6H:541973439-541978323|HC_G|ARM repeat superfamily protein|GO:0005488|none|IPR011989, IPR016024	1	7	7	7	0	0	0	2	1	2	4	4	4	3	4	3	1	0	1	5	5	4	0	0	0	0	0	1	1	2	4	2	6	6	3	2	0	3	5	5	1	0	1	1	2	1
	HORVU5Hr1G041120	HORVU5Hr1G041120	HORVU5Hr1G041120.1;HORVU5Hr1G041120|chr5H:309956256-309962497|HC_G|Pyruvate kinase family protein|GO:0000287, GO:0003824, GO:0004743, GO:0006096, GO:0030955|PF00224, PF02887|IPR001697, IPR011037, IPR015793, IPR015794, IPR015795, IPR015806, IPR015813	1	6	6	6	2	3	2	4	5	5	4	5	3	4	3	4	4	4	4	4	4	3	3	5	4	5	4	4	2	3	2	1	2	3	4	4	4	4	1	0	4	3	4	3	4	4
	HORVU6Hr1G036990	HORVU6Hr1G036990	HORVU6Hr1G036990.7;HORVU6Hr1G036990|chr6H:184920695-184924649|HC_G|26S protease regulatory subunit 8 homolog A|GO:0005524, GO:0005737, GO:0016787, GO:0030163|PF00004|IPR003593, IPR003959, IPR003960, IPR005937, IPR027417	1	12	11	2	4	7	9	9	11	9	6	9	8	3	9	7	8	8	10	5	4	5	9	10	6	10	8	10	5	6	6	4	5	4	6	8	8	3	3	5	9	5	7	8	10	8
	HORVU6Hr1G091130	HORVU6Hr1G091130	HORVU6Hr1G091130.9;HORVU6Hr1G091130|chr6H:574789466-574793547|HC_G|3-ketoacyl-CoA thiolase|GO:0003824, GO:0008152, GO:0016747|PF00108, PF02803|IPR002155, IPR016039, IPR020610, IPR020613, IPR020615, IPR020616, IPR020617	1	1	1	1	0	1	1	1	1	1	1	1	1	1	1	1	1	1	1	1	1	1	1	1	1	1	1	1	1	1	0	1	1	1	1	1	1	1	0	1	1	1	1	1	1	1
	HORVU2Hr1G110120;HORVU7Hr1G023890;HORVU1Hr1G064320	HORVU2Hr1G110120	HORVU2Hr1G110120.3;HORVU2Hr1G110120|chr2H:718960931-718963443|HC_G|Adenosylhomocysteinase|GO:0004013, GO:0006730|PF00670, PF05221|IPR000043, IPR015878, IPR016040, IPR020082	3	23	23	7	13	21	16	21	22	20	20	18	16	10	16	17	14	19	17	17	15	11	16	20	17	19	20	21	15	15	12	13	15	15	17	18	18	14	8	13	20	19	19	22	23	21
	HORVU5Hr1G103720;HORVU1Hr1G055970	HORVU5Hr1G103720;HORVU1Hr1G055970	HORVU5Hr1G103720.2;HORVU5Hr1G103720|chr5H:617103718-617105909|HC_G|Phosphatidylglycerol/phosphatidylinositol transfer protein|none|PF02221|IPR003172, IPR014756;HORVU1Hr1G055970.27;HORVU1Hr1G055970|chr1H:410056889-410060859|HC_G|Splicing factor 3B subunit 4	2	2	2	2	0	2	2	2	2	2	2	2	2	2	2	2	2	2	2	2	2	2	2	2	2	2	2	2	1	2	1	2	2	1	2	1	2	1	2	2	2	2	2	2	2	2
	HORVU4Hr1G024710	HORVU4Hr1G024710	HORVU4Hr1G024710.12;HORVU4Hr1G024710|chr4H:142634274-142652433|HC_G|Clathrin, heavy chain|GO:0005488, GO:0005515, GO:0006886, GO:0016192|PF00637|IPR000547, IPR011990, IPR016024, IPR016341	1	23	6	6	6	19	19	21	21	18	18	20	19	12	17	16	17	18	15	17	15	13	18	21	19	20	20	20	20	20	12	13	17	15	19	18	17	14	4	14	21	18	21	19	22	19
	HORVU7Hr1G088580;HORVU3Hr1G068610	HORVU7Hr1G088580	HORVU7Hr1G088580.1;HORVU7Hr1G088580|chr7H:537951250-537953582|HC_G|40S ribosomal protein S24-2|GO:0000166, GO:0003735, GO:0005622, GO:0005840, GO:0006412|PF01282|IPR001976, IPR012677, IPR012678, IPR018098	2	6	6	3	5	4	5	5	4	4	4	4	5	3	6	4	5	4	4	5	5	6	4	4	5	2	5	4	5	5	4	4	5	3	5	4	5	6	5	6	3	5	5	5	5	5
	N1JMD7	N1JMD7	tr|N1JMD7|N1JMD7_BLUG1 40S ribosomal protein S19 OS=Blumeria graminis f. sp. hordei (strain DH14) GN=BGHDH14_bgh01774 PE=4 SV=1	1	3	3	3	0	0	0	0	0	0	0	0	0	1	3	1	0	1	1	2	3	1	0	0	0	0	0	0	0	0	0	1	2	2	2	1	3	2	2	2	0	0	0	0	0	0
	HORVU2Hr1G098860	HORVU2Hr1G098860	HORVU2Hr1G098860.2;HORVU2Hr1G098860|chr2H:685376741-685385984|HC_U|unknown function|none|none|none	1	12	12	12	0	3	2	8	7	6	4	6	5	3	5	5	5	7	6	4	5	1	2	3	2	5	6	5	3	4	4	1	4	4	6	8	8	4	3	4	6	0	4	7	8	7
	HORVU3Hr1G019540	HORVU3Hr1G019540	HORVU3Hr1G019540.2;HORVU3Hr1G019540|chr3H:55588450-55593873|HC_G|mitochondrial processing peptidase alpha subunit|GO:0003824, GO:0046872|PF00675, PF05193|IPR007863, IPR011237, IPR011249, IPR011765	1	8	8	8	2	4	4	5	5	5	4	5	3	3	3	5	5	4	5	4	5	3	3	4	4	5	5	5	2	4	2	2	5	5	4	5	5	5	1	3	4	4	4	5	6	5
	HORVU7Hr1G033390	HORVU7Hr1G033390	HORVU7Hr1G033390.1;HORVU7Hr1G033390|chr7H:68612165-68616605|HC_G|Stromal cell-derived factor 2-like protein|GO:0016020|PF02815|IPR016093	1	1	1	1	0	1	1	1	1	0	1	0	1	1	1	1	0	0	1	1	1	0	1	1	0	1	1	1	0	0	0	1	1	1	1	1	0	1	0	0	1	1	1	1	1	1
	HORVU5Hr1G114540	HORVU5Hr1G114540	HORVU5Hr1G114540.3;HORVU5Hr1G114540|chr5H:644057877-644062373|HC_G|Pectin acetylesterase 3|GO:0016787|PF03283|IPR004963	1	2	2	2	1	1	1	2	1	1	2	1	2	0	0	1	0	0	0	0	0	0	2	2	2	0	1	2	2	2	1	1	1	0	0	0	0	1	0	0	1	2	1	2	2	2
	HORVU7Hr1G089120;HORVU3Hr1G071740;N1JKQ6;HORVU5Hr1G114250;HORVU1Hr1G001920;HORVU3Hr1G085710;HORVU5Hr1G120210;HORVU1Hr1G033390	HORVU7Hr1G089120;HORVU3Hr1G071740;N1JKQ6;HORVU5Hr1G114250;HORVU1Hr1G001920;HORVU3Hr1G085710;HORVU5Hr1G120210	HORVU7Hr1G089120.1;HORVU7Hr1G089120|chr7H:540689692-540693012|HC_G|Ras-related protein Rab-25|GO:0003924, GO:0005525, GO:0005622, GO:0006886, GO:0006913, GO:0007165, GO:0007264, GO:0015031, GO:0016020|PF00071|IPR001806, IPR002041, IPR003578, IPR003579, IPR	8	5	5	2	3	4	4	4	4	4	3	4	4	3	3	4	2	4	3	4	3	2	3	5	4	4	5	5	2	3	2	3	3	2	4	3	4	3	2	3	4	4	3	4	5	5
	HORVU1Hr1G029870	HORVU1Hr1G029870	HORVU1Hr1G029870.1;HORVU1Hr1G029870|chr1H:167317689-167319573|HC_G|40S ribosomal protein S7|GO:0003735, GO:0005622, GO:0005840, GO:0006412|PF01251|IPR000554	1	4	2	2	4	4	4	4	4	4	4	4	4	4	4	4	3	4	4	4	4	4	4	4	4	4	4	4	4	4	4	4	4	4	4	4	4	4	4	4	4	4	4	4	4	4
	HORVU5Hr1G116870	HORVU5Hr1G116870	HORVU5Hr1G116870.4;HORVU5Hr1G116870|chr5H:649227331-649233497|HC_G|Galactokinase|GO:0004335, GO:0005524, GO:0005737, GO:0006012, GO:0008152, GO:0016301, GO:0016773, GO:0046835|PF00288, PF08544, PF10509|IPR000705, IPR006203, IPR006204, IPR006206, IPR013750,	1	4	4	4	1	4	3	4	4	4	4	4	4	0	4	3	4	4	4	3	1	3	3	4	3	4	4	3	1	3	2	1	2	3	4	4	3	1	1	2	3	3	3	4	3	4
	HORVU3Hr1G006000;HORVU7Hr1G016130	HORVU3Hr1G006000	HORVU3Hr1G006000.1;HORVU3Hr1G006000|chr3H:14947387-14955556|HC_G|Eukaryotic translation initiation factor 3 subunit A|GO:0005515, GO:0005852|PF01399|IPR000717, IPR027512	2	4	4	4	1	2	2	2	3	2	2	3	3	2	1	1	2	2	1	0	1	1	2	3	2	2	2	2	0	1	0	0	3	2	3	2	3	1	1	0	2	1	2	3	2	2
	HORVU2Hr1G057430	HORVU2Hr1G057430	HORVU2Hr1G057430.1;HORVU2Hr1G057430|chr2H:368188284-368191697|HC_G|30S ribosomal protein S19|GO:0003723, GO:0003735, GO:0005840, GO:0006412, GO:0015935|PF00203|IPR002222, IPR005713, IPR020934, IPR023575	1	4	4	4	3	3	3	3	3	3	3	3	3	4	4	4	3	3	4	3	4	4	3	3	3	3	3	3	3	3	3	4	4	4	4	3	4	4	4	4	3	3	3	3	3	3
	HORVU1Hr1G089830;HORVU2Hr1G017120	HORVU1Hr1G089830	HORVU1Hr1G089830.1;HORVU1Hr1G089830|chr1H:544907085-544909570|HC_G|Dehydrogenase/reductase SDR family member 12|GO:0008152, GO:0016491|PF00106|IPR002198, IPR002347, IPR016040	2	7	7	7	2	3	3	4	5	4	3	4	4	0	4	3	6	4	6	5	3	2	2	4	5	3	3	5	2	4	3	3	3	3	7	5	7	2	3	3	4	4	5	5	5	4
	HORVU7Hr1G089290	HORVU7Hr1G089290	HORVU7Hr1G089290.4;HORVU7Hr1G089290|chr7H:541956419-541960999|HC_G|aspartate aminotransferase 1|GO:0003824, GO:0006520, GO:0008483, GO:0009058, GO:0030170|PF00155|IPR000796, IPR004838, IPR004839, IPR015421, IPR015424	1	9	9	5	4	5	8	7	9	6	8	7	8	3	6	7	7	7	7	6	4	4	4	7	6	9	9	9	8	7	5	4	6	6	5	6	7	5	4	5	7	7	8	8	8	9
	HORVU4Hr1G065380	HORVU4Hr1G065380	HORVU4Hr1G065380.1;HORVU4Hr1G065380|chr4H:544746793-544755942|HC_G|Coatomer subunit gamma-1|GO:0005198, GO:0005488, GO:0006886, GO:0016192, GO:0030117, GO:0030126|PF01602, PF08752, PF16381|IPR002553, IPR009028, IPR011989, IPR013040, IPR013041, IPR015873, I	1	11	6	6	5	7	6	7	8	8	4	6	6	4	8	6	7	10	9	7	7	5	5	8	4	10	8	7	3	6	3	3	6	4	8	7	8	4	3	4	8	4	5	5	10	7
	HORVU1Hr1G042050	HORVU1Hr1G042050	HORVU1Hr1G042050.17;HORVU1Hr1G042050|chr1H:303567562-303574932|HC_G|Coatomer subunit gamma-2|GO:0005198, GO:0005488, GO:0006886, GO:0016192, GO:0030117, GO:0030126|PF01602, PF08752, PF16381|IPR002553, IPR009028, IPR011989, IPR013040, IPR013041, IPR015873,	1	12	12	7	9	7	8	8	8	8	5	7	7	5	9	7	7	8	8	8	6	3	4	10	6	10	9	9	5	7	3	6	6	4	8	9	8	3	4	3	9	6	7	8	10	9
	HORVU4Hr1G008310	HORVU4Hr1G008310	HORVU4Hr1G008310.9;HORVU4Hr1G008310|chr4H:22666524-22668099|HC_G|actin-11|none|PF00022|IPR004000, IPR004001, IPR020902	1	31	11	3	26	28	31	29	29	29	29	30	29	22	25	26	26	26	25	25	26	26	27	30	29	28	31	30	26	29	24	21	26	25	26	26	26	21	22	23	29	28	30	29	29	30
	HORVU2Hr1G012690;HORVU4Hr1G082240;HORVU5Hr1G056950	HORVU2Hr1G012690;HORVU4Hr1G082240	HORVU2Hr1G012690.1;HORVU2Hr1G012690|chr2H:26813820-26816904|HC_G|Hypersensitive-induced response protein 1|none|PF01145|IPR001107;HORVU4Hr1G082240.5;HORVU4Hr1G082240|chr4H:621747414-621750583|HC_G|Hypersensitive-induced response protein 1|none|PF01145|IPR0	3	18	18	16	7	14	12	16	16	14	12	15	14	9	11	14	13	15	15	15	10	9	12	13	15	15	16	13	13	15	11	13	11	14	14	14	12	13	6	9	15	13	15	15	15	16
	HORVU7Hr1G119590	HORVU7Hr1G119590	HORVU7Hr1G119590.1;HORVU7Hr1G119590|chr7H:649994417-649997936|HC_G|Clathrin light chain protein|GO:0005198, GO:0006886, GO:0016192, GO:0030130, GO:0030132|PF01086|IPR000996	1	11	11	11	4	9	9	8	8	9	9	8	8	5	7	7	7	6	9	8	4	3	9	10	9	8	10	9	3	8	4	5	7	7	9	7	9	6	1	7	10	8	10	8	10	9
	N1JCL2	N1JCL2	tr|N1JCL2|N1JCL2_BLUG1 Putative ATP-dependent molecular chaperone OS=Blumeria graminis f. sp. hordei (strain DH14) GN=BGHDH14_bgh02634 PE=3 SV=1	1	22	21	21	1	1	1	1	1	1	1	1	1	12	14	14	14	17	17	18	14	14	1	1	1	1	1	1	1	1	1	15	18	18	15	18	16	17	10	15	1	1	1	1	1	1
	N1J9H6	N1J9H6	tr|N1J9H6|N1J9H6_BLUG1 14-3-3 family protein OS=Blumeria graminis f. sp. hordei (strain DH14) GN=BGHDH14_bgh00317 PE=3 SV=1	1	3	1	1	1	2	1	2	2	2	2	1	2	2	2	3	3	3	3	3	3	2	1	1	2	2	2	2	2	2	1	2	3	3	3	3	3	2	2	2	2	2	2	2	2	2
	HORVU2Hr1G100310;HORVU1Hr1G081810	HORVU2Hr1G100310	HORVU2Hr1G100310.1;HORVU2Hr1G100310|chr2H:690569053-690575210|HC_G|26S proteasome non-ATPase regulatory subunit 1 homolog A|GO:0000502, GO:0005488, GO:0030234, GO:0042176|PF01851, PF13646|IPR002015, IPR011989, IPR016024, IPR016642	2	10	10	10	3	6	8	5	8	9	7	7	6	2	4	2	6	6	6	4	3	3	6	6	6	9	8	7	2	6	2	2	4	2	5	6	7	3	1	3	8	6	7	8	8	7
	HORVU4Hr1G068460;HORVU0Hr1G008980;HORVU0Hr1G008970	HORVU4Hr1G068460;HORVU0Hr1G008980	HORVU4Hr1G068460.3;HORVU4Hr1G068460|chr4H:565691140-565696212|HC_G|Mitochondrial-processing peptidase subunit beta|GO:0003824, GO:0004222, GO:0006508, GO:0046872|PF00675, PF05193|IPR001431, IPR007863, IPR011237, IPR011249, IPR011765;HORVU0Hr1G008980.1;HORV	3	27	27	27	18	19	21	24	24	24	23	23	21	10	18	17	21	22	22	18	13	12	19	21	20	21	22	25	15	20	17	13	16	20	19	22	21	14	12	14	23	20	23	23	24	24
	HORVU0Hr1G009410;HORVU0Hr1G009460;HORVU0Hr1G009470	HORVU0Hr1G009410;HORVU0Hr1G009460;HORVU0Hr1G009470	HORVU0Hr1G009410.1;HORVU0Hr1G009410|chrUn:54957461-54958429|HC_G|germin-like protein 2|GO:0030145, GO:0045735|PF00190|IPR001929, IPR006045, IPR011051, IPR014710, IPR019780;HORVU0Hr1G009460.4;HORVU0Hr1G009460|chrUn:55035987-55037107|HC_G|germin-like protein	3	2	1	1	0	1	1	1	1	1	1	1	1	1	1	2	2	1	1	2	1	1	1	1	1	1	1	1	1	1	1	1	2	1	1	1	2	1	1	1	1	1	1	1	1	1
	HORVU2Hr1G073320	HORVU2Hr1G073320	HORVU2Hr1G073320.1;HORVU2Hr1G073320|chr2H:527519962-527522797|HC_G|60S ribosomal protein L5-1|GO:0003735, GO:0005622, GO:0005840, GO:0006412, GO:0008097|PF00861, PF14204|IPR005484, IPR005485, IPR025607	1	16	9	9	12	14	14	13	15	15	14	14	14	10	14	11	8	10	12	13	13	13	8	13	12	9	11	12	9	11	12	11	11	9	10	7	9	12	11	12	12	14	15	12	13	12
	HORVU7Hr1G036780	HORVU7Hr1G036780	HORVU7Hr1G036780.4;HORVU7Hr1G036780|chr7H:86739861-86741220|HC_G|EXORDIUM like 2|none|PF04674|IPR006766	1	1	1	1	0	1	1	1	1	1	1	1	1	1	1	1	1	1	1	1	1	1	1	1	1	1	1	1	1	1	1	1	1	1	1	1	1	1	1	1	1	1	1	1	1	1
	HORVU6Hr1G087190;HORVU4Hr1G009040;HORVU5Hr1G094500	HORVU6Hr1G087190;HORVU4Hr1G009040;HORVU5Hr1G094500	HORVU6Hr1G087190.1;HORVU6Hr1G087190|chr6H:563486409-563486861|HC_G|Histone H2B.2|GO:0000786, GO:0003677, GO:0046982|PF00125|IPR000558, IPR007125, IPR009072;HORVU4Hr1G009040.2;HORVU4Hr1G009040|chr4H:25725973-25726807|HC_G|Histone H2B.1|GO:0000786, GO:000367	3	14	14	2	8	13	12	10	11	11	11	11	11	5	10	11	11	12	11	11	11	11	13	12	11	11	12	12	12	12	11	8	11	11	11	12	11	11	9	12	12	12	12	11	13	12
	HORVU5Hr1G109190	HORVU5Hr1G109190	HORVU5Hr1G109190.1;HORVU5Hr1G109190|chr5H:629295132-629296380|HC_G|germin-like protein 4|GO:0030145, GO:0045735|PF00190|IPR001929, IPR006045, IPR011051, IPR014710, IPR019780	1	2	2	2	0	0	0	0	0	0	0	0	0	0	0	1	0	2	1	2	0	1	0	0	0	0	0	0	0	0	0	0	1	1	2	0	1	0	0	0	0	0	0	0	0	0
	HORVU4Hr1G015940;HORVU4Hr1G015930;HORVU2Hr1G051180	HORVU4Hr1G015940;HORVU4Hr1G015930;HORVU2Hr1G051180	HORVU4Hr1G015940.2;HORVU4Hr1G015940|chr4H:63896785-63898904|HC_G|receptor kinase 2|GO:0004672, GO:0005524, GO:0006468|PF00069|IPR000719, IPR002290, IPR008271, IPR011009, IPR013320, IPR017441;HORVU4Hr1G015930.1;HORVU4Hr1G015930|chr4H:63864057-63865466|HC_G|	3	8	8	8	0	5	5	6	7	7	5	7	5	3	5	3	4	5	6	5	1	2	2	5	4	6	7	8	2	5	2	1	4	3	5	4	6	2	2	3	6	4	5	7	8	6
	HORVU1Hr1G083840	HORVU1Hr1G083840	HORVU1Hr1G083840.2;HORVU1Hr1G083840|chr1H:532709144-532712811|HC_G|ATP synthase subunit beta|GO:0000275, GO:0005524, GO:0006754, GO:0015986, GO:0015991, GO:0015992, GO:0016820, GO:0016887, GO:0033178, GO:0046034, GO:0046933|PF00006, PF00306, PF02874, PF114	1	18	17	3	16	15	14	16	15	17	17	18	16	12	13	14	12	13	14	12	14	13	16	15	15	15	17	17	15	16	13	13	13	13	13	14	14	12	12	12	16	16	17	17	18	17
	HORVU3Hr1G040270;HORVU3Hr1G040350;HORVU3Hr1G040280;HORVU3Hr1G111730	HORVU3Hr1G040270;HORVU3Hr1G040350	HORVU3Hr1G040270.4;HORVU3Hr1G040270|chr3H:241775309-241780513|HC_G|Coatomer, beta subunit|GO:0005198, GO:0005488, GO:0005737, GO:0006886, GO:0016192, GO:0030117, GO:0030126|PF01602, PF07718, PF14806|IPR002553, IPR011710, IPR011989, IPR016024, IPR016460, IP	4	22	22	22	9	15	19	18	19	18	12	20	15	13	14	12	13	13	13	11	10	11	16	18	13	19	15	16	11	15	8	9	13	11	12	13	13	9	9	12	16	12	17	14	18	16
	HORVU4Hr1G071480;HORVU7Hr1G080070	HORVU4Hr1G071480	HORVU4Hr1G071480.8;HORVU4Hr1G071480|chr4H:580623159-580626986|HC_G|26S proteasome non-ATPase regulatory subunit 3 homolog B|GO:0000502, GO:0005515, GO:0030234, GO:0042176|PF01399, PF08375|IPR000717, IPR011991, IPR013143, IPR013586	2	9	9	4	1	4	3	6	7	5	4	5	3	2	3	4	7	6	5	4	2	2	3	5	3	5	5	8	2	4	1	2	5	4	7	5	6	2	0	2	5	5	6	6	7	6
	N1JB74	N1JB74	tr|N1JB74|N1JB74_BLUG1 Uncharacterized protein OS=Blumeria graminis f. sp. hordei (strain DH14) GN=BGHDH14_bgh00007 PE=3 SV=1	1	6	6	6	0	0	0	0	0	0	0	0	0	6	4	6	4	4	6	4	4	2	0	0	0	0	0	0	0	0	0	4	5	5	6	6	6	4	5	1	0	0	0	0	0	0
	HORVU5Hr1G033930	HORVU5Hr1G033930	HORVU5Hr1G033930.8;HORVU5Hr1G033930|chr5H:227269859-227283957|HC_G|ubiquitin-protein ligase 2|GO:0004842, GO:0005488, GO:0005515|PF00627, PF00632, PF06012, PF06025, PF14377|IPR000569, IPR009060, IPR010309, IPR010314, IPR011989, IPR015940, IPR016024, IPR025	1	5	5	5	0	3	4	5	5	4	1	3	1	0	1	1	2	1	2	2	1	0	1	2	2	4	5	5	0	2	0	0	1	1	2	2	2	1	0	1	4	0	3	4	5	4
	HORVU4Hr1G086300	HORVU4Hr1G086300	HORVU4Hr1G086300.2;HORVU4Hr1G086300|chr4H:633598412-633602233|HC_G|Beta-fructofuranosidase, insoluble isoenzyme 1|GO:0004553, GO:0005975|PF00251, PF08244|IPR001362, IPR013148, IPR013189, IPR013320, IPR018053, IPR023296	1	11	11	10	1	9	10	9	10	8	7	9	7	5	4	10	8	9	10	9	3	7	9	9	9	7	9	8	6	10	4	3	6	6	6	8	8	4	1	4	8	6	10	8	10	9
	HORVU1Hr1G017050;HORVU5Hr1G006630;HORVU5Hr1G006330	HORVU1Hr1G017050	HORVU1Hr1G017050.3;HORVU1Hr1G017050|chr1H:57516617-57517956|HC_G|Glutathione S-transferase family protein|GO:0005515|PF00043, PF02798|IPR004045, IPR004046, IPR010987, IPR012336	3	12	12	10	11	9	12	12	11	11	10	10	10	6	8	11	10	12	10	8	7	6	10	12	12	10	10	11	5	9	6	7	8	10	10	11	9	7	5	5	10	11	10	12	12	11
	HORVU0Hr1G021000	HORVU0Hr1G021000	HORVU0Hr1G021000.2;HORVU0Hr1G021000|chrUn:110165703-110169370|HC_G|Stomatin-1|GO:0016020|PF01145|IPR001107, IPR001972	1	2	2	2	0	1	2	2	2	2	1	0	2	0	1	2	2	2	2	2	1	0	1	0	2	1	2	2	1	1	0	2	1	1	1	1	1	1	0	1	1	0	2	1	2	2
	HORVU5Hr1G072560	HORVU5Hr1G072560	HORVU5Hr1G072560.1;HORVU5Hr1G072560|chr5H:535815189-535817106|HC_G|Eukaryotic translation initiation factor 3 subunit E|GO:0003743, GO:0005515, GO:0005737, GO:0005852|PF01399, PF09440|IPR000717, IPR011990, IPR011991, IPR016650, IPR019010	1	6	6	6	1	2	2	3	3	2	3	2	2	3	3	4	4	5	5	3	2	2	3	3	2	3	2	2	2	2	3	0	2	3	3	3	3	1	0	2	2	2	2	2	2	3
	HORVU1Hr1G018540;HORVU1Hr1G087240	HORVU1Hr1G018540	HORVU1Hr1G018540.17;HORVU1Hr1G018540|chr1H:68365660-68370235|HC_G|alanine aminotransferase 2|GO:0003824, GO:0009058, GO:0030170|PF00155|IPR004839, IPR015421, IPR015422, IPR015424	2	4	4	4	1	1	1	2	3	2	3	2	3	0	1	2	2	2	2	2	2	1	3	2	1	2	1	3	1	2	2	1	1	1	3	2	3	1	1	2	2	2	3	2	3	2
	N1JAH1	N1JAH1	tr|N1JAH1|N1JAH1_BLUG1 60S ribosomal protein L31 OS=Blumeria graminis f. sp. hordei (strain DH14) GN=BGHDH14_bgh04674 PE=4 SV=1	1	6	6	6	0	0	0	0	0	0	0	0	0	5	5	4	1	1	3	5	6	5	0	0	0	0	0	0	0	0	0	5	4	3	2	2	4	6	4	5	0	0	0	0	0	0
	HORVU2Hr1G112260	HORVU2Hr1G112260	HORVU2Hr1G112260.9;HORVU2Hr1G112260|chr2H:725464093-725470901|HC_G|NADPH--cytochrome P450 reductase|GO:0005506, GO:0010181, GO:0016491, GO:0055114|PF00175, PF00258, PF00667|IPR001094, IPR001433, IPR001709, IPR003097, IPR008254, IPR017927, IPR017938, IPR023	1	5	5	3	0	3	2	2	3	4	3	3	3	2	4	4	5	4	5	3	2	3	0	4	2	4	4	4	1	2	3	2	3	3	5	3	5	4	2	4	2	3	3	3	3	2
	HORVU3Hr1G051010	HORVU3Hr1G051010	HORVU3Hr1G051010.2;HORVU3Hr1G051010|chr3H:367113992-367116375|HC_G|Mitochondrial outer membrane protein porin 3|GO:0005741, GO:0006820, GO:0008308, GO:0044070, GO:0055085|PF01459|IPR001925, IPR023614, IPR027246	1	6	6	6	5	5	6	5	5	5	4	5	6	5	4	5	4	5	4	4	5	4	5	5	6	6	6	6	5	6	5	5	5	5	5	5	5	4	2	4	6	4	6	6	6	6
	HORVU4Hr1G060970	HORVU4Hr1G060970	HORVU4Hr1G060970.1;HORVU4Hr1G060970|chr4H:511787078-511792208|HC_G|50S ribosomal protein L4|GO:0003735, GO:0005840, GO:0006412|PF00573|IPR002136, IPR013005, IPR023574	1	5	5	5	0	2	3	1	2	2	1	1	2	3	3	2	2	1	2	3	3	3	3	3	3	3	2	1	0	1	0	3	2	1	1	3	4	3	2	2	3	3	3	2	1	0
	HORVU3Hr1G090360	HORVU3Hr1G090360	HORVU3Hr1G090360.3;HORVU3Hr1G090360|chr3H:631488671-631495546|HC_G|Signal recognition particle subunit SRP72|GO:0005515, GO:0006614, GO:0008312, GO:0048500|PF08492, PF17004|IPR011990, IPR013699, IPR026270, IPR031545	1	3	3	3	2	2	2	1	2	2	2	2	1	3	3	2	2	2	2	3	3	3	2	2	2	2	1	2	1	2	2	3	2	2	2	2	1	2	2	1	2	2	2	2	2	2
	HORVU2Hr1G083940	HORVU2Hr1G083940	HORVU2Hr1G083940.2;HORVU2Hr1G083940|chr2H:608623124-608632420|HC_G|glucose-6-phosphate dehydrogenase 6|GO:0004345, GO:0006006, GO:0050661, GO:0055114|PF00479, PF02781|IPR001282, IPR016040, IPR019796, IPR022674, IPR022675	1	4	4	4	0	4	4	3	4	4	3	4	4	2	1	4	4	4	3	2	3	0	2	3	1	4	4	4	1	3	1	0	3	0	4	2	3	1	0	1	3	4	3	4	4	3
	HORVU5Hr1G092630;HORVU5Hr1G040070	HORVU5Hr1G092630	HORVU5Hr1G092630.1;HORVU5Hr1G092630|chr5H:588904933-588907794|HC_G|60S ribosomal protein L5-1|GO:0003735, GO:0005622, GO:0005840, GO:0006412, GO:0008097|PF00861, PF14204|IPR005484, IPR005485, IPR025607	2	24	24	17	17	20	20	19	19	21	21	20	21	17	18	18	15	15	18	17	19	19	16	19	20	16	19	19	17	20	20	17	17	16	17	16	16	17	18	18	20	21	21	19	20	19
	HORVU4Hr1G058940	HORVU4Hr1G058940	HORVU4Hr1G058940.2;HORVU4Hr1G058940|chr4H:491739808-491741333|HC_G|histone H2A 6|GO:0000786, GO:0003677, GO:0005634, GO:0046982|PF00125, PF16211|IPR002119, IPR007125, IPR009072, IPR032454, IPR032458	1	6	6	2	3	5	5	5	5	5	5	5	5	6	6	6	5	5	6	6	6	5	5	5	5	5	5	5	4	5	5	3	6	4	6	6	6	6	2	5	5	4	5	4	5	5
	HORVU6Hr1G067870;HORVU2Hr1G102610	HORVU6Hr1G067870;HORVU2Hr1G102610	HORVU6Hr1G067870.1;HORVU6Hr1G067870|chr6H:471244933-471246184|HC_G|60S ribosomal protein L12-1|GO:0003735, GO:0005840, GO:0006412|PF00298, PF03946|IPR000911, IPR020783, IPR020784, IPR020785;HORVU2Hr1G102610.1;HORVU2Hr1G102610|chr2H:697191404-697193301|HC_G	2	8	8	7	5	5	5	5	4	6	5	5	7	7	6	6	4	5	4	6	6	7	4	4	5	5	5	5	5	4	4	5	4	4	4	4	4	7	6	5	5	5	6	5	5	5
	HORVU1Hr1G021720	HORVU1Hr1G021720	HORVU1Hr1G021720.1;HORVU1Hr1G021720|chr1H:88880792-88883398|HC_G|40S ribosomal protein S4|GO:0003723, GO:0003735, GO:0005622, GO:0005840, GO:0006412|PF00467, PF00900, PF01479, PF08071, PF16121|IPR000876, IPR002942, IPR005824, IPR013843, IPR013845, IPR01819	1	27	27	27	23	23	26	19	23	24	24	22	24	19	23	18	17	17	18	24	22	24	18	21	22	17	19	18	19	19	19	21	21	18	18	17	17	21	22	21	23	23	23	20	20	20
	N1JFV5	N1JFV5	tr|N1JFV5|N1JFV5_BLUG1 Actin OS=Blumeria graminis f. sp. hordei (strain DH14) GN=BGHDH14_bgh00992 PE=3 SV=1	1	15	8	8	10	9	10	8	8	11	10	9	10	14	15	15	13	14	12	15	14	13	7	10	10	8	9	10	10	11	11	13	14	14	13	12	15	13	12	13	11	11	10	11	10	11
	HORVU6Hr1G079190	HORVU6Hr1G079190	HORVU6Hr1G079190.1;HORVU6Hr1G079190|chr6H:536814276-536816896|HC_G|Peroxidase superfamily protein|GO:0004601, GO:0006979, GO:0020037, GO:0055114|PF00141|IPR000823, IPR002016, IPR010255, IPR019793, IPR019794	1	8	8	8	1	7	8	8	8	8	8	8	8	2	5	7	7	6	7	7	3	5	8	8	8	8	8	7	6	8	5	5	6	6	7	7	7	5	0	5	8	8	8	8	8	8
	N1JG05	N1JG05	tr|N1JG05|N1JG05_BLUG1 40S ribosomal protein S12 OS=Blumeria graminis f. sp. hordei (strain DH14) GN=BGHDH14_bgh03949 PE=3 SV=1	1	4	4	4	0	0	0	0	0	0	0	0	0	3	4	3	2	2	2	4	4	4	0	0	0	0	0	0	0	0	0	3	3	2	2	3	3	4	4	4	0	0	0	0	0	0
	HORVU1Hr1G087340	HORVU1Hr1G087340	HORVU1Hr1G087340.3;HORVU1Hr1G087340|chr1H:539103352-539112884|HC_G|Guanylate-binding family protein|GO:0003924, GO:0005525|PF02263, PF02841|IPR003191, IPR015894, IPR027417, IPR030386	1	3	3	3	0	1	1	1	1	1	1	1	0	0	0	1	2	2	2	2	0	0	0	1	1	1	1	1	0	1	0	1	0	1	1	2	2	0	0	0	0	0	1	1	1	0
	HORVU2Hr1G101670	HORVU2Hr1G101670	HORVU2Hr1G101670.2;HORVU2Hr1G101670|chr2H:694205525-694207381|HC_G|V-type proton ATPase subunit G 1|GO:0015992, GO:0016471, GO:0016820|PF03179|IPR005124	1	12	12	12	12	12	12	11	12	11	12	11	11	9	11	12	11	11	11	10	11	12	11	12	12	11	11	12	9	11	11	12	9	11	12	12	12	11	11	9	11	11	12	11	11	11
	HORVU3Hr1G059810	HORVU3Hr1G059810	HORVU3Hr1G059810.2;HORVU3Hr1G059810|chr3H:454648311-454649602|HC_G|50S ribosomal protein L7/L12|GO:0003735, GO:0005622, GO:0005840, GO:0006412|PF00542, PF16320|IPR000206, IPR008932, IPR013823, IPR014719	1	5	5	4	1	4	3	2	4	3	2	3	4	2	4	5	4	2	4	4	3	3	4	3	3	5	5	1	1	4	2	4	4	2	3	5	5	4	2	2	4	4	4	1	3	2
	HORVU5Hr1G051500	HORVU5Hr1G051500	HORVU5Hr1G051500.2;HORVU5Hr1G051500|chr5H:401997056-402021203|HC_G|auxin transport protein (BIG)|GO:0005488, GO:0005515, GO:0008270|PF00569, PF13764|IPR000433, IPR003126, IPR016024, IPR017986, IPR025704	1	1	1	1	0	0	0	0	0	0	0	0	0	0	1	0	1	0	1	0	0	1	0	0	0	0	0	0	0	0	0	1	1	1	1	1	1	0	1	0	0	0	0	0	0	0
+	HORVU2Hr1G013730	HORVU2Hr1G013730	HORVU2Hr1G013730.2;HORVU2Hr1G013730|chr2H:29726816-29730234|HC_G|Phosphoinositide phospholipase C 6|GO:0004435, GO:0005515, GO:0006629, GO:0007165, GO:0008081, GO:0035556|PF00168, PF00387, PF00388|IPR000008, IPR000909, IPR001192, IPR001711, IPR017946	1	2	2	2	1	2	2	2	2	2	2	2	2	1	1	1	1	1	1	1	1	0	2	2	2	2	2	2	2	2	1	1	1	1	1	1	1	1	1	1	2	2	2	2	2	2
	HORVU1Hr1G090760;HORVU0Hr1G030130	HORVU1Hr1G090760;HORVU0Hr1G030130	HORVU1Hr1G090760.1;HORVU1Hr1G090760|chr1H:546901889-546904743|HC_G|RAS-related GTP-binding nuclear protein 2|GO:0003924, GO:0005525, GO:0005622, GO:0006886, GO:0006913, GO:0007165, GO:0007264, GO:0015031, GO:0016020|PF00071|IPR001806, IPR002041, IPR003578,	2	7	7	3	3	4	6	6	6	5	5	5	5	2	5	5	6	6	6	5	4	5	5	6	4	6	5	6	4	4	5	3	5	6	5	6	5	3	4	5	6	5	6	6	5	5
	HORVU2Hr1G073150;HORVU0Hr1G004130;HORVU6Hr1G026350	HORVU2Hr1G073150;HORVU0Hr1G004130	HORVU2Hr1G073150.1;HORVU2Hr1G073150|chr2H:526173045-526175589|HC_G|30S ribosomal protein S11|GO:0003735, GO:0005840, GO:0006412|PF00411|IPR001971, IPR018102;HORVU0Hr1G004130.1;HORVU0Hr1G004130|chrUn:21837754-21840749|HC_G|30S ribosomal protein S11|GO:00037	3	13	13	5	10	10	10	11	9	10	11	10	8	13	11	11	13	10	10	11	12	11	11	11	9	8	8	10	8	12	9	11	12	10	10	8	10	12	12	10	11	8	11	8	10	9
	HORVU7Hr1G074690	HORVU7Hr1G074690	HORVU7Hr1G074690.1;HORVU7Hr1G074690|chr7H:428679230-428682627|HC_G|glyceraldehyde-3-phosphate dehydrogenase C2|GO:0006006, GO:0016620, GO:0050661, GO:0051287, GO:0055114|PF00044, PF02800|IPR006424, IPR016040, IPR020828, IPR020829, IPR020830, IPR020831	1	17	11	11	12	14	12	16	17	14	15	16	14	10	12	11	11	12	12	14	13	11	12	14	16	16	16	17	11	12	11	11	10	11	12	12	13	10	12	10	16	15	17	15	17	14
	HORVU7Hr1G117850;HORVU4Hr1G012550;HORVU3Hr1G007570;HORVU3Hr1G029150;HORVU5Hr1G066150;HORVU4Hr1G085680;HORVU4Hr1G012540	HORVU7Hr1G117850	HORVU7Hr1G117850.1;HORVU7Hr1G117850|chr7H:646004615-646006217|HC_G|O-methyltransferase family protein|GO:0008168, GO:0008171, GO:0046983|PF00891, PF08100|IPR001077, IPR011991, IPR012967, IPR016461, IPR029063	7	13	13	10	3	8	7	10	10	10	10	9	6	2	7	6	8	6	7	7	6	5	5	9	5	10	10	10	5	6	6	4	7	4	9	9	9	5	2	4	9	8	8	9	9	9
	HORVU6Hr1G009430	HORVU6Hr1G009430	HORVU6Hr1G009430.2;HORVU6Hr1G009430|chr6H:16875697-16879498|HC_G|GMP synthase [glutamine-hydrolyzing]|GO:0003922, GO:0005524, GO:0006164, GO:0006177, GO:0016462|PF00117, PF00958|IPR001674, IPR004739, IPR014729, IPR017926, IPR022955, IPR025777, IPR029062	1	1	1	1	0	0	0	1	1	1	0	1	1	1	1	1	0	1	1	0	0	0	0	0	0	1	1	1	0	1	0	0	0	1	1	1	1	0	0	0	1	0	0	1	1	1
	HORVU4Hr1G076000	HORVU4Hr1G076000	HORVU4Hr1G076000.2;HORVU4Hr1G076000|chr4H:599630428-599632051|HC_G|O-methyltransferase family protein|GO:0008168, GO:0008171, GO:0046983|PF00891, PF08100|IPR001077, IPR011991, IPR012967, IPR016461, IPR029063	1	7	6	2	5	5	5	6	5	6	5	6	4	3	6	6	6	6	6	6	6	5	5	4	5	6	6	6	5	5	4	5	6	6	7	6	7	5	4	5	6	6	5	6	6	6
	HORVU5Hr1G094780;HORVU6Hr1G091010;HORVU1Hr1G044020;HORVU7Hr1G038500;HORVU3Hr1G067400;HORVU1Hr1G080240	HORVU5Hr1G094780	HORVU5Hr1G094780.22;HORVU5Hr1G094780|chr5H:596988506-597003911|HC_G|myosin 1|GO:0003774, GO:0005515, GO:0005524, GO:0016459|PF00063, PF00612, PF01843|IPR000048, IPR001609, IPR002710, IPR027417	6	3	2	2	0	2	3	3	3	3	2	3	3	2	2	2	1	1	2	2	1	2	3	2	3	2	3	3	1	2	1	1	1	1	1	2	2	0	0	1	2	2	3	3	3	3
	HORVU1Hr1G071960;HORVU2Hr1G043840;HORVU6Hr1G029220;HORVU1Hr1G071980;HORVU1Hr1G071950;HORVU6Hr1G003750;HORVU2Hr1G110470	HORVU1Hr1G071960	HORVU1Hr1G071960.1;HORVU1Hr1G071960|chr1H:495604804-495606122|HC_G|histone H2A 7|GO:0000786, GO:0003677, GO:0005634, GO:0046982|PF00125, PF16211|IPR002119, IPR007125, IPR009072, IPR032454, IPR032458	7	3	2	2	3	3	3	2	3	3	3	3	3	3	2	3	3	3	3	3	3	3	3	3	3	3	3	2	3	3	3	3	3	3	3	3	3	3	3	3	3	3	3	3	3	3
	HORVU1Hr1G094800	HORVU1Hr1G094800	HORVU1Hr1G094800.2;HORVU1Hr1G094800|chr1H:556417253-556421400|HC_G|V-type proton ATPase subunit C|GO:0015078, GO:0015991, GO:0033180|PF03223|IPR004907	1	20	20	20	11	15	15	18	17	17	14	18	16	6	15	15	17	15	16	16	12	10	10	11	15	19	18	17	16	15	10	10	10	15	14	15	16	14	12	11	19	16	16	16	18	19
	HORVU1Hr1G083710	HORVU1Hr1G083710	HORVU1Hr1G083710.2;HORVU1Hr1G083710|chr1H:532325283-532327766|HC_G|Guanine nucleotide-binding protein subunit beta-like protein A|GO:0005515|PF00400|IPR001680, IPR015943, IPR017986, IPR019775, IPR020472	1	4	3	3	2	3	2	4	4	4	4	3	4	2	3	3	3	3	3	3	3	2	1	4	4	4	3	4	2	4	3	2	2	3	3	2	3	1	2	3	3	4	3	4	4	4
	HORVU5Hr1G053410	HORVU5Hr1G053410	HORVU5Hr1G053410.1;HORVU5Hr1G053410|chr5H:418684774-418685706|HC_G|Disease resistance-responsive (dirigent-like protein) family protein|none|PF03018|IPR004265	1	3	3	3	3	3	3	3	3	2	3	3	3	2	2	2	2	2	2	2	2	2	3	3	3	2	3	3	3	3	3	2	2	2	2	2	2	2	2	2	2	3	3	3	3	3
	HORVU5Hr1G045620	HORVU5Hr1G045620	HORVU5Hr1G045620.1;HORVU5Hr1G045620|chr5H:352755344-352757223|HC_G|30S ribosomal protein S9|GO:0003735, GO:0005840, GO:0006412|PF00380|IPR000754, IPR014721, IPR020568, IPR020574	1	12	6	6	11	10	10	8	8	11	10	10	11	8	9	9	7	9	9	9	8	9	10	10	11	8	10	10	9	9	10	8	9	9	7	9	7	9	9	8	10	10	10	11	10	9
	HORVU2Hr1G014770;HORVU1Hr1G091080	HORVU2Hr1G014770	HORVU2Hr1G014770.1;HORVU2Hr1G014770|chr2H:32347378-32389420|HC_G|26S protease regulatory subunit 4 homolog|GO:0005524, GO:0005737, GO:0016787, GO:0030163|PF00004|IPR003593, IPR003959, IPR003960, IPR005937, IPR027417	2	14	14	2	6	11	11	13	14	13	11	14	12	5	10	9	9	9	10	5	7	8	12	12	9	14	12	13	3	12	8	6	9	8	7	10	11	5	5	8	11	6	13	11	13	12
	HORVU7Hr1G089480	HORVU7Hr1G089480	HORVU7Hr1G089480.2;HORVU7Hr1G089480|chr7H:543246447-543247977|HC_G|Peroxidase superfamily protein|GO:0004601, GO:0006979, GO:0020037, GO:0055114|PF00141|IPR000823, IPR002016, IPR010255, IPR019793, IPR019794	1	5	5	5	0	2	4	5	5	5	2	3	2	0	1	4	4	4	4	4	1	0	3	3	2	5	5	5	5	4	1	0	1	4	3	4	4	1	0	3	2	1	3	5	5	5
	HORVU2Hr1G018510;HORVU2Hr1G018480;HORVU2Hr1G044340;HORVU2Hr1G024300	HORVU2Hr1G018510;HORVU2Hr1G018480;HORVU2Hr1G044340;HORVU2Hr1G024300	HORVU2Hr1G018510.1;HORVU2Hr1G018510|chr2H:47448285-47449869|HC_G|Peroxidase superfamily protein|GO:0004601, GO:0006979, GO:0020037, GO:0055114|PF00141|IPR000823, IPR002016, IPR010255, IPR019793, IPR019794;HORVU2Hr1G018480.1;HORVU2Hr1G018480|chr2H:47285787-	4	4	3	2	0	0	0	1	1	1	0	1	1	1	0	2	1	2	2	2	2	0	0	1	1	1	1	1	0	0	0	1	0	1	2	3	3	2	0	0	1	0	0	1	1	1
	HORVU2Hr1G082800	HORVU2Hr1G082800	HORVU2Hr1G082800.1;HORVU2Hr1G082800|chr2H:601589637-601610088|HC_G|isocitrate dehydrogenase 1|GO:0004449, GO:0006099, GO:0016616, GO:0055114|PF00180|IPR004434, IPR024084	1	2	2	2	0	0	1	1	1	0	1	1	0	0	1	1	1	1	1	1	0	0	0	0	0	2	1	1	0	0	0	0	1	1	1	1	1	0	0	0	1	0	0	1	1	0
	N1JM92	N1JM92	tr|N1JM92|N1JM92_BLUG1 Catalase-peroxidase OS=Blumeria graminis f. sp. hordei (strain DH14) GN=katG PE=3 SV=1	1	4	4	4	0	0	0	0	0	0	0	0	0	0	2	3	3	2	3	2	2	1	0	0	0	0	0	0	0	0	0	2	3	2	3	3	3	2	1	2	0	0	0	0	0	0
	HORVU1Hr1G022750	HORVU1Hr1G022750	HORVU1Hr1G022750.2;HORVU1Hr1G022750|chr1H:98022480-98027097|HC_G|Importin subunit alpha-1b|GO:0005488, GO:0005515, GO:0005634, GO:0005737, GO:0006606, GO:0008565|PF00514, PF01749, PF16186|IPR000225, IPR002652, IPR011989, IPR016024, IPR024931, IPR032413	1	2	2	2	1	1	2	2	2	2	1	2	1	0	1	1	0	0	1	1	1	0	1	2	1	1	1	2	0	2	1	0	1	0	1	1	1	1	0	1	2	1	1	1	2	2
	HORVU1Hr1G056510	HORVU1Hr1G056510	HORVU1Hr1G056510.2;HORVU1Hr1G056510|chr1H:414864898-414869005|HC_G|50S ribosomal protein L1|GO:0003723, GO:0003735, GO:0006412, GO:0015934|PF00687|IPR005878, IPR016094, IPR016095, IPR023673, IPR023674, IPR028364	1	6	6	6	2	4	4	2	4	4	3	3	3	4	5	5	4	5	4	6	5	4	4	4	3	3	4	1	0	3	3	5	5	4	1	6	5	5	3	4	4	2	3	2	3	1
	HORVU3Hr1G095450	HORVU3Hr1G095450	HORVU3Hr1G095450.1;HORVU3Hr1G095450|chr3H:650221061-650226982|HC_G|DEK domain-containing chromatin associated protein|GO:0003677|PF08766|IPR009057, IPR014876	1	2	2	2	0	1	1	1	1	1	1	1	1	1	1	1	1	1	2	2	1	0	1	1	1	1	1	1	1	1	1	1	1	1	2	2	2	1	1	1	1	1	1	1	1	1
	HORVU4Hr1G019290	HORVU4Hr1G019290	HORVU4Hr1G019290.2;HORVU4Hr1G019290|chr4H:91783284-91790006|HC_G|Protein TPLATE|none|none|none	1	2	2	2	1	2	1	2	2	2	1	2	2	1	1	2	2	2	2	1	0	0	2	2	1	2	2	2	0	2	1	1	1	1	2	2	2	1	0	1	2	1	1	2	1	2
	HORVU1Hr1G043830	HORVU1Hr1G043830	HORVU1Hr1G043830.1;HORVU1Hr1G043830|chr1H:319459878-319462796|HC_G|alpha-galactosidase 1|GO:0003824, GO:0004553, GO:0005975|PF16499|IPR000111, IPR002241, IPR013780, IPR013785, IPR017853	1	7	7	7	0	3	6	5	7	5	4	6	6	1	1	5	6	6	6	6	1	1	5	7	4	7	5	6	3	4	3	0	4	4	5	6	5	3	0	2	4	4	4	3	5	5
	HORVU5Hr1G036250;HORVU4Hr1G019840;HORVU1Hr1G002500	HORVU5Hr1G036250;HORVU4Hr1G019840;HORVU1Hr1G002500	HORVU5Hr1G036250.2;HORVU5Hr1G036250|chr5H:255509782-255512098|HC_G|V-type proton ATPase 16 kDa proteolipid subunit|GO:0015078, GO:0015991, GO:0033177, GO:0033179|PF00137|IPR000245, IPR002379, IPR011555;HORVU4Hr1G019840.1;HORVU4Hr1G019840|chr4H:95320550-953	3	1	1	1	1	1	1	1	1	1	1	1	1	1	1	1	1	1	1	1	1	1	1	1	1	1	1	1	1	1	0	1	1	1	1	1	1	1	1	1	1	1	1	1	1	1
	HORVU6Hr1G011120	HORVU6Hr1G011120	HORVU6Hr1G011120.1;HORVU6Hr1G011120|chr6H:19567405-19572281|HC_G|Glutathione S-transferase family protein|GO:0005515|PF13409, PF13410|IPR004045, IPR010987, IPR012336	1	5	5	5	0	1	4	3	3	3	2	3	2	1	4	4	5	4	4	4	3	2	2	1	3	3	4	3	2	3	0	1	2	2	4	4	4	2	1	4	4	1	3	3	4	3
	HORVU6Hr1G034650	HORVU6Hr1G034650	HORVU6Hr1G034650.1;HORVU6Hr1G034650|chr6H:163195873-163197063|HC_G|S-adenosylmethionine synthase 4|GO:0004478, GO:0005524, GO:0006556|PF00438, PF02772, PF02773|IPR002133, IPR022628, IPR022629, IPR022630, IPR022631, IPR022636	1	10	4	4	4	8	10	10	10	10	10	10	10	6	7	7	7	6	7	7	6	7	9	9	9	10	9	10	5	9	6	4	6	5	7	6	7	5	4	6	8	8	8	8	9	8
	HORVU0Hr1G004700	HORVU0Hr1G004700	HORVU0Hr1G004700.1;HORVU0Hr1G004700|chrUn:27157663-27160063|HC_G|40S ribosomal protein S10|none|PF03501|IPR005326	1	5	3	3	3	3	5	4	4	4	5	4	4	4	5	3	4	4	3	5	5	5	3	4	3	3	5	5	3	3	3	3	1	3	3	5	3	3	2	2	4	4	5	5	5	4
	HORVU7Hr1G109770	HORVU7Hr1G109770	HORVU7Hr1G109770.1;HORVU7Hr1G109770|chr7H:628801065-628813407|HC_G|V-type ATP synthase alpha chain|GO:0005524, GO:0015991, GO:0015992, GO:0016820, GO:0033178, GO:0033180, GO:0046034, GO:0046961|PF00006, PF00306, PF02874, PF16886|IPR000194, IPR000793, IPR00	1	33	33	31	27	29	28	29	32	30	29	29	29	23	24	26	25	27	26	24	23	24	27	28	28	30	29	32	25	29	29	24	24	26	25	26	26	25	20	22	30	29	27	29	32	28
	HORVU1Hr1G002840	HORVU1Hr1G002840	HORVU1Hr1G002840.6;HORVU1Hr1G002840|chr1H:5769472-5771081|HC_G|actin 7|none|PF00022|IPR004000, IPR004001, IPR020902	1	35	35	7	22	30	30	32	32	29	28	31	28	23	27	28	25	27	27	26	26	27	24	30	30	28	32	33	28	29	26	24	26	26	28	28	28	25	23	26	28	30	33	31	31	31
	HORVU2Hr1G077630	HORVU2Hr1G077630	HORVU2Hr1G077630.1;HORVU2Hr1G077630|chr2H:561598801-561600029|HC_G|Histone H2B.1|GO:0000786, GO:0003677, GO:0046982|PF00125|IPR000558, IPR007125, IPR009072	1	14	2	2	6	13	12	10	11	11	11	11	11	5	10	11	11	12	11	11	11	10	13	12	11	11	12	12	10	12	10	7	11	11	11	12	11	11	7	12	12	12	12	11	13	12
	HORVU3Hr1G057090	HORVU3Hr1G057090	HORVU3Hr1G057090.1;HORVU3Hr1G057090|chr3H:427499139-427506740|HC_G|carbonic anhydrase 2|GO:0004089, GO:0008270, GO:0015976|PF00484|IPR001765, IPR015892	1	3	3	1	2	3	3	3	3	3	3	2	2	0	3	3	2	2	3	2	3	3	2	3	3	3	3	3	2	2	2	2	2	1	1	3	2	3	2	1	3	3	3	3	3	3
	HORVU2Hr1G110110	HORVU2Hr1G110110	HORVU2Hr1G110110.1;HORVU2Hr1G110110|chr2H:718879424-718884105|HC_G|serine hydroxymethyltransferase 4|GO:0003824, GO:0016740|PF00464|IPR001085, IPR015421, IPR015424	1	3	3	2	2	2	2	3	2	2	2	3	2	3	2	3	3	3	2	2	1	0	2	3	2	2	2	2	0	2	1	3	1	1	3	3	1	1	0	1	2	2	2	2	3	2
+	HORVU5Hr1G069960	HORVU5Hr1G069960	HORVU5Hr1G069960.1;HORVU5Hr1G069960|chr5H:526495412-526508081|HC_G|purine permease 3|none|PF16913|none	1	2	2	2	2	1	2	2	2	2	1	2	1	1	1	1	1	1	1	1	1	1	1	1	2	2	2	2	2	2	2	1	1	1	1	1	1	1	1	0	2	2	1	1	1	2
	HORVU5Hr1G072420	HORVU5Hr1G072420	HORVU5Hr1G072420.2;HORVU5Hr1G072420|chr5H:535442554-535446369|HC_G|HEAT SHOCK PROTEIN 81.4|GO:0005524, GO:0006457, GO:0006950, GO:0051082|PF00183, PF02518|IPR001404, IPR003594, IPR019805, IPR020568, IPR020575	1	38	38	25	23	25	22	32	33	32	28	32	30	17	22	28	27	30	32	26	23	18	22	27	24	32	32	31	20	25	21	26	23	23	31	27	29	20	11	21	28	27	31	32	33	32
	HORVU5Hr1G092180	HORVU5Hr1G092180	HORVU5Hr1G092180.1;HORVU5Hr1G092180|chr5H:587709753-587726211|HC_G|Nuclear pore membrane glycoprotein 210|none|none|IPR003343, IPR008964	1	2	2	2	1	1	2	1	2	0	1	0	0	0	1	1	0	1	1	0	1	0	1	2	0	1	2	1	1	0	0	1	1	1	1	0	0	1	1	1	2	0	1	0	2	2
	HORVU2Hr1G016740;HORVU1Hr1G068440;HORVU4Hr1G052210;HORVU3Hr1G079210;HORVU3Hr1G040040;HORVU0Hr1G001270;HORVU3Hr1G038010	HORVU2Hr1G016740;HORVU1Hr1G068440;HORVU4Hr1G052210;HORVU3Hr1G079210;HORVU3Hr1G040040;HORVU0Hr1G001270;HORVU3Hr1G038010	HORVU2Hr1G016740.1;HORVU2Hr1G016740|chr2H:38598092-38600701|HC_G|calmodulin 5|GO:0005509|PF13499, PF13833|IPR002048, IPR011992, IPR018247;HORVU1Hr1G068440.2;HORVU1Hr1G068440|chr1H:481409916-481411810|HC_G|calmodulin 5|GO:0005509|PF13499, PF13833|IPR002048,	7	2	2	2	0	1	1	1	2	1	2	2	1	0	0	1	1	1	1	1	1	0	2	2	2	2	2	1	0	2	0	0	0	0	1	1	1	1	0	0	2	2	2	1	2	1
	HORVU3Hr1G050290	HORVU3Hr1G050290	HORVU3Hr1G050290.1;HORVU3Hr1G050290|chr3H:358870178-358889112|HC_G|myosin 1|GO:0003774, GO:0005515, GO:0005524, GO:0016459|PF00063, PF00612, PF01843, PF02736|IPR000048, IPR001609, IPR002710, IPR004009, IPR027417	1	4	4	3	0	3	3	1	2	3	3	3	3	0	1	2	1	2	1	1	1	2	1	1	3	0	3	2	2	1	0	1	2	1	1	0	1	2	1	2	2	1	3	3	3	2
	HORVU4Hr1G010300	HORVU4Hr1G010300	HORVU4Hr1G010300.10;HORVU4Hr1G010300|chr4H:30750757-30754893|HC_G|Cathepsin B-like cysteine proteinase 5|GO:0004197, GO:0006508, GO:0008234, GO:0050790|PF00112, PF08127|IPR000169, IPR000668, IPR012599, IPR025660	1	1	1	1	1	1	1	0	0	1	0	1	1	0	0	1	1	1	1	0	1	1	1	0	1	1	1	0	0	0	1	1	1	1	1	1	1	1	1	1	0	1	1	1	1	0
	HORVU5Hr1G038090	HORVU5Hr1G038090	HORVU5Hr1G038090.3;HORVU5Hr1G038090|chr5H:275038105-275051381|HC_G|Dihydrolipoyllysine-residue acetyltransferase component of pyruvate dehydrogenase complex|GO:0008152, GO:0016746|PF00198, PF00364, PF02817|IPR000089, IPR001078, IPR003016, IPR004167, IPR011	1	1	1	1	0	0	0	0	0	0	0	0	0	0	0	1	0	1	0	0	0	0	0	0	0	0	0	0	0	0	0	0	0	0	0	0	1	0	0	0	0	0	0	0	0	0
	HORVU6Hr1G036660	HORVU6Hr1G036660	HORVU6Hr1G036660.13;HORVU6Hr1G036660|chr6H:181328982-181340070|HC_G|Coatomer, beta subunit|GO:0005198, GO:0005515, GO:0006886, GO:0016192, GO:0030117|PF00400, PF04053|IPR001680, IPR006692, IPR011990, IPR015943, IPR016453, IPR017986, IPR020472	1	8	4	4	6	5	7	7	7	7	5	7	6	6	5	5	3	6	4	5	6	4	6	6	4	8	7	8	6	5	4	4	6	3	7	6	6	4	3	4	7	6	8	8	8	8
	HORVU3Hr1G034750	HORVU3Hr1G034750	HORVU3Hr1G034750.2;HORVU3Hr1G034750|chr3H:190498968-190503530|HC_G|Importin subunit alpha-1a|GO:0005488, GO:0005515, GO:0005634, GO:0005737, GO:0006606, GO:0008565|PF00514, PF01749, PF16186|IPR000225, IPR002652, IPR011989, IPR016024, IPR024931, IPR032413	1	1	1	1	0	1	1	1	1	0	1	1	1	1	0	0	1	1	1	0	0	1	1	0	1	1	1	1	1	0	0	1	0	1	0	0	1	0	1	0	0	1	1	1	0	0
	HORVU1Hr1G031600;HORVU7Hr1G085110	HORVU1Hr1G031600;HORVU7Hr1G085110	HORVU1Hr1G031600.1;HORVU1Hr1G031600|chr1H:191959614-191965456|HC_G|ATP synthase gamma chain|GO:0015986, GO:0045261, GO:0046933, GO:0046961|PF00231|IPR000131, IPR023632, IPR023633;HORVU7Hr1G085110.1;HORVU7Hr1G085110|chr7H:514243623-514244954|HC_G|ATP syntha	2	5	5	5	3	3	3	5	4	4	5	5	3	1	2	1	2	1	1	1	2	1	4	3	3	4	5	5	2	3	2	2	1	2	2	2	2	2	0	0	5	4	5	4	5	5
	HORVU6Hr1G048410;HORVU3Hr1G029200	HORVU6Hr1G048410;HORVU3Hr1G029200	HORVU6Hr1G048410.6;HORVU6Hr1G048410|chr6H:293085943-293112209|HC_G|phosphoenolpyruvate carboxylase 3|GO:0003824, GO:0006099, GO:0008964, GO:0015977|PF00311|IPR015813, IPR018129, IPR021135, IPR022805;HORVU3Hr1G029200.1;HORVU3Hr1G029200|chr3H:133974982-13397	2	6	2	2	1	1	1	2	2	2	1	2	2	2	1	1	3	3	3	1	0	0	2	2	0	2	2	3	1	1	2	2	2	2	3	2	3	1	1	2	2	2	2	2	3	2
	HORVU1Hr1G044000	HORVU1Hr1G044000	HORVU1Hr1G044000.1;HORVU1Hr1G044000|chr1H:321395868-321396912|HC_G|Plant basic secretory protein (BSP) family protein|none|PF04450|IPR007541	1	1	1	1	0	1	1	1	1	1	0	1	1	0	0	1	1	1	1	1	0	0	1	1	1	1	1	1	0	1	1	0	1	1	1	1	1	1	0	1	1	0	0	1	1	1
	HORVU4Hr1G071960;HORVU4Hr1G072010;HORVU1Hr1G060370;HORVU1Hr1G060340;HORVU1Hr1G049910;HORVU0Hr1G038060	HORVU4Hr1G071960;HORVU4Hr1G072010;HORVU1Hr1G060370;HORVU1Hr1G060340;HORVU1Hr1G049910	HORVU4Hr1G071960.2;HORVU4Hr1G071960|chr4H:582567169-582572246|HC_G|cell division cycle 48|GO:0005524, GO:0016787|PF00004, PF02359, PF02933|IPR003338, IPR003593, IPR003959, IPR003960, IPR004201, IPR005938, IPR009010, IPR027417, IPR029067;HORVU4Hr1G072010.1;	6	24	24	20	10	16	17	21	21	17	17	18	17	11	14	16	14	18	18	15	10	11	15	18	17	21	18	20	13	18	14	9	15	13	16	18	16	12	9	13	21	18	18	20	20	18
	HORVU5Hr1G056040;HORVU5Hr1G055950	HORVU5Hr1G056040;HORVU5Hr1G055950	HORVU5Hr1G056040.1;HORVU5Hr1G056040|chr5H:438403126-438404116|HC_G|Cysteine-rich venom protein|GO:0005576|PF00188|IPR001283, IPR002413, IPR014044, IPR018244;HORVU5Hr1G055950.2;HORVU5Hr1G055950|chr5H:438233679-438234431|HC_G|Cysteine-rich venom protein|GO:0	2	2	2	2	0	0	0	2	2	2	0	0	1	0	0	2	0	2	2	1	0	0	0	0	0	0	2	1	2	2	1	0	0	1	2	2	2	0	1	1	0	0	0	1	1	2
	HORVU1Hr1G006860	HORVU1Hr1G006860	HORVU1Hr1G006860.7;HORVU1Hr1G006860|chr1H:13574730-13581911|HC_G|Glucose-6-phosphate isomerase|GO:0004347, GO:0006094, GO:0006096|PF00342|IPR001672, IPR018189, IPR023096	1	8	8	8	4	6	3	5	7	5	3	3	3	5	4	2	5	6	6	4	2	2	3	6	4	6	5	6	2	6	4	1	4	4	6	6	6	3	2	4	5	5	4	6	5	5
	HORVU6Hr1G062820	HORVU6Hr1G062820	HORVU6Hr1G062820.3;HORVU6Hr1G062820|chr6H:420596510-420599358|HC_G|beta-xylosidase 3|GO:0004553, GO:0005975|PF00933, PF01915, PF14310|IPR001764, IPR002772, IPR017853, IPR026891	1	4	4	4	1	4	3	4	4	2	3	3	2	2	1	3	3	3	3	3	1	2	3	4	4	2	4	3	2	3	2	2	2	3	3	2	3	1	0	1	1	4	3	2	3	3
	N1JB12	N1JB12	tr|N1JB12|N1JB12_BLUG1 Putative 40S ribosomal protein S14 OS=Blumeria graminis f. sp. hordei (strain DH14) GN=BGHDH14_bgh00960 PE=3 SV=1	1	13	13	12	1	1	1	1	1	1	1	1	1	12	11	12	2	5	3	13	10	10	1	1	1	1	1	1	1	1	1	9	11	8	4	5	7	10	11	10	1	1	1	1	1	1
	HORVU6Hr1G019290;HORVU3Hr1G021700	HORVU6Hr1G019290	HORVU6Hr1G019290.2;HORVU6Hr1G019290|chr6H:51812611-51815951|HC_G|Leucine-rich repeat receptor-like protein kinase family protein|GO:0005515|PF13855|IPR001611, IPR032675	2	6	6	4	2	5	6	5	5	5	5	6	4	3	3	5	5	4	3	4	2	3	6	5	5	5	5	5	5	6	5	3	4	4	5	5	5	3	0	4	5	5	5	4	5	5
	HORVU5Hr1G102620	HORVU5Hr1G102620	HORVU5Hr1G102620.1;HORVU5Hr1G102620|chr5H:614470165-614473954|HC_G|Amaranthin-like lectin|GO:0005576, GO:0009405|PF01117, PF07468|IPR005830, IPR008998, IPR023307	1	16	16	16	10	14	11	14	16	15	14	16	14	3	10	10	13	12	14	10	12	9	12	13	14	14	15	14	12	13	13	10	9	8	11	12	13	8	10	10	11	13	12	14	16	14
+	HORVU4Hr1G007520	HORVU4Hr1G007520	HORVU4Hr1G007520.2;HORVU4Hr1G007520|chr4H:19711862-19716600|HC_G|Coatomer, alpha subunit|GO:0005198, GO:0005515, GO:0006886, GO:0016192, GO:0030117, GO:0030126|PF00400, PF04053, PF06957|IPR001680, IPR006692, IPR010714, IPR015943, IPR016391, IPR017986, IPR0	1	13	5	5	11	11	12	10	11	11	10	12	11	7	11	7	9	6	8	9	10	8	10	10	10	9	12	11	7	11	7	8	8	7	9	9	11	10	9	9	12	10	11	9	12	11
	HORVU5Hr1G114220;HORVU2Hr1G040910	HORVU5Hr1G114220;HORVU2Hr1G040910	HORVU5Hr1G114220.1;HORVU5Hr1G114220|chr5H:643413659-643414979|HC_G|Late embryogenesis abundant (LEA) hydroxyproline-rich glycoprotein family|none|PF03168|IPR004864;HORVU2Hr1G040910.1;HORVU2Hr1G040910|chr2H:199072667-199076389|HC_G|Late embryogenesis abunda	2	1	1	1	0	1	1	1	1	1	1	1	1	0	0	1	0	1	1	0	0	0	1	1	1	1	1	1	1	1	1	0	1	0	1	1	1	1	0	0	1	0	1	1	1	0
	HORVU7Hr1G006160;HORVU1Hr1G080480	HORVU7Hr1G006160	HORVU7Hr1G006160.4;HORVU7Hr1G006160|chr7H:8000958-8002650|HC_G|6-phosphogluconate dehydrogenase, decarboxylating 1|GO:0004616, GO:0006098, GO:0016491, GO:0055114|PF00393, PF03446|IPR006113, IPR006114, IPR006115, IPR006183, IPR008927, IPR012284, IPR013328,	2	14	14	14	3	8	7	10	9	9	7	10	9	3	5	7	11	12	13	9	9	4	5	9	6	10	7	10	4	7	5	6	6	7	11	11	12	5	4	5	8	8	9	9	10	10
	HORVU1Hr1G020690;HORVU7Hr1G098110	HORVU1Hr1G020690	HORVU1Hr1G020690.5;HORVU1Hr1G020690|chr1H:82141515-82143479|HC_G|Peroxidase superfamily protein|GO:0004601, GO:0006979, GO:0020037, GO:0055114|PF00141|IPR000823, IPR002016, IPR010255	2	14	14	14	6	11	12	12	11	11	10	11	11	11	9	13	13	14	14	12	11	11	11	11	13	12	13	13	11	12	10	8	10	12	14	14	14	10	6	12	9	9	10	10	12	12
	HORVU1Hr1G049920;HORVU4Hr1G073130;HORVU6Hr1G015790;HORVU6Hr1G005950;HORVU6Hr1G015760;HORVU4Hr1G070240;HORVU1Hr1G072190;HORVU1Hr1G078530;HORVU1Hr1G078480;HORVU7Hr1G110190;HORVU3Hr1G034060;HORVU0Hr1G006420;HORVU6Hr1G008320;HORVU1Hr1G091370;HORVU7Hr1G110170;HORVU3Hr1G013530;HORVU3Hr1G013680;HORVU7Hr1G110090;HORVU7Hr1G110310;HORVU6Hr1G008470;HORVU6Hr1G006110;HORVU1Hr1G085540;HORVU7Hr1G110290;HORVU7Hr…	HORVU1Hr1G049920;HORVU4Hr1G073130;HORVU6Hr1G015790;HORVU6Hr1G005950;HORVU6Hr1G015760;HORVU4Hr1G070240;HORVU1Hr1G072190;HORVU1Hr1G078530;HORVU1Hr1G078480;HORVU7Hr1G110190;HORVU3Hr1G034060;HORVU0Hr1G006420;HORVU6Hr1G008320;HORVU1Hr1G091370;HORVU7Hr1G110170;HORVU3Hr1G013530;HORVU3Hr1G013680;HORVU7Hr1G110090;HORVU7Hr1G110310;HORVU6Hr1G008470;HORVU6Hr1G006110;HORVU1Hr1G085540;HORVU7Hr1G110290	HORVU1Hr1G049920.1;HORVU1Hr1G049920|chr1H:369669475-369669936|HC_G|Histone H2B.1|GO:0000786, GO:0003677, GO:0046982|PF00125|IPR000558, IPR007125, IPR009072;HORVU4Hr1G073130.1;HORVU4Hr1G073130|chr4H:588241721-588242914|HC_G|Histone H2B.1|GO:0000786, GO:0003	27	13	1	1	7	12	10	9	10	10	10	10	10	4	9	10	10	11	10	10	10	10	12	11	10	10	11	11	11	11	10	7	10	10	10	11	10	9	7	10	11	11	11	10	12	11
	HORVU5Hr1G048010;N1J8C8	HORVU5Hr1G048010	HORVU5Hr1G048010.1;HORVU5Hr1G048010|chr5H:372531985-372543299|HC_G|Clathrin, heavy chain|GO:0005198, GO:0005488, GO:0005515, GO:0006886, GO:0016192, GO:0030130, GO:0030132|PF00637, PF01394, PF09268, PF13838|IPR000547, IPR001473, IPR011990, IPR012331, IPR01	2	40	40	23	9	33	33	36	37	29	28	38	30	18	29	28	30	34	33	29	19	18	33	37	29	36	36	34	29	35	18	23	29	23	32	33	32	22	5	23	37	31	35	35	38	33
	HORVU1Hr1G042220	HORVU1Hr1G042220	HORVU1Hr1G042220.1;HORVU1Hr1G042220|chr1H:304750798-304752518|HC_G|40S ribosomal protein S17-4|GO:0003735, GO:0005622, GO:0005840, GO:0006412|PF00833|IPR001210	1	14	14	14	10	12	10	10	9	12	12	11	12	10	11	12	8	10	7	12	11	11	10	9	11	9	11	10	11	12	11	11	11	11	9	9	8	11	12	11	13	12	12	11	14	11
	HORVU0Hr1G017360;HORVU7Hr1G029860	HORVU0Hr1G017360;HORVU7Hr1G029860	HORVU0Hr1G017360.1;HORVU0Hr1G017360|chrUn:92454430-92455114|HC_G|60S ribosomal protein L39-1|GO:0003735, GO:0005622, GO:0005840, GO:0006412|PF00832|IPR000077, IPR020083, IPR023626;HORVU7Hr1G029860.1;HORVU7Hr1G029860|chr7H:56813646-56814417|HC_G|60S ribosom	2	2	2	2	2	2	2	2	1	2	2	2	2	1	2	2	1	1	2	2	2	2	2	1	2	1	1	2	2	2	2	2	2	2	1	1	2	2	2	2	2	2	2	2	2	2
	HORVU1Hr1G022990	HORVU1Hr1G022990	HORVU1Hr1G022990.1;HORVU1Hr1G022990|chr1H:100042603-100068885|HC_G|Chaperone protein dnaJ 2|GO:0006457, GO:0051082|PF00226, PF01556|IPR001623, IPR002939, IPR008971, IPR018253	1	4	4	4	2	2	2	2	2	2	2	2	1	2	2	2	3	3	2	2	2	2	2	2	2	2	2	2	2	2	1	2	2	2	3	3	3	1	1	1	2	2	2	2	2	2
	HORVU5Hr1G066960	HORVU5Hr1G066960	HORVU5Hr1G066960.2;HORVU5Hr1G066960|chr5H:509764365-509768931|HC_G|Formate--tetrahydrofolate ligase|GO:0004329, GO:0005524, GO:0009396|PF01268|IPR000559, IPR020628, IPR027417	1	9	9	9	3	7	6	7	8	5	5	6	6	2	3	4	4	7	6	4	3	3	6	7	5	7	7	7	6	6	6	2	4	4	4	6	5	3	2	3	7	7	6	7	8	7
	HORVU2Hr1G117740	HORVU2Hr1G117740	HORVU2Hr1G117740.2;HORVU2Hr1G117740|chr2H:740889789-740894825|HC_G|Fe superoxide dismutase 2|GO:0004784, GO:0006801, GO:0046872, GO:0055114|PF00081, PF02777|IPR001189, IPR019831, IPR019832, IPR019833	1	6	6	6	2	3	3	6	5	4	4	6	5	2	2	3	3	5	4	4	3	2	2	3	4	5	5	6	3	4	1	2	2	2	4	3	3	2	1	2	5	3	4	6	5	5
	HORVU5Hr1G099820	HORVU5Hr1G099820	HORVU5Hr1G099820.1;HORVU5Hr1G099820|chr5H:610689744-610695757|HC_G|citrate synthase 3|GO:0006099, GO:0046912|PF00285|IPR002020, IPR016142, IPR016143, IPR019810	1	4	4	4	0	3	2	3	3	3	3	3	3	0	0	1	2	3	3	0	0	0	2	2	3	3	3	3	1	2	0	2	1	2	3	3	2	1	1	1	2	2	3	3	3	3
+	HORVU3Hr1G059320;HORVU1Hr1G069480;HORVU0Hr1G025810	HORVU3Hr1G059320	HORVU3Hr1G059320.2;HORVU3Hr1G059320|chr3H:449662731-449666771|HC_G|V-type proton ATPase subunit E|GO:0015991, GO:0033178, GO:0046961|PF01991|IPR002842	3	18	18	14	16	15	17	17	14	16	16	15	16	15	15	15	16	16	16	16	15	14	15	16	17	13	17	18	16	16	16	16	16	17	16	14	16	16	15	16	18	17	17	17	17	16
	HORVU1Hr1G028720	HORVU1Hr1G028720	HORVU1Hr1G028720.7;HORVU1Hr1G028720|chr1H:157551768-157553341|HC_G|Mitochondrial 2-oxoglutarate/malate carrier protein|none|PF00153|IPR018108, IPR023395	1	6	6	3	5	5	5	6	4	5	5	4	4	3	5	4	4	4	6	4	4	4	3	5	5	5	6	6	5	5	3	4	3	4	4	4	4	4	3	5	6	5	5	5	6	4
	HORVU3Hr1G083760	HORVU3Hr1G083760	HORVU3Hr1G083760.1;HORVU3Hr1G083760|chr3H:605098857-605101569|HC_G|Subtilisin-like protease|GO:0004252, GO:0006508|PF00082, PF05922|IPR000209, IPR009020, IPR010259, IPR015500, IPR023828	1	6	4	4	2	5	6	6	6	6	5	6	4	3	3	3	4	3	4	4	1	4	6	5	5	5	5	5	4	6	3	1	4	3	3	4	4	3	0	3	6	5	5	4	6	5
	HORVU1Hr1G018710	HORVU1Hr1G018710	HORVU1Hr1G018710.2;HORVU1Hr1G018710|chr1H:69603730-69607758|HC_G|Carboxypeptidase Y homolog A|GO:0004185, GO:0006508|PF00450|IPR001563, IPR018202, IPR029058	1	8	8	8	1	7	7	7	6	7	7	7	5	4	6	6	7	7	7	7	5	4	6	7	6	7	5	7	6	7	6	4	7	6	7	8	8	3	2	7	7	5	6	7	6	7
	HORVU6Hr1G064140	HORVU6Hr1G064140	HORVU6Hr1G064140.2;HORVU6Hr1G064140|chr6H:433610881-433613185|HC_G|Aquaporin-like superfamily protein|GO:0005215, GO:0006810, GO:0016020|PF00230|IPR000425, IPR022357, IPR023271	1	5	1	1	3	5	5	5	4	4	5	4	4	3	4	5	5	5	5	5	3	4	4	5	5	4	5	5	4	4	4	3	5	4	5	3	4	3	2	3	5	5	5	5	5	5
	HORVU4Hr1G002530	HORVU4Hr1G002530	HORVU4Hr1G002530.2;HORVU4Hr1G002530|chr4H:4892663-4896374|HC_G|tubulin beta chain 4|GO:0003924, GO:0005200, GO:0005525, GO:0005874, GO:0007017|PF00091, PF03953|IPR000217, IPR002453, IPR003008, IPR008280, IPR017975, IPR018316, IPR023123	1	16	4	3	11	14	14	14	15	15	11	15	14	9	10	11	13	14	14	13	10	7	14	15	12	15	14	13	12	13	8	7	13	8	14	12	13	8	8	9	14	14	15	14	14	13
	HORVU3Hr1G059060	HORVU3Hr1G059060	HORVU3Hr1G059060.2;HORVU3Hr1G059060|chr3H:446058348-446062780|HC_G|Isocitrate dehydrogenase [NADP]|GO:0000287, GO:0004450, GO:0006102, GO:0016616, GO:0051287, GO:0055114|PF00180|IPR004790, IPR019818, IPR024084	1	3	2	2	2	2	1	3	3	2	2	3	2	0	1	2	2	3	2	1	1	0	1	2	2	3	3	3	1	2	1	0	0	0	2	3	3	1	0	0	3	3	2	3	3	3
	HORVU3Hr1G066430	HORVU3Hr1G066430	HORVU3Hr1G066430.3;HORVU3Hr1G066430|chr3H:505516326-505517488|HC_G|60S ribosomal protein L28-1|none|PF01778|IPR029004	1	7	7	6	7	6	7	5	5	7	7	7	6	5	6	6	5	5	6	6	6	6	6	6	6	4	6	5	5	6	7	6	6	6	3	5	3	6	6	6	6	6	7	5	6	6
+	HORVU1Hr1G059570	HORVU1Hr1G059570	HORVU1Hr1G059570.2;HORVU1Hr1G059570|chr1H:433922139-433923652|HC_G|60S ribosomal protein L29-1|GO:0003735, GO:0005622, GO:0005840, GO:0006412|PF01779|IPR002673	1	1	1	1	0	0	1	1	0	1	1	1	1	0	0	1	0	0	0	0	1	1	0	0	0	0	0	0	0	0	0	1	1	1	0	0	1	0	1	0	0	0	1	0	1	1
	HORVU5Hr1G113180	HORVU5Hr1G113180	HORVU5Hr1G113180.1;HORVU5Hr1G113180|chr5H:641062369-641066702|HC_G|Heat shock 70 kDa protein 3|none|PF00012|IPR013126, IPR018181, IPR029047, IPR029048	1	26	26	7	13	19	16	24	23	20	19	21	17	11	14	17	21	23	21	17	15	14	15	21	15	23	24	23	14	17	15	15	16	14	19	21	23	13	13	15	18	22	19	24	25	23
	HORVU7Hr1G076930;HORVU6Hr1G087840;HORVU6Hr1G037400;HORVU5Hr1G064780;HORVU5Hr1G005360;HORVU3Hr1G107770;HORVU2Hr1G051430;HORVU1Hr1G092420;HORVU1Hr1G065350;HORVU1Hr1G048180;HORVU1Hr1G018890;HORVU0Hr1G038030;HORVU0Hr1G037550;HORVU0Hr1G036470;HORVU0Hr1G035300;HORVU0Hr1G034860;HORVU0Hr1G033970;HORVU0Hr1G033600;HORVU0Hr1G033130;HORVU0Hr1G031250;HORVU0Hr1G028640;HORVU0Hr1G026990;HORVU0Hr1G025180;HORVU0Hr…	HORVU7Hr1G076930;HORVU6Hr1G087840;HORVU6Hr1G037400;HORVU5Hr1G064780;HORVU5Hr1G005360;HORVU3Hr1G107770;HORVU2Hr1G051430;HORVU1Hr1G092420;HORVU1Hr1G065350;HORVU1Hr1G048180;HORVU1Hr1G018890;HORVU0Hr1G038030;HORVU0Hr1G037550;HORVU0Hr1G036470;HORVU0Hr1G035300;HORVU0Hr1G034860;HORVU0Hr1G033970;HORVU0Hr1G033600;HORVU0Hr1G033130;HORVU0Hr1G031250;HORVU0Hr1G028640;HORVU0Hr1G026990;HORVU0Hr1G025180;HORVU0Hr…	HORVU7Hr1G076930.1;HORVU7Hr1G076930|chr7H:449942186-449942458|HC_G|30S ribosomal protein S15, chloroplastic|GO:0003735, GO:0005622, GO:0005840, GO:0006412|PF00312|IPR000589, IPR005290, IPR009068;HORVU6Hr1G087840.1;HORVU6Hr1G087840|chr6H:565278683-565278955	27	2	2	2	0	1	1	0	1	1	1	0	0	0	1	1	1	0	0	1	1	1	1	1	1	1	1	0	0	0	0	1	1	1	0	1	1	1	1	1	1	0	0	0	0	0
	HORVU1Hr1G057170	HORVU1Hr1G057170	HORVU1Hr1G057170.11;HORVU1Hr1G057170|chr1H:418575466-418580477|HC_G|annexin 4|GO:0005509, GO:0005544|PF00191|IPR018502	1	11	11	11	6	10	11	10	10	10	9	10	10	6	10	8	10	9	10	9	10	10	10	11	10	11	10	11	8	11	11	9	10	7	10	9	10	7	8	10	10	10	10	11	11	11
	HORVU6Hr1G091520	HORVU6Hr1G091520	HORVU6Hr1G091520.9;HORVU6Hr1G091520|chr6H:575724869-575728525|HC_TE|FAR1-related sequence 3|GO:0008270|PF03101, PF10551|IPR004330, IPR007527, IPR018289	1	2	2	2	1	2	2	2	2	2	2	2	2	2	1	2	2	2	2	2	2	1	1	0	2	2	2	2	0	2	2	2	2	2	1	2	1	1	1	2	2	1	2	2	2	2
	HORVU1Hr1G017170	HORVU1Hr1G017170	HORVU1Hr1G017170.1;HORVU1Hr1G017170|chr1H:57956392-57957655|HC_G|germin-like protein 10|GO:0030145, GO:0045735|PF00190|IPR001929, IPR006045, IPR011051, IPR014710, IPR019780	1	4	4	4	1	4	3	3	4	3	4	3	4	3	3	4	3	3	4	4	2	3	3	4	3	3	4	3	3	3	3	2	3	3	3	4	3	4	2	3	3	3	2	3	4	3
	HORVU5Hr1G114800;HORVU4Hr1G016850;HORVU7Hr1G019170	HORVU5Hr1G114800	HORVU5Hr1G114800.2;HORVU5Hr1G114800|chr5H:644557951-644558868|HC_G|strictosidine synthase-like 3|none|none|IPR011042	3	5	5	5	1	3	3	4	4	4	3	1	2	1	3	1	3	2	3	1	0	1	0	4	3	3	4	2	2	0	1	1	1	1	2	1	3	0	0	1	3	3	3	3	2	3
	HORVU5Hr1G095080;HORVU1Hr1G028570;HORVU1Hr1G015130;HORVU5Hr1G095060;HORVU3Hr1G075310;HORVU5Hr1G095220;HORVU7Hr1G068460;HORVU2Hr1G107630;HORVU2Hr1G119350;HORVU5Hr1G095040;HORVU3Hr1G034870	HORVU5Hr1G095080	HORVU5Hr1G095080.8;HORVU5Hr1G095080|chr5H:597573596-597578255|HC_G|Beta-glucosidase C|GO:0004553, GO:0005975|PF00933, PF01915|IPR001764, IPR002772, IPR017853	11	25	25	21	18	22	21	23	23	22	22	20	21	19	21	22	21	22	22	22	20	20	23	24	22	21	23	23	21	24	19	18	22	17	21	21	18	16	8	20	23	22	23	21	22	20
	HORVU6Hr1G054520	HORVU6Hr1G054520	HORVU6Hr1G054520.3;HORVU6Hr1G054520|chr6H:344797286-344800082|HC_G|glyceraldehyde-3-phosphate dehydrogenase C2|GO:0016620, GO:0055114|PF00044, PF02800|IPR016040, IPR020828, IPR020829, IPR020830, IPR020831	1	20	20	13	15	19	16	18	19	17	18	16	15	13	17	17	16	16	18	16	17	17	18	17	18	20	19	19	18	19	17	15	15	14	16	18	18	15	16	15	20	19	19	18	17	19
	HORVU5Hr1G124800	HORVU5Hr1G124800	HORVU5Hr1G124800.1;HORVU5Hr1G124800|chr5H:667418438-667421167|HC_G|Serine/threonine-protein kinase|GO:0004672, GO:0004674, GO:0005524, GO:0006468|PF00069, PF01453|IPR000719, IPR001480, IPR002290, IPR008271, IPR011009, IPR013320, IPR017441, IPR024171	1	1	1	1	0	1	1	1	0	1	1	1	1	0	1	1	1	1	1	0	1	0	1	1	0	1	1	1	0	0	1	1	1	1	1	1	1	1	1	1	1	0	0	1	1	1
	HORVU4Hr1G019530	HORVU4Hr1G019530	HORVU4Hr1G019530.3;HORVU4Hr1G019530|chr4H:94469623-94473993|HC_G|calcium-dependent protein kinase 2|GO:0004672, GO:0005509, GO:0005524, GO:0006468|PF00069, PF13499|IPR000719, IPR002048, IPR002290, IPR008271, IPR011009, IPR011992, IPR017441, IPR018247	1	2	2	2	0	1	2	2	2	2	2	1	2	0	2	2	2	2	2	2	1	0	1	1	2	2	2	2	1	2	0	1	2	2	2	2	1	2	1	1	2	1	1	2	2	1
	HORVU5Hr1G098740;HORVU0Hr1G011940	HORVU5Hr1G098740;HORVU0Hr1G011940	HORVU5Hr1G098740.1;HORVU5Hr1G098740|chr5H:608586875-608588528|HC_G|40S ribosomal protein S29|GO:0003723, GO:0003735, GO:0005622, GO:0005840, GO:0006412, GO:0015935|PF00253|IPR001209, IPR023676;HORVU0Hr1G011940.3;HORVU0Hr1G011940|chrUn:68387900-68388929|HC_	2	1	1	1	1	1	1	0	0	1	1	1	1	0	1	1	0	1	1	1	1	1	1	1	1	0	1	1	1	1	1	1	1	1	1	0	0	1	1	1	1	1	1	1	1	1
	HORVU7Hr1G086690	HORVU7Hr1G086690	HORVU7Hr1G086690.2;HORVU7Hr1G086690|chr7H:522782476-522786575|HC_G|beta galactosidase 1|GO:0004553, GO:0005975|PF01301, PF13364|IPR001944, IPR008979, IPR013781, IPR017853, IPR019801, IPR025300, IPR031330	1	6	6	6	0	5	4	3	3	4	4	5	3	1	1	3	3	3	3	3	1	2	5	4	5	2	5	2	4	4	2	1	3	1	2	3	3	1	0	1	3	3	6	4	4	3
	HORVU1Hr1G018060	HORVU1Hr1G018060	HORVU1Hr1G018060.2;HORVU1Hr1G018060|chr1H:64110347-64114041|HC_G|RNA-binding protein 8A|GO:0000166, GO:0003676, GO:0003723, GO:0005634, GO:0005737, GO:0006396|PF00076|IPR000504, IPR008111, IPR012677	1	2	2	2	0	0	0	0	0	0	0	0	0	1	0	1	2	1	2	2	1	0	0	0	0	0	0	0	0	0	0	0	1	0	2	2	2	0	1	1	0	0	0	0	0	0
	HORVU7Hr1G033230;HORVU0Hr1G019020;HORVU7Hr1G007220	HORVU7Hr1G033230	HORVU7Hr1G033230.8;HORVU7Hr1G033230|chr7H:67727548-67732222|HC_G|sucrose synthase 4|GO:0005985, GO:0016157|PF00534, PF00862|IPR000368, IPR001296, IPR012820	3	22	22	18	3	10	6	19	20	13	12	16	15	4	8	11	13	19	17	16	14	9	8	14	10	19	18	21	12	13	6	7	12	15	19	17	18	12	6	12	14	11	12	14	18	18
	HORVU2Hr1G115670	HORVU2Hr1G115670	HORVU2Hr1G115670.1;HORVU2Hr1G115670|chr2H:735270108-735270735|HC_G|beta-D-xylosidase 4|GO:0004553, GO:0005975|none|IPR001764, IPR017853	1	1	1	1	1	1	1	1	1	1	1	1	1	1	1	1	1	1	1	1	1	1	1	1	1	1	1	1	1	1	1	1	1	1	1	1	1	1	1	1	1	1	1	1	1	1
	HORVU3Hr1G013350	HORVU3Hr1G013350	HORVU3Hr1G013350.1;HORVU3Hr1G013350|chr3H:28804800-28808275|HC_G|triosephosphate isomerase|GO:0003824, GO:0004807, GO:0006096, GO:0008152|PF00121|IPR000652, IPR013785, IPR020861, IPR022896	1	3	3	3	1	3	2	3	3	3	3	3	3	1	1	2	2	2	2	2	2	2	3	3	3	3	3	3	2	3	2	2	2	2	2	2	2	2	1	1	3	3	3	3	3	3
	HORVU5Hr1G052240;HORVU6Hr1G062080;HORVU1Hr1G061060;HORVU2Hr1G019060;HORVU5Hr1G031630;HORVU6Hr1G064520	HORVU5Hr1G052240	HORVU5Hr1G052240.6;HORVU5Hr1G052240|chr5H:408670025-408671648|HC_G|40S ribosomal protein S19|GO:0003735, GO:0005622, GO:0005840, GO:0006412|PF01090|IPR001266, IPR011991, IPR018277	6	9	9	9	6	7	7	5	8	8	7	7	8	4	7	7	5	7	7	8	8	8	5	6	8	4	7	6	6	6	6	6	5	6	7	6	7	7	8	5	6	6	7	7	7	6
	HORVU5Hr1G117900	HORVU5Hr1G117900	HORVU5Hr1G117900.1;HORVU5Hr1G117900|chr5H:651481517-651485510|HC_G|actin 7|none|PF00022|IPR004000, IPR004001, IPR020902	1	34	6	2	23	29	29	30	31	28	27	29	27	22	28	27	25	27	26	26	24	26	25	29	29	27	30	33	27	29	27	25	26	26	27	27	27	25	24	25	27	29	32	30	30	31
	HORVU1Hr1G062900	HORVU1Hr1G062900	HORVU1Hr1G062900.2;HORVU1Hr1G062900|chr1H:451729556-451734289|HC_G|Argininosuccinate synthase|GO:0004055, GO:0005524, GO:0006526|PF00764|IPR001518, IPR014729, IPR018223, IPR023434, IPR024074	1	7	7	7	3	5	5	5	5	4	4	5	4	4	6	5	5	5	5	5	4	4	4	3	5	5	6	5	2	5	2	4	4	3	6	6	5	5	3	4	4	5	4	6	6	6
	HORVU6Hr1G090370;HORVU6Hr1G090390	HORVU6Hr1G090370;HORVU6Hr1G090390	HORVU6Hr1G090370.1;HORVU6Hr1G090370|chr6H:572404114-572405835|HC_G|GDSL esterase/lipase|GO:0016788|PF00657|IPR001087, IPR013830;HORVU6Hr1G090390.3;HORVU6Hr1G090390|chr6H:572439956-572441460|HC_G|GDSL esterase/lipase|GO:0016788|PF00657|IPR001087, IPR013830	2	8	8	8	5	8	6	8	7	7	7	7	7	6	6	5	7	7	6	7	7	7	6	7	7	8	7	8	6	7	7	7	7	7	7	6	6	5	4	6	7	8	8	7	6	7
	HORVU3Hr1G017630	HORVU3Hr1G017630	HORVU3Hr1G017630.2;HORVU3Hr1G017630|chr3H:45332509-45335401|HC_G|Ca-2+ dependent nuclease|none|PF00565|IPR016071	1	2	2	2	0	2	1	1	0	0	0	0	0	1	0	0	1	0	1	1	0	0	1	1	2	1	1	0	0	1	1	0	1	0	0	1	0	0	0	1	1	0	1	1	1	0
	HORVU6Hr1G087000	HORVU6Hr1G087000	HORVU6Hr1G087000.1;HORVU6Hr1G087000|chr6H:562860368-562864884|HC_G|Heparanase-like protein 3|GO:0005975, GO:0016020, GO:0016798|PF03662|IPR005199, IPR013781, IPR017853	1	2	2	2	1	0	2	1	2	1	1	2	0	1	0	2	2	2	2	2	0	0	2	1	2	2	2	2	0	2	1	1	2	1	2	1	2	1	0	0	1	1	2	1	2	2
	HORVU2Hr1G091270	HORVU2Hr1G091270	HORVU2Hr1G091270.4;HORVU2Hr1G091270|chr2H:647454359-647457503|HC_G|beta-xylosidase 2|GO:0004553, GO:0005975|PF01915, PF14310|IPR001764, IPR002772, IPR017853, IPR026891	1	1	1	1	0	1	1	1	1	1	1	1	1	0	1	1	1	1	1	1	0	1	1	1	1	1	1	1	1	1	1	1	1	1	1	1	1	1	0	0	1	1	1	1	1	1
	HORVU7Hr1G069460	HORVU7Hr1G069460	HORVU7Hr1G069460.4;HORVU7Hr1G069460|chr7H:370664802-370671764|HC_G|HSP20-like chaperones superfamily protein isoform 1|none|PF04969|IPR007052, IPR008978	1	3	3	3	1	3	3	3	3	3	3	3	3	2	3	3	3	3	3	3	3	3	3	3	3	3	3	3	1	2	2	1	3	3	3	3	3	3	2	3	3	3	3	3	3	3
	HORVU7Hr1G007610	HORVU7Hr1G007610	HORVU7Hr1G007610.1;HORVU7Hr1G007610|chr7H:9914430-9916941|HC_G|Ozone-responsive stress related protein|none|PF06592|IPR009515	1	1	1	1	0	1	1	1	1	1	1	1	1	0	1	1	1	1	1	1	1	1	1	1	1	1	1	1	1	1	1	1	1	1	1	1	1	1	0	1	1	1	1	1	1	1
	HORVU3Hr1G095330	HORVU3Hr1G095330	HORVU3Hr1G095330.1;HORVU3Hr1G095330|chr3H:649769479-649771489|HC_G|50S ribosomal protein L27|GO:0003735, GO:0005622, GO:0005840, GO:0006412|PF01016|IPR001684, IPR018261	1	2	2	2	0	0	0	0	0	0	0	0	0	1	1	1	1	1	1	1	0	1	1	0	0	0	0	0	0	0	0	1	1	0	0	1	1	1	1	1	0	0	0	0	0	0
	HORVU2Hr1G014000;HORVU3Hr1G067470;N1J783;HORVU2Hr1G087740;HORVU2Hr1G014060;HORVU3Hr1G037270;HORVU1Hr1G079960;HORVU0Hr1G020500;HORVU4Hr1G054820	HORVU2Hr1G014000	HORVU2Hr1G014000.1;HORVU2Hr1G014000|chr2H:30515468-30520134|HC_G|26S protease regulatory subunit 6B homolog|GO:0005524, GO:0005737, GO:0016787, GO:0030163|PF00004|IPR003593, IPR003959, IPR003960, IPR005937, IPR027417	9	12	11	11	9	10	11	11	11	11	10	11	10	8	11	12	12	11	11	12	10	8	11	11	11	10	11	9	9	10	8	8	11	11	12	12	12	11	5	9	11	9	10	10	9	10
	HORVU7Hr1G104350;HORVU7Hr1G104180	HORVU7Hr1G104350;HORVU7Hr1G104180	HORVU7Hr1G104350.1;HORVU7Hr1G104350|chr7H:614369820-614370708|HC_G|early nodulin-like protein 9|GO:0009055|PF02298|IPR003245, IPR008972;HORVU7Hr1G104180.1;HORVU7Hr1G104180|chr7H:614204967-614205385|HC_G|early nodulin-like protein 9|GO:0009055|PF02298|IPR00	2	2	2	2	0	1	2	2	1	1	1	1	2	0	0	1	1	1	1	1	1	1	1	1	1	1	2	2	2	1	0	0	1	0	1	1	1	0	0	0	1	1	0	1	2	2
	HORVU1Hr1G079370	HORVU1Hr1G079370	HORVU1Hr1G079370.1;HORVU1Hr1G079370|chr1H:522834724-522837858|HC_G|60S ribosomal protein L28-1|none|PF01778|IPR029004	1	6	5	5	5	4	5	3	2	5	5	4	5	3	6	4	4	4	5	5	6	6	4	5	5	2	5	5	5	4	4	6	5	5	3	4	2	5	5	5	4	5	4	4	5	5
	HORVU2Hr1G023350	HORVU2Hr1G023350	HORVU2Hr1G023350.3;HORVU2Hr1G023350|chr2H:69545413-69554220|HC_G|Protein transport protein SEC31 homolog B|GO:0005515|PF12931|IPR001680, IPR015943, IPR017986, IPR019775, IPR024298	1	9	9	9	1	5	5	8	7	4	3	8	7	3	6	5	7	7	6	4	0	1	1	6	5	7	5	7	0	4	1	1	4	3	7	4	7	2	0	3	6	3	6	6	7	8
	HORVU4Hr1G019410	HORVU4Hr1G019410	HORVU4Hr1G019410.3;HORVU4Hr1G019410|chr4H:93175669-93180635|HC_G|alkaline/neutral invertase|GO:0003824, GO:0033926|PF12899|IPR008928, IPR024746	1	4	4	2	2	2	2	3	2	3	3	3	3	0	1	1	1	2	2	1	2	1	2	2	2	1	2	3	0	3	2	1	1	2	3	1	2	1	1	2	2	3	3	3	3	2
	HORVU7Hr1G080630	HORVU7Hr1G080630	HORVU7Hr1G080630.1;HORVU7Hr1G080630|chr7H:478521607-478523139|HC_G|60S ribosomal protein L22-2|GO:0003735, GO:0005622, GO:0005840, GO:0006412|PF01776|IPR002671	1	9	1	1	7	6	7	5	7	6	7	7	7	9	8	6	4	4	4	8	9	9	5	6	5	4	6	6	5	7	5	9	9	5	4	5	5	8	9	8	7	7	6	7	6	7
	HORVU5Hr1G100900	HORVU5Hr1G100900	HORVU5Hr1G100900.2;HORVU5Hr1G100900|chr5H:612228669-612231660|HC_G|tubulin beta-5 chain|GO:0003924, GO:0005200, GO:0005525, GO:0005874, GO:0007017|PF00091, PF03953|IPR000217, IPR002453, IPR003008, IPR008280, IPR017975, IPR018316, IPR023123	1	18	18	4	11	16	14	16	16	16	11	14	15	10	10	11	13	14	14	13	11	8	14	14	13	14	14	14	12	13	9	6	13	9	14	12	13	8	9	10	13	15	15	13	16	14
	HORVU0Hr1G013850	HORVU0Hr1G013850	HORVU0Hr1G013850.1;HORVU0Hr1G013850|chrUn:77947186-77950840|HC_G|Succinate dehydrogenase [ubiquinone] flavoprotein subunit, mitochondrial|GO:0006099, GO:0016491, GO:0016627, GO:0022900, GO:0050660, GO:0055114|PF00890, PF02910|IPR003953, IPR011281, IPR01400	1	9	9	3	7	9	9	9	9	8	8	9	9	4	5	6	6	5	7	7	6	6	7	9	7	8	8	8	9	9	7	6	6	5	7	6	7	6	6	5	7	7	8	9	8	9
	HORVU7Hr1G087050	HORVU7Hr1G087050	HORVU7Hr1G087050.1;HORVU7Hr1G087050|chr7H:524389993-524393327|HC_G|Elongation factor 1-gamma 2|GO:0003746, GO:0005515, GO:0006414|PF00647, PF02798, PF14497|IPR001662, IPR004045, IPR004046, IPR010987, IPR012336	1	16	16	16	1	9	9	14	14	13	10	14	7	8	7	12	9	12	14	13	9	4	10	12	5	12	12	14	6	9	6	6	8	5	13	14	14	6	4	7	12	9	12	13	15	15
	HORVU6Hr1G087650	HORVU6Hr1G087650	HORVU6Hr1G087650.1;HORVU6Hr1G087650|chr6H:564699476-564704125|HC_G|26S protease regulatory subunit 6A homolog|GO:0005524, GO:0005737, GO:0016787, GO:0030163|PF00004|IPR003593, IPR003959, IPR003960, IPR005937, IPR027417	1	12	11	10	6	5	8	10	9	9	6	9	9	6	8	9	8	10	8	6	5	4	8	10	8	8	11	10	6	7	3	5	7	4	10	8	11	5	3	6	10	8	10	9	10	9
	HORVU6Hr1G058560	HORVU6Hr1G058560	HORVU6Hr1G058560.1;HORVU6Hr1G058560|chr6H:383270846-383276080|HC_G|60S ribosomal protein L14-1|GO:0003735, GO:0005622, GO:0005840, GO:0006412|PF01929|IPR002784, IPR008991, IPR014722	1	15	1	1	13	13	12	12	12	13	13	12	13	12	14	13	11	12	14	14	14	14	11	12	13	11	13	13	13	13	12	13	13	11	10	10	10	14	13	13	13	12	13	13	14	13
	HORVU4Hr1G059120;HORVU6Hr1G065690	HORVU4Hr1G059120	HORVU4Hr1G059120.2;HORVU4Hr1G059120|chr4H:494209102-494213007|HC_G|UDP-glucose 4-epimerase|none|PF04321, PF16363|IPR016040, IPR029903	2	3	3	2	2	2	3	2	3	3	3	3	3	3	3	2	1	3	2	2	3	1	3	3	3	3	3	3	1	2	3	3	2	1	3	3	3	2	1	2	3	3	3	3	3	3
	HORVU3Hr1G063670	HORVU3Hr1G063670	HORVU3Hr1G063670.2;HORVU3Hr1G063670|chr3H:486900964-486903319|HC_G|Guanine nucleotide-binding protein subunit beta-like protein A|GO:0005515|PF00400|IPR001680, IPR015943, IPR017986, IPR019775, IPR020472	1	6	6	5	3	3	3	6	6	5	5	4	5	2	4	3	4	5	5	3	4	5	2	4	4	4	4	3	3	4	4	2	3	2	3	3	3	3	3	3	3	4	4	5	5	4
	HORVU4Hr1G013170	HORVU4Hr1G013170	HORVU4Hr1G013170.1;HORVU4Hr1G013170|chr4H:44968302-44972078|HC_G|Subtilisin-like protease|GO:0004252, GO:0006508|PF00082, PF02225, PF05922|IPR000209, IPR003137, IPR010259, IPR015500, IPR023828	1	16	16	16	5	12	12	11	11	12	11	12	11	8	9	13	11	13	11	11	6	8	11	11	12	12	12	12	11	10	8	9	12	10	12	12	11	7	2	9	12	11	12	11	12	12
	HORVU1Hr1G093670;HORVU1Hr1G093780;HORVU1Hr1G093560;HORVU1Hr1G093660	HORVU1Hr1G093670;HORVU1Hr1G093780;HORVU1Hr1G093560;HORVU1Hr1G093660	HORVU1Hr1G093670.1;HORVU1Hr1G093670|chr1H:553743469-553745135|HC_G|ribonuclease 1|GO:0003723, GO:0033897|PF00445|IPR001568;HORVU1Hr1G093780.2;HORVU1Hr1G093780|chr1H:553959156-553960976|HC_G|Ribonuclease T2 family protein|GO:0003723, GO:0033897|PF00445|IPR0	4	1	1	1	1	1	1	1	1	1	1	1	1	1	1	1	1	1	1	1	1	0	1	1	1	1	1	1	0	1	0	0	1	1	1	1	1	0	0	1	1	1	0	1	1	1
	HORVU5Hr1G078400;HORVU7Hr1G098810	HORVU5Hr1G078400;HORVU7Hr1G098810	HORVU5Hr1G078400.1;HORVU5Hr1G078400|chr5H:554867376-554869393|HC_G|Heat shock 70 kDa protein C|none|PF00012|IPR013126, IPR018181, IPR029047, IPR029048;HORVU7Hr1G098810.1;HORVU7Hr1G098810|chr7H:599174142-599176317|HC_G|Heat shock 70 kDa protein C|none|PF000	2	3	1	1	3	3	3	3	2	2	3	3	2	3	1	3	3	3	3	3	3	2	2	3	3	3	3	3	2	3	3	3	3	1	3	3	3	2	3	2	3	3	3	3	3	3
+	HORVU5Hr1G089400;HORVU0Hr1G011480	HORVU5Hr1G089400;HORVU0Hr1G011480	HORVU5Hr1G089400.1;HORVU5Hr1G089400|chr5H:584849404-584850921|HC_G|Protein kinase superfamily protein|GO:0004672, GO:0005524, GO:0006468|PF00069|IPR000719, IPR002290, IPR008271, IPR011009, IPR013320, IPR017441;HORVU0Hr1G011480.3;HORVU0Hr1G011480|chrUn:6552	2	1	1	1	0	1	1	1	1	0	1	1	0	1	1	1	1	1	1	1	1	1	0	1	1	0	1	1	1	1	1	1	1	1	1	1	1	1	1	0	1	1	1	1	1	1
	HORVU3Hr1G082740;HORVU3Hr1G082730	HORVU3Hr1G082740;HORVU3Hr1G082730	HORVU3Hr1G082740.1;HORVU3Hr1G082740|chr3H:600275457-600278158|HC_G|Photosystem II 22 kDa protein, chloroplastic|none|PF00504|IPR022796, IPR023329;HORVU3Hr1G082730.1;HORVU3Hr1G082730|chr3H:600262542-600275064|HC_G|Photosystem II 22 kDa protein, chloroplasti	2	6	6	6	1	4	2	3	5	4	1	3	1	0	1	2	3	2	4	4	2	3	6	5	5	6	4	1	2	4	3	3	2	3	2	4	5	4	0	3	3	4	3	2	4	2
	HORVU7Hr1G073720;HORVU0Hr1G038820	HORVU7Hr1G073720	HORVU7Hr1G073720.5;HORVU7Hr1G073720|chr7H:419565969-419568853|HC_G|60S acidic ribosomal protein P0|GO:0005622, GO:0042254|PF00428, PF00466|IPR001790, IPR030670	2	14	14	14	11	12	13	11	10	12	13	12	12	11	12	12	9	12	12	13	12	12	10	12	12	12	12	11	12	11	12	12	11	11	9	11	12	12	12	12	13	12	12	11	13	13
	HORVU7Hr1G045580	HORVU7Hr1G045580	HORVU7Hr1G045580.8;HORVU7Hr1G045580|chr7H:144290166-144293138|HC_G|Eukaryotic aspartyl protease family protein|GO:0004190, GO:0006508|PF14541, PF14543|IPR001461, IPR001969, IPR021109, IPR032799, IPR032861	1	2	2	2	0	2	2	2	1	2	2	2	1	2	0	2	2	2	2	2	0	2	2	2	2	1	2	2	1	2	1	1	2	2	2	1	2	1	0	1	2	0	2	2	2	2
	HORVU2Hr1G067370	HORVU2Hr1G067370	HORVU2Hr1G067370.5;HORVU2Hr1G067370|chr2H:472632586-472634600|HC_G|40S ribosomal protein S8|GO:0003735, GO:0005622, GO:0005840, GO:0006412|PF01201|IPR001047, IPR018283, IPR022309	1	14	14	14	9	12	10	10	11	8	12	10	9	8	9	9	11	11	11	10	11	9	8	10	10	9	9	10	10	10	11	9	10	8	9	9	9	9	9	9	10	11	10	10	10	9
	HORVU5Hr1G002040;HORVU7Hr1G017640;HORVU5Hr1G020370;HORVU2Hr1G103860	HORVU5Hr1G002040	HORVU5Hr1G002040.4;HORVU5Hr1G002040|chr5H:5791336-5796232|HC_G|Enolase|GO:0000015, GO:0000287, GO:0004634, GO:0006096|PF00113, PF03952|IPR000941, IPR020809, IPR020810, IPR020811, IPR029017, IPR029065	4	7	7	7	1	3	3	5	4	5	3	5	3	0	0	3	4	1	4	4	3	0	3	5	5	4	5	4	2	3	1	1	2	2	4	3	4	1	0	0	4	5	3	4	5	6
	HORVU7Hr1G082280;HORVU6Hr1G000040;HORVU3Hr1G116770	HORVU7Hr1G082280;HORVU6Hr1G000040;HORVU3Hr1G116770	HORVU7Hr1G082280.1;HORVU7Hr1G082280|chr7H:492902233-492903968|HC_G|O-methyltransferase 1|GO:0008168, GO:0008171, GO:0046983|PF00891, PF08100|IPR001077, IPR011991, IPR012967, IPR016461, IPR029063;HORVU6Hr1G000040.1;HORVU6Hr1G000040|chr6H:212418-214380|HC_G|	3	4	4	4	1	2	1	1	2	2	2	2	1	3	3	4	4	4	4	4	3	2	2	2	2	1	2	2	1	2	1	3	4	4	4	4	4	2	0	1	2	1	2	2	2	2
	HORVU6Hr1G059550	HORVU6Hr1G059550	HORVU6Hr1G059550.2;HORVU6Hr1G059550|chr6H:394377773-394383804|HC_G|Carboxypeptidase Y homolog A|GO:0004185, GO:0006508|PF00450|IPR001563, IPR018202, IPR029058	1	15	15	15	2	9	9	8	10	8	7	9	9	4	6	12	11	12	11	13	4	8	9	9	9	9	10	10	9	8	5	5	9	10	12	12	13	5	1	9	11	8	10	9	10	10
	HORVU4Hr1G088390	HORVU4Hr1G088390	HORVU4Hr1G088390.1;HORVU4Hr1G088390|chr4H:640491514-640497006|HC_G|Coatomer, alpha subunit|GO:0005198, GO:0005515, GO:0006886, GO:0016192, GO:0030117, GO:0030126|PF04053, PF06957|IPR001680, IPR006692, IPR010714, IPR015943, IPR017986	1	19	19	11	10	15	15	18	17	15	13	17	13	10	12	13	12	13	10	14	13	10	11	13	13	11	15	15	7	13	6	9	12	9	10	12	13	10	10	9	18	12	13	14	19	14
	HORVU2Hr1G021810;HORVU2Hr1G064190;HORVU3Hr1G077250;HORVU4Hr1G059170;HORVU2Hr1G064180;HORVU4Hr1G076420;HORVU1Hr1G066240	HORVU2Hr1G021810;HORVU2Hr1G064190;HORVU3Hr1G077250;HORVU4Hr1G059170;HORVU2Hr1G064180;HORVU4Hr1G076420;HORVU1Hr1G066240	HORVU2Hr1G021810.1;HORVU2Hr1G021810|chr2H:62289729-62290335|HC_G|NAD(P)H dehydrogenase (quinone)|GO:0010181, GO:0016491|PF03358|IPR005025, IPR008254, IPR029039;HORVU2Hr1G064190.2;HORVU2Hr1G064190|chr2H:435400421-435401697|HC_G|NAD(P)H dehydrogenase (quinon	7	1	1	1	1	1	1	1	1	0	1	0	1	0	1	1	1	1	1	0	1	1	1	1	1	1	1	1	0	1	1	1	1	1	1	1	1	0	1	1	1	1	1	0	1	1
	N1JD65	N1JD65	tr|N1JD65|N1JD65_BLUG1 Uncharacterized protein OS=Blumeria graminis f. sp. hordei (strain DH14) GN=BGHDH14_bgh00767 PE=3 SV=1	1	6	5	5	0	0	0	0	0	0	0	0	0	4	5	6	4	5	5	5	5	3	0	0	0	0	0	0	0	0	0	4	5	4	4	6	5	6	3	5	0	0	0	0	0	0
	HORVU1Hr1G090490	HORVU1Hr1G090490	HORVU1Hr1G090490.1;HORVU1Hr1G090490|chr1H:546288132-546292512|HC_G|ketol-acid reductoisomerase|GO:0004455, GO:0009082, GO:0016491, GO:0055114|PF01450, PF07991|IPR000506, IPR008927, IPR013116, IPR013328, IPR016040	1	3	3	3	0	1	1	3	3	3	2	3	3	1	0	1	2	2	2	1	2	0	2	2	2	3	3	3	0	1	1	0	1	0	2	2	2	0	0	0	3	2	2	3	3	3
	HORVU3Hr1G116490	HORVU3Hr1G116490	HORVU3Hr1G116490.1;HORVU3Hr1G116490|chr3H:695961088-695964969|HC_G|Pectin acetylesterase 5|GO:0016787|PF03283|IPR004963, IPR029058	1	3	3	3	2	2	3	3	3	2	3	3	3	1	1	3	3	3	3	3	1	2	3	3	3	2	3	3	2	3	2	2	2	1	2	3	3	0	0	2	2	3	3	2	3	2
	HORVU2Hr1G122370	HORVU2Hr1G122370	HORVU2Hr1G122370.1;HORVU2Hr1G122370|chr2H:753121602-753124953|HC_G|Methylthioribose kinase 1|GO:0009086, GO:0046522|PF01636|IPR002575, IPR009212, IPR011009	1	9	9	9	0	4	4	5	6	6	3	5	4	2	5	4	5	6	6	7	3	2	3	5	3	6	6	6	0	3	2	2	3	5	7	7	5	2	0	1	6	3	4	6	6	5
	HORVU1Hr1G081280;HORVU4Hr1G009520;N1JLD6	HORVU1Hr1G081280;HORVU4Hr1G009520	HORVU1Hr1G081280.1;HORVU1Hr1G081280|chr1H:527410688-527413835|HC_G|tubulin alpha-4 chain|GO:0003924, GO:0005200, GO:0005525, GO:0005874, GO:0007017|PF00091, PF03953|IPR000217, IPR002452, IPR003008, IPR008280, IPR017975, IPR018316, IPR023123;HORVU4Hr1G00952	3	18	18	5	13	14	17	16	15	16	13	14	14	7	10	12	9	12	12	11	9	9	13	15	14	16	15	16	10	16	14	9	10	8	11	12	10	7	7	8	14	15	15	16	15	16
	HORVU6Hr1G074440	HORVU6Hr1G074440	HORVU6Hr1G074440.1;HORVU6Hr1G074440|chr6H:514097241-514103959|HC_G|annexin 7|GO:0005509, GO:0005544|PF00191|IPR001464, IPR009118, IPR018252, IPR018502	1	16	16	14	12	11	16	14	13	15	12	15	12	11	11	12	11	12	12	11	12	10	12	13	13	13	15	16	12	11	10	10	10	9	10	9	11	10	9	11	15	12	15	15	16	16
	HORVU7Hr1G030120	HORVU7Hr1G030120	HORVU7Hr1G030120.1;HORVU7Hr1G030120|chr7H:58625588-58626562|HC_G|histone H2A 6|GO:0000786, GO:0003677, GO:0005634, GO:0046982|PF00125, PF16211|IPR002119, IPR007125, IPR009072, IPR032454, IPR032458	1	5	1	1	3	5	5	5	5	5	5	5	5	4	5	5	4	4	5	5	5	4	5	5	5	5	5	5	4	5	4	3	5	4	5	5	5	5	2	4	5	4	5	3	5	5
	HORVU6Hr1G090260	HORVU6Hr1G090260	HORVU6Hr1G090260.1;HORVU6Hr1G090260|chr6H:571850670-571854639|HC_G|alcohol dehydrogenase 1|GO:0006069, GO:0008270, GO:0016491, GO:0051903, GO:0055114|PF00107, PF08240|IPR002328, IPR011032, IPR013149, IPR013154, IPR014183, IPR016040	1	3	3	3	0	2	0	3	3	1	1	2	2	0	1	0	0	1	1	0	0	1	0	1	1	3	2	2	0	1	0	0	0	0	1	0	0	0	0	0	1	0	1	3	3	3
	HORVU5Hr1G042050	HORVU5Hr1G042050	HORVU5Hr1G042050.1;HORVU5Hr1G042050|chr5H:320331657-320340348|HC_G|Signal recognition particle subunit SRP68|GO:0005047, GO:0005786, GO:0006614, GO:0008312, GO:0030942|PF16969|IPR026258	1	4	4	4	2	2	3	2	2	0	2	2	2	1	2	0	1	2	0	2	2	2	2	1	2	0	2	2	2	2	1	1	1	1	2	1	2	2	2	2	2	2	2	1	2	1
	HORVU5Hr1G068990	HORVU5Hr1G068990	HORVU5Hr1G068990.4;HORVU5Hr1G068990|chr5H:520029103-520031785|HC_G|alpha/beta-Hydrolases superfamily protein|GO:0008152, GO:0016787|PF07859|IPR002168, IPR013094, IPR029058	1	1	1	1	0	1	1	1	1	1	1	1	0	0	0	0	1	1	1	1	0	0	1	1	1	1	1	1	0	1	0	0	1	1	0	1	1	0	0	0	0	1	1	0	1	1
	HORVU6Hr1G041020	HORVU6Hr1G041020	HORVU6Hr1G041020.1;HORVU6Hr1G041020|chr6H:223064500-223073791|HC_G|50S ribosomal protein L21|GO:0003723, GO:0003735, GO:0005622, GO:0005840, GO:0006412|PF00829|IPR001787, IPR018258, IPR028909	1	3	3	3	1	2	2	1	2	2	2	2	2	1	2	2	2	1	2	2	2	2	2	2	2	2	1	2	0	1	1	1	1	1	1	2	1	2	1	1	2	2	2	2	1	1
	N1JB85	N1JB85	tr|N1JB85|N1JB85_BLUG1 Hex1/Woronin body protein OS=Blumeria graminis f. sp. hordei (strain DH14) GN=BGHDH14_bghG003699000002001 PE=4 SV=1	1	2	2	2	0	0	0	0	0	0	0	0	0	1	2	2	0	1	1	0	1	0	0	0	0	0	0	0	0	0	0	0	2	1	1	1	2	1	0	1	0	0	0	0	0	0
	HORVU2Hr1G071350;HORVU6Hr1G051210	HORVU2Hr1G071350;HORVU6Hr1G051210	HORVU2Hr1G071350.1;HORVU2Hr1G071350|chr2H:509053603-509056014|HC_G|Cytochrome b-c1 complex subunit Rieske, mitochondrial|GO:0008121, GO:0016020, GO:0016491, GO:0051537, GO:0055114|PF00355, PF02921|IPR004192, IPR005805, IPR006317, IPR017941;HORVU6Hr1G051210	2	7	7	7	5	4	5	5	6	5	3	5	5	6	6	6	5	5	5	6	5	4	5	4	4	5	4	6	3	5	5	6	6	6	6	6	6	5	4	4	4	5	5	5	6	5
	HORVU7Hr1G002210	HORVU7Hr1G002210	HORVU7Hr1G002210.8;HORVU7Hr1G002210|chr7H:4280606-4282822|HC_G|Ferredoxin--NADP reductase|GO:0016491, GO:0055114|PF00175|IPR001433, IPR001709, IPR015701, IPR017927, IPR017938	1	4	4	4	0	1	1	0	4	1	0	0	2	0	1	1	2	0	1	1	0	0	3	2	1	3	2	0	0	1	1	1	0	0	0	3	2	1	0	0	3	0	0	0	0	0
	HORVU7Hr1G098510	HORVU7Hr1G098510	HORVU7Hr1G098510.11;HORVU7Hr1G098510|chr7H:598299441-598302281|HC_G|Peroxidase superfamily protein|GO:0004601, GO:0006979, GO:0020037, GO:0055114|PF00141|IPR000823, IPR002016, IPR010255, IPR019793, IPR019794	1	5	5	5	0	3	4	4	3	2	2	3	1	0	1	4	3	4	4	3	0	0	3	4	4	3	4	3	2	3	1	0	2	1	2	4	4	0	0	0	4	2	4	3	3	4
	HORVU7Hr1G108580	HORVU7Hr1G108580	HORVU7Hr1G108580.2;HORVU7Hr1G108580|chr7H:625762700-625768671|HC_G|glyceraldehyde-3-phosphate dehydrogenase C2|GO:0006006, GO:0016620, GO:0050661, GO:0051287, GO:0055114|PF00044, PF02800|IPR006424, IPR016040, IPR020828, IPR020829, IPR020830, IPR020831	1	4	2	2	1	1	1	1	1	1	1	1	1	3	3	3	3	2	3	3	3	3	1	1	1	1	1	1	1	1	1	3	3	2	3	3	3	3	2	3	1	1	1	1	1	1
	HORVU1Hr1G002090	HORVU1Hr1G002090	HORVU1Hr1G002090.11;HORVU1Hr1G002090|chr1H:4283580-4286133|HC_G|arginine decarboxylase 1|GO:0003824, GO:0006527, GO:0008295, GO:0008792|PF00278, PF02784|IPR000183, IPR002985, IPR009006, IPR022643, IPR022644, IPR022657, IPR029066	1	6	6	6	0	2	2	2	2	3	3	3	3	0	1	1	2	1	3	1	1	2	1	3	2	2	4	4	2	2	2	2	1	1	2	1	2	1	2	2	3	3	1	3	3	4
	N1J762	N1J762	tr|N1J762|N1J762_BLUG1 Elongation factor Tu OS=Blumeria graminis f. sp. hordei (strain DH14) GN=BGHDH14_bgh05349 PE=3 SV=1	1	2	2	1	1	2	2	2	2	2	2	2	2	2	2	2	1	2	2	2	2	2	2	2	2	2	2	2	1	2	1	1	2	2	2	2	2	1	1	1	2	2	2	2	2	2
	HORVU7Hr1G066300	HORVU7Hr1G066300	HORVU7Hr1G066300.15;HORVU7Hr1G066300|chr7H:336303744-336309290|HC_G|Structural maintenance of chromosomes protein 1|GO:0005515, GO:0005524, GO:0005694, GO:0051276|PF02463, PF06470|IPR003395, IPR010935, IPR024704, IPR027417	1	2	2	2	0	1	0	0	1	1	1	1	1	0	0	1	1	1	0	1	0	0	1	0	0	0	1	1	0	0	0	0	1	1	1	1	1	0	0	0	1	0	0	0	1	1
	HORVU3Hr1G107860;HORVU3Hr1G107930;HORVU3Hr1G107830;HORVU3Hr1G107870;HORVU3Hr1G107910	HORVU3Hr1G107860;HORVU3Hr1G107930;HORVU3Hr1G107830	HORVU3Hr1G107860.1;HORVU3Hr1G107860|chr3H:673717125-673718305|HC_G|germin-like protein 5|GO:0030145, GO:0045735|PF00190|IPR001929, IPR006045, IPR011051, IPR014710, IPR019780;HORVU3Hr1G107930.1;HORVU3Hr1G107930|chr3H:673778875-673780084|HC_G|germin-like pro	5	4	4	4	1	2	3	3	4	1	3	2	1	0	1	2	1	2	2	1	0	1	4	2	4	1	4	3	2	3	2	1	2	1	2	2	2	1	0	1	2	1	3	2	3	3
	HORVU4Hr1G008700;HORVU4Hr1G064790;HORVU2Hr1G078560	HORVU4Hr1G008700	HORVU4Hr1G008700.1;HORVU4Hr1G008700|chr4H:23875262-23881413|HC_G|glutamate decarboxylase|GO:0003824, GO:0004351, GO:0006536, GO:0016831, GO:0019752, GO:0030170|PF00282|IPR002129, IPR010107, IPR015421, IPR015424	3	6	6	6	0	0	0	0	0	0	0	0	0	0	0	2	4	2	4	3	2	0	0	0	0	0	0	0	0	0	0	2	0	1	2	2	3	1	1	1	0	0	0	0	0	0
	HORVU4Hr1G069100;HORVU4Hr1G012330;HORVU4Hr1G003910	HORVU4Hr1G069100	HORVU4Hr1G069100.2;HORVU4Hr1G069100|chr4H:568508489-568512998|HC_G|beta-xylosidase 3|GO:0004553, GO:0005975|PF00933, PF01915, PF14310|IPR001764, IPR002772, IPR017853, IPR026891	3	11	11	11	5	9	10	8	9	9	7	8	7	7	6	8	8	7	8	8	7	6	9	9	9	9	10	9	8	8	8	7	7	7	7	6	7	3	1	6	10	9	9	8	10	9
	HORVU1Hr1G046400	HORVU1Hr1G046400	HORVU1Hr1G046400.1;HORVU1Hr1G046400|chr1H:340632852-340633956|HC_G|Non-specific lipid-transfer protein 2|none|PF14368|IPR016140	1	1	1	1	0	1	1	1	1	1	1	1	1	0	0	1	1	1	1	1	1	0	1	1	1	1	1	1	1	1	1	1	1	1	1	1	1	1	0	1	1	1	1	1	1	1
	HORVU4Hr1G015570	HORVU4Hr1G015570	HORVU4Hr1G015570.3;HORVU4Hr1G015570|chr4H:60667847-60673540|HC_G|Sucrose-phosphate synthase family protein|GO:0005985, GO:0046524|PF00534, PF05116, PF13579|IPR001296, IPR006380, IPR012819, IPR028098	1	3	3	3	2	2	1	2	2	2	2	2	2	2	1	1	2	1	2	1	2	1	2	2	2	3	2	2	2	2	2	2	1	2	2	2	2	2	1	1	2	2	2	2	2	2
	HORVU2Hr1G041280	HORVU2Hr1G041280	HORVU2Hr1G041280.1;HORVU2Hr1G041280|chr2H:203050078-203052247|HC_G|Chlorophyll a-b binding protein CP29|none|PF00504|IPR022796, IPR023329	1	1	1	1	1	1	1	1	1	1	1	1	1	1	1	1	0	1	1	1	1	1	1	1	1	1	1	1	1	1	1	1	1	1	1	1	1	1	1	1	1	1	1	1	1	1
	HORVU0Hr1G018300;HORVU0Hr1G016360;HORVU7Hr1G046460	HORVU0Hr1G018300;HORVU0Hr1G016360;HORVU7Hr1G046460	HORVU0Hr1G018300.1;HORVU0Hr1G018300|chrUn:95052462-95056942|HC_G|Chaperone protein dnaJ 3|GO:0005524, GO:0006457, GO:0009408, GO:0031072, GO:0051082|PF00226, PF00684, PF01556|IPR001305, IPR001623, IPR002939, IPR008971, IPR012724, IPR018253;HORVU0Hr1G016360	3	3	3	2	2	1	2	2	2	2	2	2	2	2	2	2	1	2	1	2	2	2	2	2	1	1	1	2	1	1	2	0	2	1	2	2	2	2	2	2	1	2	1	2	1	2
	HORVU1Hr1G012690	HORVU1Hr1G012690	HORVU1Hr1G012690.2;HORVU1Hr1G012690|chr1H:31684592-31688415|HC_G|Tetraspanin family protein|GO:0016021|PF00335|IPR000301, IPR018499	1	1	1	1	0	1	0	0	0	0	1	0	0	0	0	0	0	1	0	0	0	1	0	1	1	0	1	1	0	1	1	1	1	1	0	0	1	1	0	1	0	1	0	1	1	1
	HORVU5Hr1G078540	HORVU5Hr1G078540	HORVU5Hr1G078540.2;HORVU5Hr1G078540|chr5H:555146295-555147063|HC_G|2Fe-2S ferredoxin-like superfamily protein|GO:0009055, GO:0051536|none|IPR001041, IPR012675	1	2	2	2	1	1	1	1	1	1	1	1	1	0	2	1	2	2	2	2	1	1	1	1	1	1	1	1	1	1	1	1	2	2	2	2	2	2	1	2	1	1	1	1	1	1
	HORVU6Hr1G088850	HORVU6Hr1G088850	HORVU6Hr1G088850.1;HORVU6Hr1G088850|chr6H:567543782-567547855|HC_G|ABC transporter ATP-binding protein YtrE|GO:0005524, GO:0016887|PF00005|IPR003439, IPR003593, IPR027417	1	4	4	4	2	3	2	3	3	3	2	3	1	1	1	1	1	1	2	1	1	0	2	3	2	3	3	2	1	2	1	1	1	1	1	1	2	1	1	1	2	1	2	2	2	1
	HORVU2Hr1G083860;HORVU0Hr1G004970;HORVU6Hr1G054100	HORVU2Hr1G083860;HORVU0Hr1G004970;HORVU6Hr1G054100	HORVU2Hr1G083860.1;HORVU2Hr1G083860|chr2H:608070575-608075411|HC_G|26S proteasome non-ATPase regulatory subunit 6|GO:0005515|PF01399, PF10602|IPR000717, IPR011991, IPR019585;HORVU0Hr1G004970.2;HORVU0Hr1G004970|chrUn:28248530-28251051|HC_G|26S proteasome no	3	2	2	2	0	1	1	2	2	2	0	1	1	0	1	0	0	1	1	0	0	0	1	2	1	2	2	1	1	0	0	0	0	0	1	1	1	0	0	0	2	1	1	2	2	1
	HORVU1Hr1G068770;HORVU7Hr1G021930;HORVU1Hr1G068740;HORVU6Hr1G034050	HORVU1Hr1G068770	HORVU1Hr1G068770.1;HORVU1Hr1G068770|chr1H:482065251-482068334|HC_G|Histone superfamily protein|GO:0000786, GO:0003677, GO:0046982|PF00125|IPR000164, IPR007125, IPR009072	4	4	3	3	1	1	2	2	1	2	1	2	2	2	3	3	3	4	4	4	3	2	2	2	2	2	2	2	1	2	1	2	4	2	4	4	4	3	2	3	2	2	2	1	1	1
	HORVU5Hr1G009740	HORVU5Hr1G009740	HORVU5Hr1G009740.2;HORVU5Hr1G009740|chr5H:23918008-23920438|HC_G|Sec1/munc18-like (SM) proteins superfamily|GO:0006904, GO:0016192|PF00995|IPR001619, IPR027482	1	3	3	3	0	1	2	2	2	1	1	2	1	1	2	2	3	2	3	1	1	0	1	2	1	2	2	2	0	0	1	1	2	2	3	2	3	0	0	1	1	1	2	2	2	2
	HORVU7Hr1G055340;HORVU2Hr1G071330	HORVU7Hr1G055340	HORVU7Hr1G055340.1;HORVU7Hr1G055340|chr7H:226514183-226519506|HC_G|Glycine--tRNA ligase|GO:0000166, GO:0004812, GO:0004820, GO:0005524, GO:0005737, GO:0006418, GO:0006426|PF00587, PF03129|IPR000738, IPR002314, IPR002315, IPR004154, IPR006195, IPR009068	2	3	3	3	0	0	0	1	1	1	1	0	0	0	0	1	1	1	1	1	2	0	0	0	0	1	0	0	0	0	0	0	0	0	1	1	2	1	1	0	1	0	0	1	1	1
	HORVU4Hr1G016940	HORVU4Hr1G016940	HORVU4Hr1G016940.1;HORVU4Hr1G016940|chr4H:71616665-71618587|HC_G|Peroxidase superfamily protein|GO:0004601, GO:0006979, GO:0020037, GO:0055114|PF00141|IPR000823, IPR002016, IPR010255, IPR019793	1	11	11	11	3	10	11	9	11	8	7	9	6	5	4	10	9	10	10	9	5	6	11	10	11	10	10	10	10	10	7	3	7	5	8	9	9	2	1	5	11	7	9	10	10	9
	HORVU6Hr1G003470;HORVU7Hr1G010790	HORVU6Hr1G003470	HORVU6Hr1G003470.2;HORVU6Hr1G003470|chr6H:7898535-7902987|HC_G|aspartate aminotransferase 1|GO:0003824, GO:0006520, GO:0008483, GO:0009058, GO:0030170|PF00155|IPR000796, IPR004838, IPR004839, IPR015421, IPR015424	2	7	3	3	4	6	5	6	7	6	5	4	6	3	6	7	7	7	7	7	5	4	4	4	4	6	5	5	5	5	5	5	7	6	7	7	7	5	5	6	6	5	5	5	5	5
	N1J8J6	N1J8J6	tr|N1J8J6|N1J8J6_BLUG1 60S ribosomal protein L5 OS=Blumeria graminis f. sp. hordei (strain DH14) GN=BGHDH14_bgh00394 PE=3 SV=1	1	6	6	6	0	0	0	0	0	0	0	0	0	4	4	4	1	3	4	4	5	4	0	0	0	0	0	0	0	0	0	5	5	5	3	4	5	6	6	6	0	0	0	0	0	0
	HORVU2Hr1G080630;HORVU0Hr1G004990	HORVU2Hr1G080630;HORVU0Hr1G004990	HORVU2Hr1G080630.1;HORVU2Hr1G080630|chr2H:584809930-584815700|HC_G|14-3-3-like protein GF14-B|GO:0019904|PF00244|IPR000308, IPR023409, IPR023410;HORVU0Hr1G004990.1;HORVU0Hr1G004990|chrUn:28450840-28451978|HC_G|14-3-3-like protein GF14-B|GO:0019904|PF00244|	2	16	9	4	9	13	11	15	14	13	14	13	14	10	14	14	11	15	13	12	10	9	11	13	13	13	14	14	9	13	9	8	12	10	15	16	15	10	9	8	14	14	15	14	15	13
	HORVU6Hr1G084860;HORVU3Hr1G076060	HORVU6Hr1G084860	HORVU6Hr1G084860.2;HORVU6Hr1G084860|chr6H:556676672-556680211|HC_G|purple acid phosphatase 10|GO:0003993, GO:0016787, GO:0046872|PF00149, PF14008, PF16656|IPR004843, IPR008963, IPR015914, IPR025733, IPR029052	2	8	8	8	0	5	3	5	8	5	3	2	4	2	5	3	4	4	5	5	0	0	6	7	4	6	5	4	2	5	2	0	3	2	3	4	3	1	0	2	4	2	4	5	5	3
	HORVU4Hr1G038570	HORVU4Hr1G038570	HORVU4Hr1G038570.1;HORVU4Hr1G038570|chr4H:292262639-292267898|HC_G|30S ribosomal protein S5|GO:0003723, GO:0003735, GO:0005840, GO:0006412, GO:0015935|PF00333, PF03719|IPR005324, IPR005712, IPR013810, IPR014720, IPR014721, IPR018192, IPR020568	1	1	1	1	0	1	1	1	1	1	1	1	1	0	1	1	1	0	0	1	1	0	1	1	1	1	1	0	0	1	0	0	1	0	0	1	1	1	0	0	1	0	1	0	0	0
	HORVU0Hr1G024700;HORVU6Hr1G042860;HORVU6Hr1G037300;HORVU5Hr1G004640;HORVU2Hr1G121830;HORVU2Hr1G081340;HORVU2Hr1G070560;HORVU2Hr1G069660;HORVU2Hr1G062200;HORVU2Hr1G051400;HORVU2Hr1G048430;HORVU2Hr1G017340;HORVU1Hr1G018850;HORVU1Hr1G017860;HORVU0Hr1G037980;HORVU0Hr1G037390;HORVU0Hr1G037350;HORVU0Hr1G037270;HORVU0Hr1G037020;HORVU0Hr1G036530;HORVU0Hr1G035160;HORVU0Hr1G034960;HORVU0Hr1G034600;HORVU0Hr…	HORVU0Hr1G024700;HORVU6Hr1G042860;HORVU6Hr1G037300;HORVU5Hr1G004640;HORVU2Hr1G121830;HORVU2Hr1G081340;HORVU2Hr1G070560;HORVU2Hr1G069660;HORVU2Hr1G062200;HORVU2Hr1G051400;HORVU2Hr1G048430;HORVU2Hr1G017340;HORVU1Hr1G018850;HORVU1Hr1G017860;HORVU0Hr1G037980;HORVU0Hr1G037390;HORVU0Hr1G037350;HORVU0Hr1G037270;HORVU0Hr1G037020;HORVU0Hr1G036530;HORVU0Hr1G035160;HORVU0Hr1G034960;HORVU0Hr1G034600;HORVU0Hr…	HORVU0Hr1G024700.1;HORVU0Hr1G024700|chrUn:127807521-127807676|HC_G|30S ribosomal protein S19, chloroplastic|GO:0003723, GO:0003735, GO:0005840, GO:0006412|PF00203|IPR002222, IPR020934, IPR023575;HORVU6Hr1G042860.1;HORVU6Hr1G042860|chr6H:241234829-241235044	36	2	2	2	0	1	0	0	1	1	0	1	0	1	1	1	0	0	1	1	1	1	0	1	2	2	0	1	0	1	0	0	1	1	0	1	1	1	1	1	2	0	1	0	1	0
	HORVU4Hr1G033200	HORVU4Hr1G033200	HORVU4Hr1G033200.1;HORVU4Hr1G033200|chr4H:229702183-229704374|HC_G|translationally controlled tumor protein|none|PF00838|IPR011057, IPR011323, IPR018103, IPR018105	1	6	6	6	3	3	3	5	5	4	3	4	4	2	3	3	3	3	3	3	2	2	4	4	3	3	4	5	1	3	3	3	2	4	3	3	4	2	1	2	4	5	4	5	4	5
	HORVU6Hr1G075010	HORVU6Hr1G075010	HORVU6Hr1G075010.9;HORVU6Hr1G075010|chr6H:517887451-517891458|HC_G|beta-D-xylosidase 4|GO:0004553, GO:0005975|PF00933, PF01915, PF14310|IPR001764, IPR002772, IPR017853, IPR026891	1	5	5	5	1	3	4	3	4	3	1	4	2	2	2	2	3	3	3	3	0	2	4	4	3	4	3	3	1	3	3	2	3	4	4	3	3	2	0	4	4	2	3	4	3	3
	HORVU4Hr1G055230	HORVU4Hr1G055230	HORVU4Hr1G055230.1;HORVU4Hr1G055230|chr4H:463380561-463382856|HC_G|40S ribosomal protein S7|GO:0003735, GO:0005622, GO:0005840, GO:0006412|PF01251|IPR000554	1	9	9	7	6	7	7	7	7	7	7	7	6	5	6	7	5	5	5	7	7	7	6	7	6	7	8	6	6	7	8	6	6	4	7	7	7	7	6	6	7	7	7	7	7	6
	HORVU6Hr1G018830	HORVU6Hr1G018830	HORVU6Hr1G018830.4;HORVU6Hr1G018830|chr6H:48979458-48981156|HC_G|50S ribosomal protein L3|GO:0003735, GO:0005622, GO:0005840, GO:0006412|PF00297|IPR000597, IPR009000, IPR019926, IPR019927	1	2	2	2	0	1	1	0	1	0	1	0	0	1	1	1	1	1	1	1	1	1	0	1	1	1	1	1	0	0	1	1	1	1	1	1	1	1	1	1	1	1	1	1	0	1
	HORVU4Hr1G000850	HORVU4Hr1G000850	HORVU4Hr1G000850.1;HORVU4Hr1G000850|chr4H:1301221-1303023|HC_G|Calcium-dependent lipid-binding (CaLB domain) family protein|GO:0005515|PF00168|IPR000008	1	2	2	2	0	0	0	1	2	1	0	2	0	2	2	2	1	2	2	2	1	2	0	1	0	2	1	2	0	1	1	1	2	2	2	2	2	1	1	2	1	0	1	2	2	2
	HORVU5Hr1G052090	HORVU5Hr1G052090	HORVU5Hr1G052090.2;HORVU5Hr1G052090|chr5H:407450308-407457372|HC_G|3-ketoacyl-CoA thiolase|GO:0003824, GO:0008152, GO:0016747|PF00108, PF02803|IPR002155, IPR016039, IPR020610, IPR020613, IPR020616, IPR020617	1	5	5	5	0	4	3	5	4	4	3	4	4	1	1	2	2	3	3	2	1	0	2	4	1	4	2	4	0	3	0	2	0	1	2	3	2	1	0	0	3	4	4	3	4	4
	HORVU7Hr1G025180	HORVU7Hr1G025180	HORVU7Hr1G025180.1;HORVU7Hr1G025180|chr7H:41431705-41432592|HC_G|Disease resistance-responsive (dirigent-like protein) family protein|none|PF03018|IPR004265	1	3	3	2	1	3	3	3	3	3	3	3	3	2	3	3	3	3	3	3	3	3	3	3	3	3	3	3	2	3	2	1	2	1	3	2	3	1	1	1	3	2	3	3	3	3
	HORVU1Hr1G008130;HORVU7Hr1G119190;HORVU7Hr1G119320;HORVU5Hr1G061010;HORVU3Hr1G114900	HORVU1Hr1G008130;HORVU7Hr1G119190;HORVU7Hr1G119320	HORVU1Hr1G008130.1;HORVU1Hr1G008130|chr1H:17580274-17583426|HC_G|11S seed storage protein|GO:0045735|PF00190|IPR006044, IPR006045, IPR011051, IPR014710;HORVU7Hr1G119190.1;HORVU7Hr1G119190|chr7H:649319108-649321350|HC_G|11S seed storage protein|GO:0045735|P	5	5	5	5	3	4	5	5	5	4	4	5	4	3	3	4	4	3	4	4	3	3	4	5	4	5	5	5	3	5	3	3	3	3	4	4	4	3	3	1	5	5	5	5	4	5
	HORVU6Hr1G063570;HORVU6Hr1G063560;HORVU6Hr1G063540	HORVU6Hr1G063570;HORVU6Hr1G063560;HORVU6Hr1G063540	HORVU6Hr1G063570.1;HORVU6Hr1G063570|chr6H:428614438-428616832|HC_G|S-adenosylmethionine synthase 2|GO:0004478, GO:0005524, GO:0006556|PF00438, PF02772, PF02773|IPR002133, IPR022628, IPR022629, IPR022630, IPR022631, IPR022636;HORVU6Hr1G063560.1;HORVU6Hr1G06	3	15	15	4	8	11	11	14	15	12	11	12	11	9	11	10	12	12	12	10	9	9	11	15	14	12	12	12	7	12	9	8	9	9	11	10	13	9	7	7	14	10	13	13	14	13
	HORVU6Hr1G020910	HORVU6Hr1G020910	HORVU6Hr1G020910.1;HORVU6Hr1G020910|chr6H:61014054-61018527|HC_TE|ATP-dependent RNA helicase eIF4A|GO:0003676, GO:0005524|PF00270, PF00271|IPR000629, IPR001650, IPR011545, IPR014001, IPR014014, IPR027417	1	12	12	12	7	8	9	11	11	11	10	11	11	7	11	12	12	12	12	11	9	7	9	11	8	11	10	11	6	9	6	7	9	9	11	11	12	8	3	7	9	9	11	10	11	11
	HORVU0Hr1G018510	HORVU0Hr1G018510	HORVU0Hr1G018510.1;HORVU0Hr1G018510|chrUn:97991367-97995482|HC_G|Male gametophyte defective 1|GO:0009555|PF15704|IPR031432	1	4	4	4	2	3	3	3	3	3	3	3	3	2	2	2	2	2	2	2	2	2	3	2	3	3	2	3	2	3	2	2	2	2	2	2	3	2	2	1	3	3	3	3	3	3
	HORVU6Hr1G074030	HORVU6Hr1G074030	HORVU6Hr1G074030.1;HORVU6Hr1G074030|chr6H:512158867-512162569|HC_G|glutamine synthetase 1;4|GO:0003824|none|IPR014746	1	8	8	8	3	5	4	7	6	6	5	6	5	3	3	4	5	5	5	5	3	3	4	4	6	5	6	8	2	5	3	2	2	2	6	5	6	4	2	3	6	5	4	5	7	5
	HORVU5Hr1G007930;HORVU6Hr1G032540	HORVU5Hr1G007930;HORVU6Hr1G032540	HORVU5Hr1G007930.2;HORVU5Hr1G007930|chr5H:17040457-17043777|HC_G|Protein kinase superfamily protein|GO:0004672, GO:0005524, GO:0006468|PF00069|IPR000719, IPR008271, IPR011009;HORVU6Hr1G032540.6;HORVU6Hr1G032540|chr6H:143073691-143075581|HC_G|Protein kinase	2	1	1	1	0	0	0	0	0	0	0	0	0	1	1	1	1	1	1	1	1	1	0	0	0	0	0	0	0	0	0	0	1	1	1	1	1	1	1	1	0	0	0	0	0	0
	HORVU2Hr1G043890	HORVU2Hr1G043890	HORVU2Hr1G043890.5;HORVU2Hr1G043890|chr2H:226794896-226796720|HC_G|Xylanase inhibitor protein 1|GO:0004553, GO:0005975|PF00704|IPR001223, IPR013781, IPR017853	1	4	4	4	2	3	3	3	3	3	3	3	3	2	3	4	3	4	4	4	3	4	3	3	3	3	3	3	3	3	3	3	3	3	3	4	3	3	3	3	3	3	3	3	3	3
	N1JNB6	N1JNB6	tr|N1JNB6|N1JNB6_BLUG1 Pyruvate dehydrogenase E1 component subunit alpha OS=Blumeria graminis f. sp. hordei (strain DH14) GN=BGHDH14_bgh01176 PE=4 SV=1	1	4	4	4	0	0	0	0	0	0	0	0	0	2	1	2	0	2	2	2	1	0	0	0	0	0	0	0	0	0	0	0	3	1	2	2	3	1	1	1	0	0	0	0	0	0
	HORVU4Hr1G043300;HORVU4Hr1G031770	HORVU4Hr1G043300;HORVU4Hr1G031770	HORVU4Hr1G043300.1;HORVU4Hr1G043300|chr4H:344119395-344123155|HC_G|14-3-3-like protein GF14-D|GO:0019904|PF00244|IPR000308, IPR023409, IPR023410;HORVU4Hr1G031770.1;HORVU4Hr1G031770|chr4H:212266870-212267384|HC_G|14-3-3-like protein GF14-D|GO:0019904|PF0024	2	8	6	5	2	5	4	6	6	6	5	5	5	3	5	6	6	7	7	6	5	4	3	5	5	6	6	6	3	4	3	4	6	4	7	7	8	3	3	3	6	5	6	6	6	6
	HORVU4Hr1G078010	HORVU4Hr1G078010	HORVU4Hr1G078010.1;HORVU4Hr1G078010|chr4H:606165326-606167450|HC_G|Eukaryotic aspartyl protease family protein|none|PF14541, PF14543|IPR021109, IPR032799, IPR032861	1	5	5	5	3	3	5	5	2	3	3	3	2	2	2	2	3	3	3	2	2	2	3	4	4	4	4	4	3	3	3	2	2	2	3	2	2	2	1	1	3	3	3	4	4	4
	HORVU3Hr1G073220	HORVU3Hr1G073220	HORVU3Hr1G073220.3;HORVU3Hr1G073220|chr3H:552738500-552745855|HC_G|aspartate aminotransferase 3|GO:0003824, GO:0006520, GO:0008483, GO:0009058, GO:0030170|PF00155|IPR000796, IPR004838, IPR004839, IPR015421, IPR015424	1	14	14	14	7	12	10	12	13	13	12	13	10	7	10	10	11	12	12	9	6	7	13	11	10	11	11	12	7	9	6	6	8	8	10	11	12	9	6	8	13	8	10	11	11	12
	HORVU3Hr1G068360	HORVU3Hr1G068360	HORVU3Hr1G068360.9;HORVU3Hr1G068360|chr3H:518535212-518538048|HC_G|NADH-quinone oxidoreductase subunit B|GO:0008137, GO:0048038, GO:0051536, GO:0051539, GO:0055114|PF01058|IPR006137, IPR006138	1	3	3	3	0	1	0	2	2	2	0	2	1	0	0	1	2	2	1	2	0	0	1	1	1	2	2	2	1	1	1	1	1	1	2	2	2	0	1	0	2	2	1	2	2	2
	HORVU4Hr1G052890;HORVU4Hr1G052900	HORVU4Hr1G052890;HORVU4Hr1G052900	HORVU4Hr1G052890.2;HORVU4Hr1G052890|chr4H:439843046-439846304|HC_G|NADH dehydrogenase [ubiquinone] 1 alpha subcomplex subunit 5|GO:0005743, GO:0016651, GO:0022904|PF04716|IPR006806;HORVU4Hr1G052900.1;HORVU4Hr1G052900|chr4H:439843025-440029633|HC_G|NADH deh	2	2	2	2	1	2	1	2	2	1	1	2	2	1	1	1	1	1	1	1	1	1	2	2	1	1	2	2	1	2	1	1	1	1	1	1	1	1	1	1	2	1	1	2	2	2
	HORVU1Hr1G047440	HORVU1Hr1G047440	HORVU1Hr1G047440.5;HORVU1Hr1G047440|chr1H:350897470-350900438|HC_G|actin 7|none|PF00022|IPR004000, IPR004001, IPR020902	1	33	3	2	23	29	30	31	32	30	26	30	28	22	29	27	27	28	27	27	24	26	26	28	30	28	30	33	27	29	28	25	27	25	28	28	28	25	24	25	29	29	33	31	31	32
	HORVU2Hr1G094400;HORVU2Hr1G094390	HORVU2Hr1G094400;HORVU2Hr1G094390	HORVU2Hr1G094400.5;HORVU2Hr1G094400|chr2H:664812704-664813724|HC_G|histone H1-3|GO:0000786, GO:0003677, GO:0005634, GO:0006334|PF00538|IPR005818, IPR005819, IPR011991;HORVU2Hr1G094390.5;HORVU2Hr1G094390|chr2H:664807594-664808572|HC_G|histone H1-3|GO:000078	2	2	2	2	0	1	1	2	2	1	1	1	1	0	1	1	1	1	1	1	1	1	1	1	1	1	1	1	1	1	1	1	1	1	1	1	1	1	1	1	1	1	1	1	1	1
	HORVU1Hr1G077320	HORVU1Hr1G077320	HORVU1Hr1G077320.13;HORVU1Hr1G077320|chr1H:517029047-517032368|HC_G|Carboxypeptidase Y|GO:0004185, GO:0006508|PF00450|IPR001563, IPR018202, IPR029058	1	2	2	2	0	2	2	2	2	2	0	2	2	0	1	2	2	2	2	2	0	0	2	2	2	2	2	2	1	2	0	0	1	2	2	2	2	2	0	1	2	0	1	2	2	1
	HORVU7Hr1G079190	HORVU7Hr1G079190	HORVU7Hr1G079190.2;HORVU7Hr1G079190|chr7H:465887874-465889302|HC_G|PSRP4|GO:0005840|PF17067|IPR030826	1	1	1	1	1	1	1	1	1	1	1	1	1	1	1	1	1	1	1	1	1	1	1	1	1	1	1	1	0	1	1	1	1	1	1	1	1	1	1	1	1	0	1	1	0	1
	HORVU7Hr1G072420	HORVU7Hr1G072420	HORVU7Hr1G072420.1;HORVU7Hr1G072420|chr7H:404317811-404321138|HC_G|Small nuclear ribonucleoprotein family protein|none|PF01423|IPR001163, IPR010920	1	1	1	1	1	1	1	1	1	1	1	1	1	1	1	1	1	1	1	1	1	1	1	1	1	1	1	1	1	1	1	1	1	1	0	1	1	1	1	1	1	1	1	1	1	1
	HORVU3Hr1G085380;HORVU2Hr1G012630;HORVU3Hr1G085410;HORVU3Hr1G085390;HORVU5Hr1G096390	HORVU3Hr1G085380	HORVU3Hr1G085380.5;HORVU3Hr1G085380|chr3H:612632355-612643686|HC_G|alpha-glucan phosphorylase 2|GO:0004645, GO:0005975, GO:0008184, GO:0030170|PF00343|IPR000811, IPR011833	5	9	9	6	4	6	6	8	7	7	6	6	5	2	5	5	6	6	6	5	1	3	6	7	4	7	6	6	1	4	2	3	4	2	5	5	6	2	2	2	6	4	7	6	7	6
	HORVU3Hr1G085420;HORVU6Hr1G085990;HORVU6Hr1G086020	HORVU3Hr1G085420	HORVU3Hr1G085420.12;HORVU3Hr1G085420|chr3H:612728435-612731559|HC_G|alpha-glucan phosphorylase 2|GO:0004645, GO:0005975, GO:0008184, GO:0030170|PF00343|IPR000811, IPR011833	3	8	5	5	6	7	6	5	7	7	6	7	7	2	5	4	5	5	6	6	1	2	6	7	7	7	7	7	2	5	5	4	5	3	5	5	7	3	2	3	6	5	7	7	7	6
	HORVU4Hr1G056740;HORVU5Hr1G100200;HORVU5Hr1G100700;HORVU4Hr1G056830;HORVU6Hr1G085370;HORVU6Hr1G085320	HORVU4Hr1G056740;HORVU5Hr1G100200;HORVU5Hr1G100700;HORVU4Hr1G056830;HORVU6Hr1G085370;HORVU6Hr1G085320	HORVU4Hr1G056740.5;HORVU4Hr1G056740|chr4H:476594220-476596820|HC_G|Elongation factor 1-alpha|GO:0003746, GO:0003924, GO:0005525, GO:0005737, GO:0006414|PF00009, PF03143, PF03144|IPR000795, IPR004160, IPR004161, IPR004539, IPR009000, IPR009001, IPR027417, I	6	15	15	0	8	10	8	10	12	12	11	11	12	11	9	13	14	15	14	13	10	9	9	11	11	13	10	11	10	10	10	11	10	10	13	14	15	11	9	8	13	11	11	11	12	11
	HORVU7Hr1G105620;HORVU2Hr1G047260	HORVU7Hr1G105620	HORVU7Hr1G105620.3;HORVU7Hr1G105620|chr7H:617433068-617437317|HC_G|laccase 6|GO:0005507, GO:0016491, GO:0055114|PF00394, PF07731, PF07732|IPR001117, IPR008972, IPR011706, IPR011707	2	3	3	3	0	2	2	0	1	2	0	1	0	0	0	1	1	0	1	1	0	0	3	2	2	2	2	2	2	2	1	0	1	1	1	0	1	0	0	0	1	0	1	0	1	2
	HORVU7Hr1G107740;HORVU5Hr1G119150;HORVU3Hr1G049910;HORVU1Hr1G094900;N1JC63	HORVU7Hr1G107740	HORVU7Hr1G107740.3;HORVU7Hr1G107740|chr7H:623698852-623701734|HC_G|ATP-dependent zinc metalloprotease FtsH|GO:0004222, GO:0005524, GO:0006508, GO:0016020|PF00004, PF01434|IPR000642, IPR003593, IPR003959, IPR003960, IPR005936, IPR027417	5	9	9	9	2	8	3	7	9	5	6	7	7	2	6	7	6	5	7	7	1	2	9	9	5	9	5	4	2	5	5	2	4	5	5	8	9	3	0	2	6	5	5	5	4	7
	REV__HORVU1Hr1G012300	REV__HORVU1Hr1G012300	HORVU1Hr1G012300.2;HORVU1Hr1G012300|chr1H:30847552-30852623|HC_G|ubiquitin-protein ligase 4|GO:0004842, GO:0005488|PF00632|IPR000569, IPR011989, IPR016024	1	1	1	1	0	0	0	0	0	0	0	0	0	0	0	0	0	0	0	0	0	0	0	0	0	0	0	0	0	0	0	0	0	0	0	0	0	0	0	0	0	0	0	0	0	0
	REV__HORVU1Hr1G029520	REV__HORVU1Hr1G029520	HORVU1Hr1G029520.3;HORVU1Hr1G029520|chr1H:165138693-165145596|HC_G|gibberellin 2-oxidase|GO:0005506, GO:0016491, GO:0055114|PF03171, PF14226|IPR002283, IPR005123, IPR026992, IPR027443	1	1	1	1	0	0	0	0	0	0	0	0	0	0	1	1	1	0	1	0	0	0	0	0	0	0	0	0	0	0	0	0	0	1	0	1	1	0	0	0	0	0	0	0	0	0
	REV__HORVU1Hr1G051830	REV__HORVU1Hr1G051830	HORVU1Hr1G051830.1;HORVU1Hr1G051830|chr1H:384564140-384564473|HC_u|undescribed protein|none|none|none	1	1	1	1	0	0	0	0	0	0	0	0	0	0	1	1	1	1	1	1	0	0	0	0	0	0	0	0	0	0	0	0	1	1	1	1	1	1	0	1	0	0	0	0	0	0
	REV__HORVU1Hr1G059170	REV__HORVU1Hr1G059170	HORVU1Hr1G059170.2;HORVU1Hr1G059170|chr1H:431743750-431744340|HC_u|undescribed protein|none|none|none	1	1	1	1	1	1	1	1	1	1	1	1	1	1	1	0	1	1	1	1	1	1	1	1	1	1	1	1	1	1	1	1	1	1	1	1	1	1	1	1	1	1	1	1	1	1
	REV__HORVU2Hr1G045900	REV__HORVU2Hr1G045900	HORVU2Hr1G045900.3;HORVU2Hr1G045900|chr2H:242037631-242040325|HC_G|glucose-6-phosphate/phosphate translocator 2|GO:0005215, GO:0006810, GO:0016021|PF03151|IPR004696, IPR004853	1	1	1	1	1	1	1	1	1	1	1	1	1	1	1	1	1	1	1	1	1	1	0	0	0	0	0	0	0	0	0	0	0	0	0	0	0	0	0	0	0	0	1	1	0	0
	REV__HORVU2Hr1G083070	REV__HORVU2Hr1G083070	HORVU2Hr1G083070.3;HORVU2Hr1G083070|chr2H:604027071-604029768|HC_G|Cellulase (glycosyl hydrolase family 5) protein|GO:0004553, GO:0005975|PF00150|IPR001547, IPR013781, IPR017853	1	1	1	1	1	1	1	1	1	1	1	1	1	1	1	1	1	1	1	1	1	1	1	1	1	1	1	1	1	1	1	1	1	1	1	1	1	1	1	1	0	1	1	1	1	1
	REV__HORVU2Hr1G098380	REV__HORVU2Hr1G098380	HORVU2Hr1G098380.15;HORVU2Hr1G098380|chr2H:682607369-682610470|HC_G|SMR domain-containing protein|none|PF08590|IPR013899	1	1	1	1	0	0	0	0	0	0	0	0	0	0	0	0	0	0	0	0	0	0	0	0	0	0	0	0	0	0	0	0	0	1	0	0	0	0	0	0	0	0	0	0	0	0
	REV__HORVU6Hr1G052560;REV__HORVU2Hr1G105380	REV__HORVU6Hr1G052560;REV__HORVU2Hr1G105380	HORVU6Hr1G052560.2;HORVU6Hr1G052560|chr6H:324406836-324410254|HC_G|Ribosome biogenesis protein BRX1 homolog|none|PF04427|IPR004154, IPR007109;HORVU2Hr1G105380.2;HORVU2Hr1G105380|chr2H:706342912-706346612|HC_G|Ribosome biogenesis protein BRX1 homolog|none|P	2	1	1	1	0	0	0	0	0	0	0	0	0	1	1	1	1	1	1	1	0	0	0	0	0	0	0	0	0	0	0	0	1	1	1	1	1	1	1	1	0	0	0	0	0	0
	REV__HORVU2Hr1G113330	REV__HORVU2Hr1G113330	HORVU2Hr1G113330.18;HORVU2Hr1G113330|chr2H:728158573-728160470|HC_G|Protein COFACTOR ASSEMBLY OF COMPLEX C SUBUNIT B CCB4, chloroplastic|none|PF11152|IPR021325	1	2	2	2	0	0	0	0	0	0	0	0	0	1	1	0	1	1	1	1	0	1	0	0	0	0	0	0	0	0	0	2	1	1	0	0	0	2	1	1	0	0	0	0	0	0
	REV__HORVU5Hr1G047960	REV__HORVU5Hr1G047960	HORVU5Hr1G047960.1;HORVU5Hr1G047960|chr5H:372099756-372101104|HC_TE|B protein|GO:0016788|PF04827|IPR006912	1	1	1	1	0	0	0	0	1	0	0	0	0	0	0	0	0	0	0	0	0	0	1	1	0	1	1	0	0	0	0	0	0	0	0	0	0	0	0	0	1	0	0	0	0	0
	REV__HORVU7Hr1G113500;REV__HORVU5Hr1G065170;REV__HORVU6Hr1G029050	REV__HORVU7Hr1G113500;REV__HORVU5Hr1G065170;REV__HORVU6Hr1G029050	HORVU7Hr1G113500.1;HORVU7Hr1G113500|chr7H:637197421-637200515|HC_G|related to ubiquitin 1|GO:0005515|PF00240|IPR000626, IPR019954, IPR019956, IPR029071;HORVU5Hr1G065170.1;HORVU5Hr1G065170|chr5H:498809504-498811647|HC_G|related to ubiquitin 1|GO:0005515|PF0	3	1	1	1	1	0	0	0	0	0	0	0	0	1	0	0	0	0	1	0	1	1	0	0	1	1	1	0	1	1	0	0	0	1	1	0	1	0	0	1	1	0	1	0	1	0
	REV__HORVU5Hr1G069840;REV__HORVU7Hr1G012090	REV__HORVU5Hr1G069840;REV__HORVU7Hr1G012090	HORVU5Hr1G069840.1;HORVU5Hr1G069840|chr5H:525928023-525928316|HC_U|unknown function|none|none|none;HORVU7Hr1G012090.1;HORVU7Hr1G012090|chr7H:16826837-16827130|HC_U|unknown function|none|none|none	2	1	1	1	1	1	0	1	1	1	1	1	0	1	1	1	1	1	0	1	1	0	1	1	1	1	0	0	1	1	1	1	1	1	1	1	1	1	1	1	0	1	0	1	0	0
	REV__HORVU5Hr1G073320;REV__HORVU5Hr1G073290	REV__HORVU5Hr1G073320;REV__HORVU5Hr1G073290	HORVU5Hr1G073320.1;HORVU5Hr1G073320|chr5H:538329324-538330907|HC_U|Plant protein of unknown function (DUF641)|none|none|none;HORVU5Hr1G073290.3;HORVU5Hr1G073290|chr5H:538230890-538232473|HC_U|Plant protein of unknown function (DUF641)|none|none|none	2	1	1	1	1	1	1	1	1	1	1	1	1	1	1	1	1	1	0	1	1	1	1	1	1	1	1	1	1	1	1	1	1	1	1	1	1	1	1	1	1	1	1	1	1	1
	REV__HORVU6Hr1G032770	REV__HORVU6Hr1G032770	HORVU6Hr1G032770.2;HORVU6Hr1G032770|chr6H:144672103-144677870|HC_G|Subtilisin-like protease|GO:0004252, GO:0006508|PF00082, PF02225, PF05922|IPR000209, IPR003137, IPR010259, IPR015500, IPR023828	1	1	1	1	1	1	1	1	1	1	1	1	1	1	1	1	1	1	1	1	1	1	1	1	1	1	1	1	1	1	1	1	1	1	1	1	1	1	1	0	1	1	1	1	1	1
	REV__HORVU7Hr1G035110	REV__HORVU7Hr1G035110	HORVU7Hr1G035110.4;HORVU7Hr1G035110|chr7H:75876366-75878195|HC_G|Chaperone protein ClpB|GO:0005524|PF07724, PF10431|IPR001270, IPR003959, IPR019489, IPR027417	1	1	1	1	0	0	0	0	0	0	1	0	0	1	1	0	1	0	0	0	0	1	1	0	1	0	1	0	0	1	1	0	1	1	1	0	1	1	1	1	0	0	0	1	1	1
	REV__N1J804	REV__N1J804	tr|N1J804|N1J804_BLUG1 DDHD domain-containing protein OS=Blumeria graminis f. sp. hordei (strain DH14) GN=BGHDH14_bgh02958 PE=4 SV=1	1	2	2	2	1	1	1	1	1	2	1	1	2	1	0	1	0	1	1	1	1	1	0	1	0	1	0	1	0	0	0	1	1	1	1	1	1	1	1	1	0	0	0	0	1	1
	REV__N1J9H0	REV__N1J9H0	tr|N1J9H0|N1J9H0_BLUG1 Proteasome component ECM29/major component of the proteasome OS=Blumeria graminis f. sp. hordei (strain DH14) GN=BGHDH14_bgh06699 PE=4 SV=1	1	1	1	1	0	0	0	0	0	0	0	0	0	0	0	0	0	0	0	0	0	0	0	0	0	0	0	0	0	0	0	0	0	0	0	0	0	0	0	0	0	1	0	0	0	0
	REV__N1JB19	REV__N1JB19	tr|N1JB19|N1JB19_BLUG1 Histone H1-binding protein OS=Blumeria graminis f. sp. hordei (strain DH14) GN=BGHDH14_bgh04049 PE=4 SV=1	1	1	1	1	1	1	1	1	1	1	1	1	1	0	0	0	0	0	0	0	0	0	1	1	1	1	1	1	1	1	1	0	0	0	0	0	0	0	0	0	1	1	1	1	1	1
	REV__N1JB98	REV__N1JB98	tr|N1JB98|N1JB98_BLUG1 SWR1-complex protein OS=Blumeria graminis f. sp. hordei (strain DH14) GN=BGHDH14_bgh01440 PE=4 SV=1	1	1	1	1	0	0	0	0	0	0	0	0	0	1	0	0	0	0	1	1	0	1	0	0	0	0	0	0	0	0	0	1	1	1	1	0	0	1	1	0	0	0	0	0	0	0
	REV__N1JC29	REV__N1JC29	tr|N1JC29|N1JC29_BLUG1 Mediator of RNA polymerase II transcription subunit 16 OS=Blumeria graminis f. sp. hordei (strain DH14) GN=BGHDH14_bgh04403 PE=4 SV=1	1	1	1	1	1	1	1	0	1	0	0	1	1	1	1	1	1	1	1	1	1	1	0	1	1	1	0	1	1	1	1	1	1	1	1	1	1	1	1	1	1	1	1	0	0	1
	REV__N1JP88	REV__N1JP88	tr|N1JP88|N1JP88_BLUG1 Protein tyrosine phosphatase (Pyp1) (Fragment) OS=Blumeria graminis f. sp. hordei (strain DH14) GN=BGHDH14_bgh02990 PE=4 SV=1	1	1	1	1	0	0	0	0	0	0	0	0	0	0	0	0	0	0	0	0	0	0	0	0	0	0	0	0	0	0	0	0	0	0	0	0	0	0	0	0	0	1	0	0	0	0
	REV__HORVU4Hr1G041540;REV__HORVU5Hr1G070400	REV__HORVU4Hr1G041540;REV__HORVU5Hr1G070400	HORVU4Hr1G041540.11;HORVU4Hr1G041540|chr4H:326329180-326331846|HC_G|ABC transporter family protein|GO:0005524, GO:0016887|PF00005|IPR003439, IPR027417;HORVU5Hr1G070400.3;HORVU5Hr1G070400|chr5H:528454459-528459788|HC_G|ABC transporter G family member 11|GO:	2	1	1	1	0	0	0	0	0	0	0	0	0	0	0	0	0	0	0	0	0	0	0	0	0	0	0	0	0	0	0	0	0	0	0	0	0	0	0	0	0	1	0	0	0	0
	HORVU4Hr1G057210;HORVU4Hr1G057170	HORVU4Hr1G057210;HORVU4Hr1G057170	HORVU4Hr1G057210.1;HORVU4Hr1G057210|chr4H:480951276-480954014|HC_G|Peroxidase superfamily protein|GO:0004601, GO:0006979, GO:0020037, GO:0055114|PF00141|IPR002016, IPR002207, IPR010255, IPR019793, IPR019794;HORVU4Hr1G057170.5;HORVU4Hr1G057170|chr4H:4808363	2	2	2	2	1	1	1	2	2	2	2	1	1	1	1	1	1	1	1	1	1	0	1	1	2	1	2	2	0	2	1	1	1	1	1	1	1	1	1	1	2	2	1	2	2	2
	HORVU4Hr1G003990	HORVU4Hr1G003990	HORVU4Hr1G003990.3;HORVU4Hr1G003990|chr4H:8853810-8858789|HC_TE|RNA-binding protein 1|GO:0000166, GO:0003676, GO:0008270|PF00076, PF00098|IPR000504, IPR001878, IPR012677	1	5	5	5	0	4	3	2	4	3	2	2	3	1	2	4	4	4	4	4	1	1	3	3	3	3	3	3	1	3	2	1	3	2	3	3	4	1	0	2	4	2	3	3	3	2
	HORVU6Hr1G012570	HORVU6Hr1G012570	HORVU6Hr1G012570.2;HORVU6Hr1G012570|chr6H:24667324-24684418|HC_G|Peptidyl-prolyl cis-trans isomerase|GO:0000413, GO:0003755, GO:0006457|PF00160|IPR002130, IPR020892, IPR024936, IPR029000	1	4	4	4	0	2	3	4	4	3	3	2	2	1	1	1	2	1	2	2	1	2	2	2	1	3	2	3	1	1	1	1	2	1	2	2	2	2	0	0	2	3	1	3	3	3
	HORVU2Hr1G073830	HORVU2Hr1G073830	HORVU2Hr1G073830.1;HORVU2Hr1G073830|chr2H:532996009-532997704|HC_G|Late embryogenesis abundant (LEA) hydroxyproline-rich glycoprotein family|none|PF03168|IPR004864	1	2	2	2	0	1	2	2	2	2	2	1	1	1	1	1	1	1	1	1	1	0	2	2	2	2	2	2	1	1	0	0	1	1	1	1	1	1	0	0	1	1	1	2	2	2
	HORVU1Hr1G043660	HORVU1Hr1G043660	HORVU1Hr1G043660.1;HORVU1Hr1G043660|chr1H:317210067-317216693|HC_G|pH-response regulator protein palA/RIM20|GO:0005515|PF03097, PF13949|IPR004328, IPR025304	1	3	3	3	1	0	0	1	0	0	0	0	1	0	1	1	2	1	2	0	1	0	1	0	1	0	0	0	1	0	0	1	1	1	2	3	1	1	1	1	0	0	1	1	1	0
	HORVU7Hr1G121390	HORVU7Hr1G121390	HORVU7Hr1G121390.3;HORVU7Hr1G121390|chr7H:654028818-654030913|HC_G|high mobility group B2|none|PF00505|IPR009071	1	6	6	6	3	5	5	5	5	5	5	5	5	2	5	6	6	6	6	6	5	4	4	5	5	5	5	5	2	5	5	5	5	4	6	6	6	5	3	5	5	5	5	5	5	5
	HORVU4Hr1G031620	HORVU4Hr1G031620	HORVU4Hr1G031620.1;HORVU4Hr1G031620|chr4H:209297924-209350941|HC_G|14-3-3 protein beta/alpha-A|GO:0019904|PF00244|IPR000308, IPR023410	1	1	1	1	0	0	1	0	1	1	0	1	1	0	1	1	1	1	1	1	1	0	0	1	1	1	1	1	1	1	1	1	1	1	0	0	0	1	1	1	1	1	1	1	1	1
	HORVU4Hr1G001220	HORVU4Hr1G001220	HORVU4Hr1G001220.3;HORVU4Hr1G001220|chr4H:1808204-1809386|HC_G|40S ribosomal protein S25-4|none|PF03297|IPR004977, IPR011991	1	8	8	7	7	7	7	3	4	7	7	5	7	4	8	6	4	3	5	7	8	8	6	6	6	2	5	6	6	5	5	7	6	5	3	3	4	7	7	7	4	6	7	5	4	5
	HORVU1Hr1G072220	HORVU1Hr1G072220	HORVU1Hr1G072220.4;HORVU1Hr1G072220|chr1H:496657555-496660454|HC_G|Heat shock 70 kDa protein|none|PF00012|IPR013126, IPR018181, IPR029047, IPR029048	1	17	1	0	11	11	12	15	13	14	12	12	12	10	10	14	15	15	14	12	14	13	9	14	11	14	15	15	10	11	12	13	14	10	14	15	15	10	12	12	11	14	12	15	15	14
	HORVU2Hr1G080070	HORVU2Hr1G080070	HORVU2Hr1G080070.3;HORVU2Hr1G080070|chr2H:579636006-579639616|HC_G|Aldose 1-epimerase|GO:0003824, GO:0005975, GO:0016853, GO:0019318, GO:0030246|PF01263|IPR008183, IPR011013, IPR014718, IPR015443	1	8	8	8	2	5	7	7	8	6	6	6	7	5	5	6	4	6	8	6	5	4	6	6	7	7	7	7	5	6	5	2	5	4	4	6	6	5	2	5	7	5	6	4	8	8
	HORVU2Hr1G006010	HORVU2Hr1G006010	HORVU2Hr1G006010.1;HORVU2Hr1G006010|chr2H:12860026-12865563|HC_G|Eukaryotic translation initiation factor 3 subunit M|GO:0005515|PF01399|IPR000717, IPR011991	1	2	2	2	0	2	2	2	2	2	2	2	2	2	2	2	2	2	2	2	1	1	2	2	1	2	2	2	1	2	1	1	2	1	2	2	2	2	1	2	2	1	2	2	2	2
	HORVU1Hr1G072070;N1JAK0;N1JP28;HORVU2Hr1G127540;HORVU2Hr1G127520;HORVU3Hr1G010780	HORVU1Hr1G072070;N1JAK0	HORVU1Hr1G072070.4;HORVU1Hr1G072070|chr1H:495888795-495891818|HC_G|Ras-related protein Rab-8B|GO:0003924, GO:0005525, GO:0005622, GO:0006886, GO:0006913, GO:0007165, GO:0007264, GO:0015031, GO:0016020|PF00071|IPR001806, IPR002041, IPR003578, IPR003579, IPR	6	4	4	1	3	3	2	3	3	3	3	2	3	2	2	3	2	3	3	1	1	2	4	2	3	4	4	3	0	3	3	2	1	2	3	2	2	2	2	2	3	3	3	4	3	3
	HORVU2Hr1G063460	HORVU2Hr1G063460	HORVU2Hr1G063460.4;HORVU2Hr1G063460|chr2H:428231624-428236418|HC_G|Peroxidase superfamily protein|GO:0004601, GO:0006979, GO:0020037, GO:0055114|PF00141|IPR000823, IPR002016, IPR010255, IPR019793	1	9	9	9	0	6	9	9	9	7	4	7	7	1	2	5	6	7	6	6	1	2	8	8	8	9	8	8	4	7	3	2	5	4	4	6	7	1	2	3	8	5	5	7	9	8
	HORVU0Hr1G014070;HORVU5Hr1G112530	HORVU0Hr1G014070;HORVU5Hr1G112530	HORVU0Hr1G014070.1;HORVU0Hr1G014070|chrUn:78401487-78405063|HC_G|Leukotriene A-4 hydrolase homolog|GO:0005488, GO:0008237, GO:0008270, GO:0019370|PF01433, PF09127|IPR014782, IPR015211, IPR016024;HORVU5Hr1G112530.1;HORVU5Hr1G112530|chr5H:639612827-639616300	2	6	6	6	1	3	3	6	4	5	5	6	3	1	2	2	3	4	2	1	1	1	3	3	3	4	4	3	3	3	2	2	2	2	2	3	4	2	1	1	5	3	3	3	5	5
	HORVU5Hr1G109910	HORVU5Hr1G109910	HORVU5Hr1G109910.2;HORVU5Hr1G109910|chr5H:631251099-631252934|HC_G|30S ribosomal protein S5|GO:0003723, GO:0003735, GO:0005840, GO:0006412, GO:0015935|PF00333, PF03719|IPR005324, IPR005711, IPR013810, IPR014720, IPR014721, IPR018192, IPR020568	1	9	9	3	7	8	8	6	5	6	8	6	8	6	6	6	4	5	6	7	7	6	6	8	8	3	7	6	6	8	8	6	6	6	5	5	5	6	7	6	8	8	8	6	5	4
	HORVU6Hr1G026600;HORVU7Hr1G089360;HORVU5Hr1G046900;HORVU4Hr1G022280;HORVU3Hr1G026010;HORVU5Hr1G082510	HORVU6Hr1G026600	HORVU6Hr1G026600.2;HORVU6Hr1G026600|chr6H:102141373-102144774|HC_G|Peroxidase superfamily protein|GO:0004601, GO:0006979, GO:0020037, GO:0055114|PF00141|IPR000823, IPR002016, IPR010255, IPR019793, IPR019794	6	4	4	4	0	2	3	2	3	1	1	1	2	1	1	2	1	2	2	2	1	1	3	2	3	3	3	2	1	3	1	1	2	2	2	2	2	2	0	2	2	2	2	2	3	3
	HORVU3Hr1G010530	HORVU3Hr1G010530	HORVU3Hr1G010530.2;HORVU3Hr1G010530|chr3H:23184058-23187544|HC_G|14-3-3-like protein GF14-E|GO:0019904|PF00244|IPR000308, IPR023409, IPR023410	1	14	3	3	9	11	8	13	12	11	12	11	12	8	11	11	10	12	11	10	7	8	10	11	12	11	12	12	9	12	9	9	9	10	11	13	13	9	8	8	13	12	13	13	13	13
	HORVU1Hr1G061960	HORVU1Hr1G061960	HORVU1Hr1G061960.1;HORVU1Hr1G061960|chr1H:447137644-447140127|HC_G|Cytochrome b-c1 complex subunit 9|GO:0005743, GO:0005750, GO:0006122|PF05365|IPR008027	1	2	2	2	1	1	1	1	1	1	1	1	1	2	2	2	2	2	2	2	2	2	1	1	1	1	1	1	0	1	1	2	2	2	2	2	2	2	2	2	1	1	1	1	1	1
	HORVU3Hr1G105630	HORVU3Hr1G105630	HORVU3Hr1G105630.7;HORVU3Hr1G105630|chr3H:669233323-669234713|HC_G|Glucan endo-1,3-beta-glucosidase GI|GO:0004553, GO:0005975|PF00332|IPR000490, IPR013781, IPR017853	1	4	4	3	0	0	0	3	3	3	0	2	3	1	2	4	4	4	4	3	2	0	0	0	1	2	3	2	2	2	2	2	3	3	4	4	4	3	2	3	1	0	0	2	2	2
	HORVU3Hr1G083380;HORVU3Hr1G083370	HORVU3Hr1G083380;HORVU3Hr1G083370	HORVU3Hr1G083380.4;HORVU3Hr1G083380|chr3H:603219397-603220758|HC_G|actin 7|none|PF00022|IPR004000, IPR004001, IPR020902;HORVU3Hr1G083370.1;HORVU3Hr1G083370|chr3H:603108010-603110609|HC_G|actin 7|none|PF00022|IPR004000, IPR004001, IPR020902	2	31	16	12	21	28	27	30	29	28	24	30	25	19	24	23	25	23	23	22	24	23	23	30	26	27	27	30	22	27	21	19	21	24	24	25	26	20	20	23	25	26	27	29	28	29
	HORVU2Hr1G103310	HORVU2Hr1G103310	HORVU2Hr1G103310.2;HORVU2Hr1G103310|chr2H:699753655-699757948|HC_G|Nucleoredoxin|GO:0045454, GO:0047134, GO:0055114|PF07649, PF13905|IPR011424, IPR012336, IPR017937	1	5	5	5	2	3	3	5	5	5	4	5	5	1	3	2	3	2	4	3	3	2	1	4	2	5	4	5	1	4	3	2	3	2	4	4	4	3	2	1	3	4	3	4	4	5
	HORVU6Hr1G030940	HORVU6Hr1G030940	HORVU6Hr1G030940.1;HORVU6Hr1G030940|chr6H:130614643-130616732|HC_G|Fiber protein Fb15|none|none|none	1	2	2	2	2	1	2	1	1	0	2	1	1	2	2	1	1	1	1	1	2	1	1	2	1	2	2	2	1	1	1	1	1	2	1	2	2	2	2	2	2	2	2	2	2	2
	HORVU4Hr1G038960;HORVU2Hr1G033100	HORVU4Hr1G038960;HORVU2Hr1G033100	HORVU4Hr1G038960.2;HORVU4Hr1G038960|chr4H:297691123-297693678|HC_G|Alpha-1,4-glucan-protein synthase [UDP-forming]|GO:0016866, GO:0030244|PF03214|IPR004901, IPR029044;HORVU2Hr1G033100.1;HORVU2Hr1G033100|chr2H:131211312-131214682|HC_G|Alpha-1,4-glucan-prote	2	4	4	4	1	3	3	3	3	3	0	4	4	1	2	3	2	3	3	4	2	1	3	4	3	4	4	4	1	4	1	1	1	1	3	3	4	1	1	1	4	4	2	4	4	4
	HORVU3Hr1G013790	HORVU3Hr1G013790	HORVU3Hr1G013790.1;HORVU3Hr1G013790|chr3H:30610792-30614731|HC_G|Trans-2,3-enoyl-CoA reductase-like|GO:0005737, GO:0006629, GO:0016021, GO:0016627|PF02544|IPR001104	1	2	2	2	0	0	2	1	0	1	1	0	1	0	0	0	1	0	1	0	1	1	0	1	1	1	0	0	0	1	0	1	0	0	0	0	0	1	1	0	1	1	1	1	1	1
	HORVU5Hr1G102530	HORVU5Hr1G102530	HORVU5Hr1G102530.2;HORVU5Hr1G102530|chr5H:614446721-614448990|HC_G|Hfr-2-like protein|GO:0005576, GO:0009405|PF01117, PF07468|IPR005830, IPR008998, IPR023307	1	8	8	8	0	3	2	5	5	4	4	5	3	1	1	3	4	4	5	3	3	2	3	2	4	6	4	5	2	3	3	2	1	1	4	4	5	4	2	1	5	5	3	5	5	4
	HORVU7Hr1G106150;HORVU5Hr1G116580;HORVU5Hr1G116710;HORVU3Hr1G057890;HORVU3Hr1G057880	HORVU7Hr1G106150;HORVU5Hr1G116580;HORVU5Hr1G116710;HORVU3Hr1G057890;HORVU3Hr1G057880	HORVU7Hr1G106150.2;HORVU7Hr1G106150|chr7H:618707683-618712594|HC_G|Elongation factor 2|GO:0003924, GO:0005525|PF00009, PF00679, PF03144, PF03764, PF14492|IPR000640, IPR000795, IPR004161, IPR005225, IPR005517, IPR009000, IPR009022, IPR014721, IPR020568, IPR	5	16	16	15	3	10	8	13	12	11	6	10	9	6	6	11	8	9	9	9	9	7	8	9	9	11	11	11	4	8	4	6	8	7	7	10	9	6	5	3	12	11	8	10	14	11
	HORVU5Hr1G027100	HORVU5Hr1G027100	HORVU5Hr1G027100.13;HORVU5Hr1G027100|chr5H:153868410-153873126|HC_G|glutathione synthetase 2|GO:0004363, GO:0005524, GO:0006750, GO:0016874|PF03199, PF03917|IPR004887, IPR005615, IPR013816, IPR014042, IPR014709, IPR016185	1	1	1	1	0	0	0	0	0	0	0	0	0	0	1	1	1	0	1	1	1	1	0	0	0	0	0	0	0	0	0	1	1	1	1	0	1	1	0	1	0	0	0	0	0	0
	HORVU6Hr1G016710	HORVU6Hr1G016710	HORVU6Hr1G016710.2;HORVU6Hr1G016710|chr6H:37818453-37819918|HC_G|Leucine-rich repeat receptor-like protein kinase family protein|GO:0005515|PF13855|IPR001611, IPR032675	1	4	4	4	2	4	4	4	4	4	4	4	3	4	3	4	4	4	4	4	2	3	4	4	4	4	3	4	4	4	4	3	4	4	4	4	4	4	0	4	4	4	3	4	4	4
	HORVU7Hr1G117000	HORVU7Hr1G117000	HORVU7Hr1G117000.1;HORVU7Hr1G117000|chr7H:644455572-644464240|HC_G|Chaperone protein htpG family protein|GO:0005524, GO:0006457, GO:0006950, GO:0051082|PF00183, PF02518|IPR001404, IPR003594, IPR019805, IPR020568, IPR020575	1	29	29	29	11	16	15	22	21	20	18	21	18	13	18	19	18	23	23	17	15	7	9	17	13	19	21	21	14	17	14	15	18	20	22	24	24	16	10	11	19	18	17	22	22	21
	HORVU4Hr1G086010;HORVU2Hr1G077540	HORVU4Hr1G086010;HORVU2Hr1G077540	HORVU4Hr1G086010.1;HORVU4Hr1G086010|chr4H:633178339-633181842|HC_G|26S proteasome non-ATPase regulatory subunit 11 homolog|GO:0005515|PF01399|IPR000717, IPR011990, IPR011991, IPR013143;HORVU2Hr1G077540.1;HORVU2Hr1G077540|chr2H:560565004-560568198|HC_G|26S	2	2	2	2	0	0	0	1	1	1	0	1	0	0	0	0	1	0	1	0	0	0	0	0	0	1	1	1	0	0	0	0	0	0	0	2	1	0	0	0	1	1	0	1	0	0
	HORVU5Hr1G110220;HORVU5Hr1G110180	HORVU5Hr1G110220;HORVU5Hr1G110180	HORVU5Hr1G110220.3;HORVU5Hr1G110220|chr5H:632200521-632202318|HC_G|phosphate transporter 1;7|GO:0005315, GO:0006817, GO:0016021, GO:0022857, GO:0055085|PF00083|IPR004738, IPR005828, IPR020846;HORVU5Hr1G110180.1;HORVU5Hr1G110180|chr5H:632099213-632101201|HC	2	1	1	1	0	0	0	1	1	0	1	1	1	1	1	1	1	1	1	1	1	1	0	1	0	1	1	1	1	1	1	1	1	1	1	1	1	1	1	1	0	0	0	1	1	0
	HORVU3Hr1G108110	HORVU3Hr1G108110	HORVU3Hr1G108110.26;HORVU3Hr1G108110|chr3H:674275795-674285954|HC_G|villin 2|GO:0003779, GO:0007010|PF00626, PF02209|IPR003128, IPR007122, IPR007123, IPR029006	1	10	10	10	1	4	4	7	9	4	5	6	5	1	1	1	2	2	0	2	1	0	1	5	3	6	6	7	1	4	2	0	1	2	2	1	3	2	1	1	2	7	5	7	8	8
	HORVU7Hr1G028050;HORVU7Hr1G014140	HORVU7Hr1G028050;HORVU7Hr1G014140	HORVU7Hr1G028050.5;HORVU7Hr1G028050|chr7H:50144424-50146899|HC_G|30S ribosomal protein S10|GO:0003735, GO:0005840, GO:0006412, GO:0015935|PF00338|IPR001848, IPR005729, IPR027486;HORVU7Hr1G014140.4;HORVU7Hr1G014140|chr7H:19919633-19921411|HC_G|40S ribosomal	2	6	6	2	2	4	5	2	2	4	3	4	4	4	5	5	2	4	3	6	5	6	3	3	5	3	4	2	3	4	5	2	4	2	2	2	4	6	5	5	4	2	3	4	3	2
	HORVU7Hr1G036720	HORVU7Hr1G036720	HORVU7Hr1G036720.1;HORVU7Hr1G036720|chr7H:86174535-86175625|HC_G|germin-like protein 1|GO:0030145, GO:0045735|PF00190|IPR001929, IPR006045, IPR011051, IPR014710, IPR019780	1	4	4	4	4	4	4	4	4	3	3	3	3	3	3	3	3	3	3	4	4	4	4	4	4	4	4	4	4	4	4	3	3	3	3	3	3	4	4	4	4	4	4	4	4	4
	HORVU7Hr1G067110	HORVU7Hr1G067110	HORVU7Hr1G067110.2;HORVU7Hr1G067110|chr7H:348272673-348276079|HC_G|rubredoxin family protein|GO:0005506, GO:0005515|none|IPR001478, IPR004039, IPR024934	1	3	3	3	0	2	2	1	2	2	0	0	1	1	2	1	2	0	2	1	1	1	2	2	2	2	2	0	0	2	1	1	0	2	0	2	2	2	1	1	1	1	2	0	2	0
	HORVU3Hr1G113620;HORVU3Hr1G113120	HORVU3Hr1G113620;HORVU3Hr1G113120	HORVU3Hr1G113620.1;HORVU3Hr1G113620|chr3H:688794127-688795251|HC_G|Wound-induced protein|GO:0042742, GO:0050832|PF00967|IPR001153, IPR009009, IPR018226;HORVU3Hr1G113120.2;HORVU3Hr1G113120|chr3H:687765190-687765890|HC_G|Wound-induced protein|GO:0042742, GO:	2	1	1	1	0	0	1	1	1	1	0	1	1	1	1	1	1	1	1	1	1	1	0	1	1	1	1	1	1	1	1	1	1	1	1	1	1	1	1	1	1	1	1	1	1	1
	HORVU7Hr1G024670;HORVU1Hr1G084390	HORVU7Hr1G024670	HORVU7Hr1G024670.1;HORVU7Hr1G024670|chr7H:40108374-40111427|HC_G|GDSL esterase/lipase|GO:0016788|PF00657|IPR001087, IPR013830	2	7	7	7	2	7	6	6	7	6	6	6	6	5	5	6	6	6	6	5	5	6	7	6	6	7	7	6	6	7	6	5	6	6	5	6	5	5	3	5	6	6	7	6	7	6
	HORVU6Hr1G009360;REV__N1JAI8	HORVU6Hr1G009360	HORVU6Hr1G009360.1;HORVU6Hr1G009360|chr6H:16696234-16698247|HC_G|Peroxidase superfamily protein|GO:0004601, GO:0006979, GO:0020037, GO:0055114|PF00141|IPR000823, IPR002016, IPR010255, IPR019793, IPR019794	2	6	6	6	2	5	6	6	6	5	5	6	6	5	6	6	6	6	6	6	4	5	6	6	6	5	6	6	6	6	5	6	6	6	6	6	6	5	4	5	6	5	5	6	6	5
	HORVU5Hr1G113010	HORVU5Hr1G113010	HORVU5Hr1G113010.2;HORVU5Hr1G113010|chr5H:640716881-640718913|HC_G|actin depolymerizing factor 3|GO:0003779, GO:0005622|PF00241|IPR002108, IPR029006	1	6	6	6	2	5	4	6	6	6	4	6	4	2	3	3	5	5	5	3	3	1	3	5	4	6	6	6	3	4	2	1	4	2	5	4	5	3	1	3	4	5	4	6	6	6
	HORVU2Hr1G013680;HORVU0Hr1G017020;HORVU5Hr1G051280	HORVU2Hr1G013680;HORVU0Hr1G017020	HORVU2Hr1G013680.1;HORVU2Hr1G013680|chr2H:29621821-29625136|HC_G|Elongation factor 1-alpha|GO:0003746, GO:0003924, GO:0005525, GO:0005737, GO:0006414|PF00009, PF03143, PF03144|IPR000795, IPR004160, IPR004161, IPR004539, IPR009000, IPR009001, IPR027417, IPR	3	13	5	5	6	9	8	9	11	10	8	10	9	8	9	10	10	13	11	11	9	8	6	10	10	10	10	9	7	8	9	9	9	9	11	11	13	10	8	8	9	9	9	9	9	9
	HORVU4Hr1G080810	HORVU4Hr1G080810	HORVU4Hr1G080810.3;HORVU4Hr1G080810|chr4H:617412225-617413811|HC_G|Late embryogenesis abundant protein D-7|none|none|none	1	3	3	3	0	1	1	1	1	2	1	2	2	0	0	1	1	1	1	1	1	1	1	0	0	0	1	0	1	1	1	1	1	0	1	1	1	1	1	0	0	0	1	0	1	0
	HORVU4Hr1G006480	HORVU4Hr1G006480	HORVU4Hr1G006480.5;HORVU4Hr1G006480|chr4H:15271854-15275739|HC_G|beta glucosidase 43|GO:0004553, GO:0005975|PF00232|IPR001360, IPR013781, IPR017853	1	6	6	6	2	5	5	4	5	4	4	5	4	2	4	5	5	4	4	5	2	3	5	5	5	4	5	5	4	4	3	3	5	4	5	4	4	1	1	1	5	4	4	3	5	5
	HORVU3Hr1G074960;HORVU1Hr1G016870;HORVU1Hr1G016820;HORVU3Hr1G074950	HORVU3Hr1G074960	HORVU3Hr1G074960.1;HORVU3Hr1G074960|chr3H:560934358-560935865|HC_G|Peroxidase superfamily protein|GO:0004601, GO:0006979, GO:0020037, GO:0055114|PF00141|IPR000823, IPR002016, IPR010255, IPR019793, IPR019794	4	7	7	5	0	0	0	0	0	0	0	0	0	2	0	6	4	6	3	6	4	1	0	0	0	0	0	0	0	0	0	4	4	2	4	5	6	2	1	2	0	0	0	0	0	0
	HORVU0Hr1G017370	HORVU0Hr1G017370	HORVU0Hr1G017370.1;HORVU0Hr1G017370|chrUn:92474863-92479380|HC_G|aspartate aminotransferase 5|GO:0003824, GO:0006520, GO:0008483, GO:0009058, GO:0030170|PF00155|IPR000796, IPR004838, IPR004839, IPR015421, IPR015424	1	7	7	7	1	4	2	4	4	3	4	4	4	4	5	4	6	5	5	6	3	3	4	3	3	4	3	4	1	3	2	4	3	6	5	6	6	4	2	3	2	2	4	3	4	4
	HORVU6Hr1G084960	HORVU6Hr1G084960	HORVU6Hr1G084960.1;HORVU6Hr1G084960|chr6H:557356541-557360662|HC_G|Leucine aminopeptidase 1|GO:0004177, GO:0005622, GO:0005737, GO:0006508, GO:0008235, GO:0019538, GO:0030145|PF00883, PF02789|IPR000819, IPR008283, IPR011356, IPR023042	1	2	2	2	1	1	1	1	2	2	2	1	1	1	0	1	1	1	1	1	1	1	1	0	0	2	1	2	1	1	2	1	0	1	1	1	1	0	0	0	1	1	2	2	2	2
	HORVU3Hr1G097790;HORVU1Hr1G080640	HORVU3Hr1G097790;HORVU1Hr1G080640	HORVU3Hr1G097790.1;HORVU3Hr1G097790|chr3H:656846801-656847708|HC_G|rapid alkalinization factor 23|none|PF05498|IPR008801;HORVU1Hr1G080640.1;HORVU1Hr1G080640|chr1H:525926235-525929306|HC_G|rapid alkalinization factor 23|none|PF05498|IPR008801	2	1	1	1	0	1	1	1	1	1	1	1	1	0	0	1	1	1	1	1	0	0	1	1	1	1	1	1	1	1	0	1	1	1	1	1	1	1	0	1	1	0	1	1	1	1
	HORVU2Hr1G063420;HORVU5Hr1G097230	HORVU2Hr1G063420;HORVU5Hr1G097230	HORVU2Hr1G063420.1;HORVU2Hr1G063420|chr2H:427935854-427940778|HC_G|Protein kinase superfamily protein|GO:0004672, GO:0005524, GO:0006468|PF00069|IPR000719, IPR002290, IPR008271, IPR011009, IPR017441;HORVU5Hr1G097230.1;HORVU5Hr1G097230|chr5H:603612507-60361	2	4	4	4	0	0	2	2	2	2	2	2	3	1	1	1	2	2	1	1	3	3	1	2	0	1	2	3	1	3	3	0	1	0	0	1	2	3	2	2	3	2	3	2	3	1
	HORVU0Hr1G008780	HORVU0Hr1G008780	HORVU0Hr1G008780.12;HORVU0Hr1G008780|chrUn:52759234-52762938|HC_G|beta-galactosidase 8|GO:0004553, GO:0005975|PF01301|IPR001944, IPR013781, IPR017853, IPR019801, IPR031330	1	8	8	8	1	5	6	6	7	5	5	6	6	3	3	6	6	6	6	6	2	4	5	5	7	6	6	5	6	7	2	2	6	4	6	6	6	3	1	5	6	3	5	5	6	5
	HORVU5Hr1G106610	HORVU5Hr1G106610	HORVU5Hr1G106610.2;HORVU5Hr1G106610|chr5H:624681753-624683218|HC_G|histone H1-3|GO:0000786, GO:0003677, GO:0005634, GO:0006334|PF00538|IPR005818, IPR005819, IPR011991	1	9	9	5	4	7	7	7	7	8	8	6	7	4	6	8	8	7	7	7	5	6	8	8	8	7	7	7	5	8	7	5	7	7	8	8	9	7	4	7	6	7	8	7	8	8
	HORVU4Hr1G007370	HORVU4Hr1G007370	HORVU4Hr1G007370.1;HORVU4Hr1G007370|chr4H:19180798-19184008|HC_G|14-3-3-like protein GF14-F|GO:0019904|PF00244|IPR000308, IPR023409, IPR023410	1	20	20	13	14	16	16	18	18	18	17	16	18	10	16	17	17	17	17	13	13	12	16	17	15	19	18	18	14	17	15	15	14	13	16	18	18	10	11	10	17	17	18	17	19	19
	HORVU7Hr1G019930;HORVU5Hr1G019220	HORVU7Hr1G019930	HORVU7Hr1G019930.1;HORVU7Hr1G019930|chr7H:27119476-27129675|HC_G|Coatomer, beta subunit|GO:0005198, GO:0005515, GO:0006886, GO:0016192, GO:0030117|PF00400, PF04053|IPR001680, IPR006692, IPR011990, IPR015943, IPR016453, IPR017986, IPR020472	2	9	9	5	6	6	5	6	6	6	7	8	8	8	7	7	6	7	7	8	8	6	6	6	6	7	7	7	6	6	4	7	9	4	7	9	8	6	5	6	6	6	7	8	7	7
	HORVU3Hr1G069970	HORVU3Hr1G069970	HORVU3Hr1G069970.5;HORVU3Hr1G069970|chr3H:529838798-529841109|HC_G|Reticulon family protein|none|PF02453|IPR003388	1	1	1	1	1	1	1	1	1	1	1	0	1	1	1	1	1	1	1	1	1	1	1	1	1	1	1	1	0	1	1	1	1	1	1	0	1	1	1	1	1	1	1	1	1	0
	HORVU0Hr1G009440;HORVU0Hr1G009400;HORVU0Hr1G009450;HORVU4Hr1G090130;HORVU0Hr1G009390;HORVU4Hr1G090190;HORVU4Hr1G090140;HORVU4Hr1G090120	HORVU0Hr1G009440;HORVU0Hr1G009400;HORVU0Hr1G009450;HORVU4Hr1G090130;HORVU0Hr1G009390;HORVU4Hr1G090190;HORVU4Hr1G090140;HORVU4Hr1G090120	HORVU0Hr1G009440.4;HORVU0Hr1G009440|chrUn:54978628-54980353|HC_G|germin-like protein 2|GO:0030145, GO:0045735|PF00190|IPR001929, IPR006045, IPR011051, IPR014710, IPR019780;HORVU0Hr1G009400.1;HORVU0Hr1G009400|chrUn:54954382-54955574|HC_G|germin-like protein	8	2	2	1	0	1	1	1	1	1	1	1	1	2	2	2	2	2	2	2	2	1	1	1	1	1	1	1	1	1	1	1	2	2	2	2	2	2	1	2	1	1	1	1	1	1
	HORVU5Hr1G088290	HORVU5Hr1G088290	HORVU5Hr1G088290.2;HORVU5Hr1G088290|chr5H:581313442-581318289|HC_G|Octicosapeptide/Phox/Bem1p (PB1) domain-containing protein / tetratricopeptide repeat (TPR)-containing protein|GO:0005515|PF00564, PF13414|IPR000270, IPR011990, IPR013026, IPR019734	1	4	4	4	1	1	1	3	3	2	1	2	2	1	2	2	2	2	2	1	3	2	1	2	1	1	2	3	1	1	1	3	3	3	3	2	2	2	2	3	1	1	2	1	3	2
	HORVU2Hr1G041270	HORVU2Hr1G041270	HORVU2Hr1G041270.2;HORVU2Hr1G041270|chr2H:202976382-202977002|HC_G|Chlorophyll a-b binding protein 6, chloroplastic|none|PF00504|IPR022796, IPR023329	1	7	7	7	3	5	5	6	7	6	6	5	4	2	5	5	5	4	6	7	4	5	7	6	6	7	6	6	3	5	5	6	6	5	6	7	5	4	5	6	5	5	4	4	5	4
	HORVU3Hr1G014120;HORVU0Hr1G006240;HORVU2Hr1G017440	HORVU3Hr1G014120	HORVU3Hr1G014120.1;HORVU3Hr1G014120|chr3H:32215742-32218299|HC_G|unknown function|none|PF14200|IPR000772	3	21	21	20	8	16	18	19	20	18	17	19	19	8	15	15	12	15	12	11	13	11	17	17	19	15	20	19	15	19	14	11	15	13	15	14	11	16	5	16	16	15	19	20	21	19
	HORVU6Hr1G051470	HORVU6Hr1G051470	HORVU6Hr1G051470.1;HORVU6Hr1G051470|chr6H:313379083-313383172|HC_G|Ras-related protein Rab-2-B|GO:0003924, GO:0005525, GO:0005622, GO:0006886, GO:0006913, GO:0007165, GO:0007264, GO:0015031, GO:0016020|PF00071|IPR001806, IPR002041, IPR003578, IPR003579, IP	1	5	5	5	2	2	2	4	3	3	2	2	3	1	3	4	3	4	3	2	2	2	2	2	4	3	3	4	1	2	3	2	1	2	3	2	3	1	1	0	4	3	3	2	3	1
	HORVU7Hr1G090410;HORVU7Hr1G118240;HORVU7Hr1G118260;HORVU4Hr1G071450	HORVU7Hr1G090410	HORVU7Hr1G090410.1;HORVU7Hr1G090410|chr7H:551084476-551088911|HC_G|polyamine oxidase 1|GO:0016491, GO:0055114|PF01593|IPR002937, IPR023753	4	11	11	11	3	7	7	8	9	8	8	10	7	6	6	7	5	4	5	5	7	5	5	9	7	5	8	9	5	7	6	5	5	4	6	6	6	5	4	6	8	10	7	6	10	9
	HORVU1Hr1G069830;HORVU3Hr1G075210;HORVU5Hr1G113580;HORVU3Hr1G081230;HORVU6Hr1G075970;HORVU3Hr1G081180	HORVU1Hr1G069830;HORVU3Hr1G075210;HORVU5Hr1G113580;HORVU3Hr1G081230;HORVU6Hr1G075970;HORVU3Hr1G081180	HORVU1Hr1G069830.1;HORVU1Hr1G069830|chr1H:487103964-487106996|HC_G|expansin A1|GO:0005576, GO:0009664|PF01357, PF03330|IPR002963, IPR007112, IPR007117, IPR007118, IPR009009;HORVU3Hr1G075210.2;HORVU3Hr1G075210|chr3H:562235129-562236266|HC_G|expansin A1|GO:0	6	2	2	2	2	2	1	2	2	1	0	1	1	0	0	1	1	1	1	1	0	0	2	2	2	2	2	1	2	2	2	0	1	0	1	1	1	1	1	1	1	1	1	2	1	2
	N1JP77	N1JP77	tr|N1JP77|N1JP77_BLUG1 Putative fungal protein OS=Blumeria graminis f. sp. hordei (strain DH14) GN=BGHDH14_bgh01068 PE=4 SV=1	1	1	1	1	0	0	0	0	0	0	0	0	0	1	1	1	1	1	1	1	1	1	0	0	0	0	0	0	0	0	0	1	1	1	1	1	1	1	1	1	0	0	0	0	0	0
	HORVU5Hr1G039850	HORVU5Hr1G039850	HORVU5Hr1G039850.3;HORVU5Hr1G039850|chr5H:290717098-290719292|HC_G|actin 7|none|PF00022|IPR004000, IPR004001, IPR020902	1	28	4	4	20	27	27	26	27	27	23	27	25	19	24	23	25	25	23	25	22	23	22	26	26	24	28	28	24	25	25	21	24	22	25	25	25	22	20	23	24	25	27	25	26	28
	HORVU5Hr1G076250	HORVU5Hr1G076250	HORVU5Hr1G076250.1;HORVU5Hr1G076250|chr5H:549905766-549909565|HC_G|purple acid phosphatase 27|GO:0003993, GO:0016787, GO:0046872|PF00149, PF14008, PF16656|IPR004843, IPR008963, IPR015914, IPR025733, IPR029052	1	2	2	2	2	2	2	2	2	2	2	2	2	2	2	2	1	2	2	2	2	2	2	2	2	2	2	2	1	2	2	2	2	2	2	2	2	2	2	2	2	2	2	2	2	2
	HORVU2Hr1G074770	HORVU2Hr1G074770	HORVU2Hr1G074770.3;HORVU2Hr1G074770|chr2H:539306664-539307898|HC_G|Abscisic stress-ripening protein 3|GO:0006950|PF02496|IPR003496	1	13	13	13	5	10	13	13	13	13	10	11	11	1	2	3	4	3	4	4	3	3	12	12	12	9	12	10	5	10	7	3	3	3	3	3	3	3	3	3	11	11	11	11	13	12
	HORVU2Hr1G081230	HORVU2Hr1G081230	HORVU2Hr1G081230.1;HORVU2Hr1G081230|chr2H:589263834-589264921|HC_G|MLP-like protein 423|GO:0006952, GO:0009607|PF00407|IPR000916, IPR023393, IPR024948, IPR024949	1	4	4	4	0	3	3	4	4	4	3	4	3	0	1	2	2	2	2	0	0	0	1	4	4	2	3	4	0	1	0	1	1	1	2	2	2	0	0	0	3	2	3	3	4	4
	HORVU6Hr1G077890	HORVU6Hr1G077890	HORVU6Hr1G077890.4;HORVU6Hr1G077890|chr6H:532522425-532526423|HC_G|Non-specific lipid transfer protein-like 1|none|PF14368|IPR016140	1	1	1	1	1	1	1	1	1	1	1	1	1	1	1	1	1	1	1	1	1	1	1	1	1	1	1	1	1	1	1	1	1	1	1	1	1	1	1	1	1	1	1	1	1	1
	HORVU4Hr1G077240	HORVU4Hr1G077240	HORVU4Hr1G077240.1;HORVU4Hr1G077240|chr4H:603597180-603599447|HC_G|40s ribosomal protein SA|GO:0003735, GO:0005622, GO:0005840, GO:0006412, GO:0015935|PF00318|IPR001865, IPR005707, IPR018130, IPR023591, IPR027498	1	7	2	2	5	6	6	6	6	6	6	6	5	3	4	5	6	6	7	6	6	6	6	6	6	6	6	6	6	6	6	6	5	6	7	6	7	6	6	6	6	6	6	6	6	6
	HORVU2Hr1G115640	HORVU2Hr1G115640	HORVU2Hr1G115640.11;HORVU2Hr1G115640|chr2H:735220590-735228707|HC_G|beta-D-xylosidase 4|GO:0004553, GO:0005975|PF00933, PF01915|IPR001764, IPR002772, IPR017853	1	12	12	12	4	11	11	10	11	10	11	12	10	8	4	9	9	8	9	10	8	10	12	12	12	11	12	9	10	11	10	8	9	8	9	9	9	7	1	5	10	10	12	6	10	10
	HORVU5Hr1G024410	HORVU5Hr1G024410	HORVU5Hr1G024410.1;HORVU5Hr1G024410|chr5H:131413664-131417326|HC_G|rapid alkalinization factor 23|none|PF05498|IPR008801	1	2	2	2	2	2	2	2	2	2	2	2	2	1	2	2	2	2	2	2	2	2	2	2	2	2	2	2	2	2	2	2	2	2	2	2	2	2	2	2	2	2	2	2	2	2
	HORVU1Hr1G038680	HORVU1Hr1G038680	HORVU1Hr1G038680.8;HORVU1Hr1G038680|chr1H:269209870-269220056|HC_G|60 kDa chaperonin 1|GO:0005524, GO:0005737, GO:0006457, GO:0042026|PF00118|IPR001844, IPR002423, IPR018370, IPR027409, IPR027413	1	6	2	2	2	3	4	5	6	5	6	5	5	3	4	5	4	5	5	5	4	1	4	4	6	5	6	6	2	5	0	2	2	2	4	5	5	2	1	1	6	3	6	5	5	6
	HORVU2Hr1G005490;HORVU4Hr1G079160	HORVU2Hr1G005490;HORVU4Hr1G079160	HORVU2Hr1G005490.2;HORVU2Hr1G005490|chr2H:11949639-11950638|HC_G|serpin 2|none|PF00079|IPR023796;HORVU4Hr1G079160.3;HORVU4Hr1G079160|chr4H:611364147-611365731|HC_G|serpin 3|none|PF00079|IPR023796	2	1	1	1	0	1	1	1	1	1	1	1	1	1	1	1	1	1	1	1	0	0	1	1	1	1	1	1	0	1	0	0	1	1	1	1	1	1	0	1	1	1	1	0	1	1
	HORVU6Hr1G000180;HORVU7Hr1G006490;HORVU5Hr1G074160;HORVU4Hr1G076680;HORVU2Hr1G107410;HORVU6Hr1G005220	HORVU6Hr1G000180;HORVU7Hr1G006490	HORVU6Hr1G000180.2;HORVU6Hr1G000180|chr6H:481564-486583|HC_G|60 kDa chaperonin 2|GO:0005524, GO:0005737, GO:0006457, GO:0042026|PF00118|IPR001844, IPR002423, IPR018370, IPR027409, IPR027413;HORVU7Hr1G006490.2;HORVU7Hr1G006490|chr7H:8553570-8557557|HC_G|60	6	4	4	4	0	1	0	2	2	1	0	1	1	0	0	1	1	2	2	1	0	1	1	1	1	1	1	1	0	0	0	1	0	0	0	2	2	0	0	0	1	1	1	2	2	2
	HORVU5Hr1G106730	HORVU5Hr1G106730	HORVU5Hr1G106730.2;HORVU5Hr1G106730|chr5H:624974034-624975399|HC_G|histone H1-3|GO:0000786, GO:0003677, GO:0005634, GO:0006334|PF00538|IPR005818, IPR005819, IPR011991	1	8	4	4	4	8	8	8	8	8	6	7	7	7	7	7	8	7	8	7	7	8	8	8	8	8	7	7	6	7	7	4	8	8	7	7	7	7	5	7	7	7	8	7	8	7
	HORVU2Hr1G063210	HORVU2Hr1G063210	HORVU2Hr1G063210.2;HORVU2Hr1G063210|chr2H:426004357-426006246|HC_G|Eukaryotic translation initiation factor 5A-1|GO:0003723, GO:0003746, GO:0006452, GO:0043022, GO:0045901, GO:0045905|PF01287|IPR001884, IPR008991, IPR012340, IPR014722, IPR019769, IPR020189	1	1	1	1	0	0	1	1	1	1	1	1	1	1	1	1	1	1	1	1	1	0	1	1	0	1	1	1	0	1	1	1	1	1	1	1	1	1	1	1	1	1	1	1	1	1
	N1JFF8	N1JFF8	tr|N1JFF8|N1JFF8_BLUG1 Small monomeric GTPase SarA OS=Blumeria graminis f. sp. hordei (strain DH14) GN=BGHDH14_bgh01537 PE=3 SV=1	1	1	1	1	1	1	1	1	1	1	1	1	1	1	1	1	0	1	1	1	1	1	1	1	1	1	1	1	1	1	1	0	1	1	1	1	1	1	1	0	1	1	1	1	1	0
	HORVU1Hr1G073640	HORVU1Hr1G073640	HORVU1Hr1G073640.1;HORVU1Hr1G073640|chr1H:504078029-504080009|HC_G|60S acidic ribosomal protein family|none|PF00428|none	1	5	5	5	1	1	3	2	1	2	2	1	2	4	5	4	1	1	3	5	4	4	2	1	2	1	1	2	1	2	0	3	4	3	1	1	4	3	3	4	1	1	2	1	2	1
	HORVU5Hr1G109620	HORVU5Hr1G109620	HORVU5Hr1G109620.1;HORVU5Hr1G109620|chr5H:630345790-630348515|HC_G|Cytochrome b-c1 complex subunit 7|GO:0005750, GO:0006122|PF02271|IPR003197	1	4	4	4	2	1	1	3	2	3	2	3	2	2	2	4	3	3	3	4	2	2	2	2	3	3	3	3	3	2	1	3	1	2	2	4	4	0	1	2	3	1	3	3	3	2
	HORVU5Hr1G097150	HORVU5Hr1G097150	HORVU5Hr1G097150.1;HORVU5Hr1G097150|chr5H:603454446-603458830|HC_G|Subtilisin-like protease|GO:0004252, GO:0006508|PF00082, PF02225, PF05922|IPR000209, IPR003137, IPR010259, IPR015500, IPR023828	1	6	6	6	1	5	4	5	4	5	5	5	3	3	2	3	3	3	3	3	0	1	3	6	5	4	5	5	4	5	1	1	2	2	2	2	3	0	0	1	4	3	5	4	5	4
	HORVU3Hr1G069070	HORVU3Hr1G069070	HORVU3Hr1G069070.3;HORVU3Hr1G069070|chr3H:524012517-524015755|HC_G|GDSL esterase/lipase|GO:0016788|PF00657|IPR001087, IPR013830	1	6	6	6	1	6	6	6	5	5	5	6	4	4	3	5	5	5	5	5	2	5	6	6	6	4	6	6	4	6	4	2	5	4	5	5	4	1	0	4	6	3	5	4	5	6
	HORVU3Hr1G115130;HORVU2Hr1G086590;HORVU1Hr1G025100;HORVU1Hr1G037960	HORVU3Hr1G115130;HORVU2Hr1G086590;HORVU1Hr1G025100;HORVU1Hr1G037960	HORVU3Hr1G115130.1;HORVU3Hr1G115130|chr3H:692657104-692657676|HC_G|NADH-quinone oxidoreductase subunit C|GO:0008137, GO:0055114|PF00329|IPR001268;HORVU2Hr1G086590.1;HORVU2Hr1G086590|chr2H:623860005-623860577|HC_G|NADH-quinone oxidoreductase subunit C|GO:00	4	4	4	4	1	2	2	3	3	2	2	2	2	3	3	3	3	4	3	3	2	3	1	0	2	3	3	3	2	2	2	1	3	3	4	4	4	1	3	3	3	2	2	3	3	3
	HORVU3Hr1G000120;HORVU7Hr1G024950;HORVU7Hr1G024940;HORVU3Hr1G026270;HORVU3Hr1G026330	HORVU3Hr1G000120	HORVU3Hr1G000120.2;HORVU3Hr1G000120|chr3H:267779-271285|HC_G|Subtilisin-like protease|GO:0004252, GO:0006508|PF00082, PF05922|IPR000209, IPR010259, IPR015500, IPR022398, IPR023828	5	12	12	12	2	6	9	10	11	8	2	6	4	1	4	8	8	9	9	8	2	1	8	8	9	9	10	11	7	10	5	1	6	5	7	8	8	2	1	4	6	4	6	8	9	7
	HORVU1Hr1G069800	HORVU1Hr1G069800	HORVU1Hr1G069800.5;HORVU1Hr1G069800|chr1H:486928299-486928763|HC_G|Non-specific lipid-transfer protein|GO:0006869, GO:0008289|PF00234|IPR000528, IPR016140	1	1	1	1	0	1	1	1	1	1	1	1	1	1	1	1	1	1	1	1	1	1	1	1	1	1	1	1	1	1	1	1	1	1	1	1	1	1	1	1	1	1	1	1	1	1
	HORVU1Hr1G061380	HORVU1Hr1G061380	HORVU1Hr1G061380.1;HORVU1Hr1G061380|chr1H:444284026-444285808|HC_G|Eukaryotic aspartyl protease family protein|none|PF14541, PF14543|IPR021109, IPR032799, IPR032861	1	7	7	7	4	5	5	5	6	4	5	4	3	3	1	6	5	5	5	7	4	3	6	5	7	5	6	4	2	4	5	3	5	3	5	6	3	2	1	1	7	6	6	3	4	6
	HORVU7Hr1G120060;HORVU7Hr1G119930	HORVU7Hr1G120060;HORVU7Hr1G119930	HORVU7Hr1G120060.2;HORVU7Hr1G120060|chr7H:650824702-650826205|HC_G|Cathepsin B-like cysteine proteinase 1|GO:0006508, GO:0008234|PF00112, PF08246|IPR000668, IPR013201, IPR025661;HORVU7Hr1G119930.2;HORVU7Hr1G119930|chr7H:650638554-650640078|HC_G|Cathepsin B	2	4	4	4	0	3	2	3	3	2	2	3	3	2	1	2	1	1	2	3	3	3	1	3	2	2	3	3	3	3	2	2	0	0	3	2	1	2	2	2	3	3	2	3	3	3
	HORVU2Hr1G023450;HORVU2Hr1G023420	HORVU2Hr1G023450	HORVU2Hr1G023450.1;HORVU2Hr1G023450|chr2H:70292946-70300409|HC_G|Carboxypeptidase Y homolog A|GO:0004185, GO:0006508|PF00450|IPR001563, IPR018202, IPR029058	2	13	13	13	2	9	9	13	11	8	7	11	8	3	4	9	11	13	11	8	4	4	11	10	10	11	13	10	9	9	5	1	9	10	11	10	12	4	0	8	8	6	9	9	11	10
	HORVU6Hr1G008880	HORVU6Hr1G008880	HORVU6Hr1G008880.1;HORVU6Hr1G008880|chr6H:16128709-16132688|HC_G|Heat shock 70 kDa protein C|none|PF00012|IPR013126, IPR018181, IPR029047, IPR029048	1	15	15	14	6	5	5	6	8	5	6	5	5	6	8	7	8	8	9	9	10	9	3	6	6	7	6	5	3	6	3	8	9	6	12	10	13	9	7	7	6	5	5	6	7	7
	HORVU6Hr1G071520;HORVU6Hr1G071280;HORVU6Hr1G071210;HORVU6Hr1G071250;HORVU6Hr1G071390;HORVU6Hr1G071270	HORVU6Hr1G071520;HORVU6Hr1G071280;HORVU6Hr1G071210	HORVU6Hr1G071520.1;HORVU6Hr1G071520|chr6H:497057507-497062338|HC_G|Eukaryotic aspartyl protease family protein|GO:0004190, GO:0006508|PF14541, PF14543|IPR001461, IPR001969, IPR021109, IPR032799, IPR032861;HORVU6Hr1G071280.1;HORVU6Hr1G071280|chr6H:496033506	6	3	3	3	0	2	2	2	2	2	2	2	1	1	1	2	2	3	1	2	2	1	2	2	1	2	2	2	1	2	1	1	1	2	1	1	2	0	0	0	2	1	2	2	2	2
	HORVU4Hr1G085050	HORVU4Hr1G085050	HORVU4Hr1G085050.1;HORVU4Hr1G085050|chr4H:630855665-630860590|HC_G|purple acid phosphatase 27|GO:0003993, GO:0016787, GO:0046872|PF00149, PF14008, PF16656|IPR004843, IPR008963, IPR015914, IPR025733, IPR029052	1	22	22	13	18	21	20	20	22	20	20	19	19	12	20	18	19	18	20	19	19	20	21	20	21	21	19	19	19	20	19	16	17	14	18	19	19	17	15	18	20	22	20	19	22	21
	HORVU2Hr1G022820;HORVU3Hr1G109040	HORVU2Hr1G022820	HORVU2Hr1G022820.1;HORVU2Hr1G022820|chr2H:66834713-66835883|HC_G|Eukaryotic aspartyl protease family protein|none|PF14541, PF14543|IPR021109, IPR032799, IPR032861	2	5	5	5	1	4	4	3	5	4	4	2	2	3	1	4	4	3	3	4	0	2	5	4	4	3	4	3	1	5	0	2	4	1	3	4	4	0	0	0	4	3	5	3	4	5
	HORVU2Hr1G030880	HORVU2Hr1G030880	HORVU2Hr1G030880.1;HORVU2Hr1G030880|chr2H:115448549-115451096|HC_G|40s ribosomal protein SA|GO:0003735, GO:0005622, GO:0005840, GO:0006412, GO:0015935|PF00318, PF16122|IPR001865, IPR005707, IPR018130, IPR023591, IPR027498, IPR032281	1	8	8	3	3	6	6	7	7	6	6	7	6	1	5	5	6	7	8	6	6	6	4	6	5	7	6	7	5	6	6	4	5	5	7	6	8	6	7	6	6	6	6	6	6	6
	HORVU3Hr1G115820	HORVU3Hr1G115820	HORVU3Hr1G115820.3;HORVU3Hr1G115820|chr3H:694227797-694264864|HC_G|40S ribosomal protein S28|GO:0003735, GO:0005622, GO:0005840, GO:0006412|PF01200|IPR000289, IPR012340, IPR028626	1	2	2	2	1	1	1	0	1	1	1	1	1	0	2	2	1	1	1	2	2	2	0	1	1	1	1	1	1	1	1	0	2	0	1	1	1	2	2	2	1	1	1	0	1	0
	HORVU2Hr1G079840;HORVU6Hr1G074940	HORVU2Hr1G079840	HORVU2Hr1G079840.1;HORVU2Hr1G079840|chr2H:577402291-577403426|HC_G|Lipase/lipooxygenase, PLAT/LH2 family protein|GO:0005515|PF01477|IPR001024	2	4	4	4	2	3	3	3	3	2	2	3	2	3	3	3	3	3	3	3	2	2	2	2	3	3	4	3	3	3	2	3	2	2	3	3	3	3	2	3	3	2	3	3	4	3
	HORVU4Hr1G022020	HORVU4Hr1G022020	HORVU4Hr1G022020.2;HORVU4Hr1G022020|chr4H:115955495-115961602|HC_G|XH/XS domain-containing protein|GO:0031047|PF03468, PF03469|IPR005379, IPR005380	1	1	1	1	0	1	0	1	0	1	0	0	0	1	0	0	1	1	1	1	1	0	0	0	1	0	0	1	1	0	0	1	1	0	1	1	1	0	1	0	1	0	1	1	0	0
	HORVU4Hr1G011020	HORVU4Hr1G011020	HORVU4Hr1G011020.1;HORVU4Hr1G011020|chr4H:33501236-33505105|HC_G|Alba DNA/RNA-binding protein|GO:0003676|PF01918|IPR002775	1	3	3	3	0	1	1	1	0	1	0	0	0	1	0	1	1	1	1	1	1	0	1	0	0	0	0	0	0	0	0	0	1	0	1	1	2	1	0	0	0	0	0	0	1	0
	HORVU1Hr1G026650	HORVU1Hr1G026650	HORVU1Hr1G026650.5;HORVU1Hr1G026650|chr1H:136143693-136145204|HC_G|Leucine-rich repeat receptor-like protein kinase family protein|GO:0005515|PF13855|IPR001611, IPR032675	1	3	3	3	0	3	3	2	2	1	2	2	1	1	1	2	2	2	2	3	1	2	3	3	3	2	2	2	2	2	1	2	2	2	1	2	2	1	0	1	3	2	3	1	2	2
	HORVU6Hr1G049190;HORVU0Hr1G029730;HORVU1Hr1G038010;HORVU3Hr1G004700;HORVU5Hr1G064630;HORVU4Hr1G045300	HORVU6Hr1G049190	HORVU6Hr1G049190.1;HORVU6Hr1G049190|chr6H:299497164-299499368|HC_G|Photosystem I P700 chlorophyll a apoprotein A2|GO:0009522, GO:0009579, GO:0015979, GO:0016021|PF00223|IPR001280, IPR006244, IPR020586	6	5	5	5	3	3	3	2	4	4	3	4	2	5	4	4	4	4	4	5	3	5	4	4	3	4	3	3	2	2	3	5	4	5	3	4	5	5	4	2	4	4	4	4	3	3
	HORVU2Hr1G024280	HORVU2Hr1G024280	HORVU2Hr1G024280.2;HORVU2Hr1G024280|chr2H:73779135-73786852|HC_G|Peroxidase superfamily protein|GO:0004601, GO:0006979, GO:0020037, GO:0055114|PF00141|IPR000823, IPR002016, IPR010255, IPR019793, IPR019794	1	3	1	1	0	0	0	1	1	1	0	1	1	0	0	1	1	1	1	2	1	0	0	1	1	1	1	1	0	0	0	0	0	1	2	2	2	1	0	0	1	0	0	1	1	1
	HORVU5Hr1G113900	HORVU5Hr1G113900	HORVU5Hr1G113900.2;HORVU5Hr1G113900|chr5H:642922944-642924028|HC_G|Photosystem I reaction center subunit IV|GO:0009522, GO:0009538, GO:0015979|PF02427|IPR003375, IPR008990	1	3	3	3	0	3	3	1	3	3	0	2	3	1	1	2	3	0	2	2	1	1	3	3	3	3	3	1	1	3	0	2	2	2	0	3	3	2	0	1	1	2	2	1	1	2
	HORVU1Hr1G000710	HORVU1Hr1G000710	HORVU1Hr1G000710.1;HORVU1Hr1G000710|chr1H:1910919-1914393|HC_G|Peptidyl-prolyl cis-trans isomerase B|GO:0000413, GO:0003755, GO:0006457|PF00160|IPR002130, IPR020892, IPR029000	1	3	3	3	0	2	1	1	3	1	1	1	1	1	1	1	1	1	1	1	1	0	1	1	2	3	1	0	0	2	1	1	1	1	1	2	2	2	1	1	1	1	1	0	0	1
	HORVU4Hr1G072480	HORVU4Hr1G072480	HORVU4Hr1G072480.1;HORVU4Hr1G072480|chr4H:585199483-585200969|HC_G|Blue copper protein|GO:0009055|PF02298|IPR003245, IPR008972	1	2	2	2	1	2	1	2	2	2	2	2	2	0	0	1	1	1	1	1	1	0	1	2	1	2	2	2	1	2	0	1	0	1	1	1	1	1	1	0	2	2	2	2	2	2
	HORVU6Hr1G018370	HORVU6Hr1G018370	HORVU6Hr1G018370.1;HORVU6Hr1G018370|chr6H:46437812-46441437|HC_G|calnexin 1|GO:0005509, GO:0005515, GO:0005783, GO:0006457, GO:0051082|PF00262|IPR001580, IPR009033, IPR013320, IPR018124	1	5	5	3	2	2	2	3	4	3	2	3	3	1	3	4	3	3	3	2	3	1	2	2	3	3	2	4	1	2	1	1	3	2	1	4	3	1	2	1	4	2	1	4	4	4
	HORVU5Hr1G106550	HORVU5Hr1G106550	HORVU5Hr1G106550.2;HORVU5Hr1G106550|chr5H:624403288-624404644|HC_G|histone H1-3|GO:0000786, GO:0003677, GO:0005634, GO:0006334|PF00538|IPR005818, IPR005819, IPR011991	1	8	6	6	1	6	8	7	6	7	7	6	6	5	5	6	6	6	7	7	3	5	8	8	8	8	8	8	7	8	7	4	7	7	6	7	7	7	4	7	8	8	8	8	8	7
	HORVU3Hr1G030910;HORVU1Hr1G076530;N1JHK0;HORVU3Hr1G071820;HORVU3Hr1G067530;HORVU1Hr1G080330	HORVU3Hr1G030910;HORVU1Hr1G076530;N1JHK0;HORVU3Hr1G071820;HORVU3Hr1G067530;HORVU1Hr1G080330	HORVU3Hr1G030910.2;HORVU3Hr1G030910|chr3H:151506805-151510106|HC_G|Ras-related protein Rab-7A|GO:0005525, GO:0005622, GO:0007165, GO:0007264, GO:0015031, GO:0016020|PF00071|IPR001806, IPR003578, IPR003579, IPR005225, IPR020849, IPR027417;HORVU1Hr1G076530.1	6	2	2	2	1	1	1	1	1	1	1	1	1	1	1	1	1	1	1	1	1	1	1	1	1	1	1	1	0	1	1	1	1	1	1	2	1	1	2	1	1	1	1	1	1	1
	HORVU4Hr1G059390	HORVU4Hr1G059390	HORVU4Hr1G059390.1;HORVU4Hr1G059390|chr4H:496746552-496749035|HC_G|Heat shock 70 kDa protein 3|none|PF00012|IPR013126, IPR018181, IPR029047, IPR029048	1	22	7	2	13	14	15	20	18	18	16	17	14	10	10	14	19	18	17	13	15	15	11	16	14	19	20	20	12	14	15	13	16	11	16	19	18	10	14	12	14	16	14	20	20	20
	HORVU3Hr1G058460;HORVU1Hr1G090710;N1JA02;HORVU1Hr1G081550;HORVU7Hr1G091760	HORVU3Hr1G058460;HORVU1Hr1G090710	HORVU3Hr1G058460.4;HORVU3Hr1G058460|chr3H:441092843-441096307|HC_G|malate dehydrogenase|GO:0003824, GO:0005975, GO:0006108, GO:0016491, GO:0016615, GO:0016616, GO:0019752, GO:0030060, GO:0055114|PF00056, PF02866|IPR001236, IPR001252, IPR001557, IPR010097,	5	4	4	4	3	3	4	4	4	3	3	4	4	3	4	4	2	2	4	4	4	4	3	4	4	4	4	3	2	4	4	4	4	3	4	4	4	4	4	2	4	4	3	3	3	4
	HORVU5Hr1G103330	HORVU5Hr1G103330	HORVU5Hr1G103330.3;HORVU5Hr1G103330|chr5H:615399144-615401415|HC_G|40S ribosomal protein S12|GO:0003735, GO:0005622, GO:0005840, GO:0006412|PF01248|IPR000530, IPR004038, IPR029064	1	1	1	1	1	1	1	0	0	1	1	1	1	1	1	1	0	0	0	1	1	1	1	1	1	0	0	0	0	1	1	1	1	1	0	0	1	1	1	1	1	1	1	1	0	0
	HORVU5Hr1G002150	HORVU5Hr1G002150	HORVU5Hr1G002150.1;HORVU5Hr1G002150|chr5H:6152069-6152853|HC_G|RNA-binding protein 1|GO:0000166, GO:0003676|PF00076|IPR000504, IPR012677	1	4	4	4	0	4	2	2	3	4	4	3	4	2	3	4	4	4	3	4	3	2	4	3	4	3	4	3	2	2	0	3	2	3	3	4	4	3	3	2	3	4	3	4	3	4
	HORVU0Hr1G020750	HORVU0Hr1G020750	HORVU0Hr1G020750.15;HORVU0Hr1G020750|chrUn:109463075-109467741|HC_G|beta glucosidase 17|GO:0004553, GO:0005975|PF00232|IPR001360, IPR013781, IPR017853	1	5	5	5	0	3	3	2	3	3	2	3	3	2	1	3	3	3	3	2	1	2	2	3	3	3	3	3	3	3	2	2	2	2	3	3	2	0	0	1	3	2	2	3	3	3
	HORVU5Hr1G106970	HORVU5Hr1G106970	HORVU5Hr1G106970.1;HORVU5Hr1G106970|chr5H:625649910-625654152|HC_U|unknown protein; Has 30201 Blast hits to 17322 proteins in 780 species: Archae - 12; Bacteria - 1396; Metazoa - 17338; Fungi - 3422; Plants - 5037; Viruses - 0; Other Eukaryotes - 2996 (sou	1	1	1	1	0	0	0	0	0	0	0	0	0	1	1	0	1	1	1	1	0	1	0	0	0	0	0	0	0	0	0	1	1	1	1	1	0	1	1	1	0	0	0	0	0	0
	HORVU0Hr1G005060	HORVU0Hr1G005060	HORVU0Hr1G005060.2;HORVU0Hr1G005060|chrUn:28838398-28839868|HC_G|Peroxidase superfamily protein|GO:0004601, GO:0006979, GO:0020037, GO:0055114|PF00141|IPR000823, IPR002016, IPR010255, IPR019793	1	6	6	6	0	2	5	4	3	4	3	3	4	0	0	3	3	2	2	2	2	2	3	2	6	2	4	3	1	3	1	0	3	1	3	3	2	0	0	1	5	2	4	4	4	5
	HORVU4Hr1G023300;HORVU5Hr1G046330	HORVU4Hr1G023300	HORVU4Hr1G023300.1;HORVU4Hr1G023300|chr4H:125358485-125360755|HC_U|Protein of unknown function (DUF1191)|none|PF06697|IPR010605	2	4	4	4	0	1	4	4	3	1	1	2	1	0	0	4	3	2	3	4	1	0	3	4	4	3	4	2	1	2	0	0	2	2	2	4	4	0	1	2	2	0	1	3	3	2
	HORVU5Hr1G111500;HORVU2Hr1G054780;HORVU1Hr1G068790;HORVU0Hr1G027130;HORVU3Hr1G079700;HORVU5Hr1G045440;N1JKN2;HORVU2Hr1G054760	HORVU5Hr1G111500;HORVU2Hr1G054780;HORVU1Hr1G068790;HORVU0Hr1G027130;HORVU3Hr1G079700;HORVU5Hr1G045440	HORVU5Hr1G111500.2;HORVU5Hr1G111500|chr5H:636418916-636421063|HC_G|ADP-ribosylation factor 1|GO:0005525, GO:0005622, GO:0007264, GO:0015031|PF00025|IPR003579, IPR005225, IPR006689, IPR024156, IPR027417;HORVU2Hr1G054780.5;HORVU2Hr1G054780|chr2H:337572010-33	8	9	9	9	5	5	6	6	7	7	7	8	7	3	3	4	3	4	5	5	3	2	4	7	7	5	7	7	5	4	4	3	2	4	3	4	5	4	4	3	6	7	7	6	8	7
	HORVU1Hr1G093620	HORVU1Hr1G093620	HORVU1Hr1G093620.1;HORVU1Hr1G093620|chr1H:553593676-553595053|HC_G|Ribonuclease T2 family protein|GO:0003723, GO:0033897|PF00445|IPR001568	1	3	3	3	3	2	3	2	3	3	3	3	3	3	3	3	2	3	3	3	3	3	3	3	2	3	2	3	2	3	3	3	3	2	3	2	2	3	3	3	2	2	3	3	3	3
	HORVU3Hr1G088540;HORVU3Hr1G088570;HORVU3Hr1G088500	HORVU3Hr1G088540;HORVU3Hr1G088570;HORVU3Hr1G088500	HORVU3Hr1G088540.1;HORVU3Hr1G088540|chr3H:625238590-625240962|HC_G|fructose-bisphosphate aldolase 2|GO:0003824, GO:0004332, GO:0006096|PF00274|IPR000741, IPR013785, IPR029768;HORVU3Hr1G088570.1;HORVU3Hr1G088570|chr3H:625272707-625274948|HC_G|fructose-bisph	3	14	14	12	5	8	10	10	12	12	9	11	12	3	6	10	10	9	11	10	9	5	9	9	10	10	13	13	6	11	7	8	9	5	10	10	11	7	6	5	13	14	13	13	14	14
	HORVU4Hr1G002140	HORVU4Hr1G002140	HORVU4Hr1G002140.1;HORVU4Hr1G002140|chr4H:3769527-3772268|HC_G|26S proteasome non-ATPase regulatory subunit 8 homolog A|none|PF10075|none	1	1	1	1	0	1	1	1	1	1	1	1	1	0	0	1	1	1	1	1	1	0	1	1	1	1	1	1	1	1	0	0	1	0	1	1	1	0	0	0	1	1	1	1	1	1
	HORVU3Hr1G062040	HORVU3Hr1G062040	HORVU3Hr1G062040.1;HORVU3Hr1G062040|chr3H:473172169-473175000|HC_G|Peroxiredoxin-2C|GO:0016491|PF08534|IPR012336, IPR013740	1	3	3	3	0	2	1	3	3	3	3	3	3	0	1	2	3	2	2	1	2	2	1	2	2	3	3	3	1	3	0	0	1	1	2	2	3	2	0	0	3	3	3	3	3	3
	N1JDX3	N1JDX3	tr|N1JDX3|N1JDX3_BLUG1 Peptidyl-prolyl cis-trans isomerase OS=Blumeria graminis f. sp. hordei (strain DH14) GN=BGHDH14_bgh01784 PE=3 SV=1	1	1	1	1	0	0	0	0	0	0	0	0	0	1	1	1	0	1	1	1	1	1	0	0	0	0	0	0	0	0	0	1	1	1	1	1	1	1	0	0	0	0	0	0	0	0
	HORVU7Hr1G091100	HORVU7Hr1G091100	HORVU7Hr1G091100.11;HORVU7Hr1G091100|chr7H:555786200-555788647|HC_G|Glucan endo-1,3-beta-glucosidase 13|GO:0004553, GO:0005975|PF00332, PF07983|IPR000490, IPR012946, IPR013781, IPR017853	1	5	5	4	0	1	2	2	3	1	1	1	1	0	0	3	4	3	3	3	2	0	1	1	2	3	3	2	0	2	1	0	3	1	4	4	5	2	1	2	1	1	1	0	3	2
	HORVU5Hr1G094370	HORVU5Hr1G094370	HORVU5Hr1G094370.1;HORVU5Hr1G094370|chr5H:595216648-595219873|HC_G|Aluminium induced protein with YGL and LRDR motifs|none|PF12481|IPR024286, IPR029055	1	2	2	2	0	0	0	1	1	1	1	1	1	0	0	1	2	2	2	2	2	1	0	1	1	1	1	1	0	1	0	1	1	0	2	2	2	1	0	0	1	1	1	1	1	1
	HORVU7Hr1G075360	HORVU7Hr1G075360	HORVU7Hr1G075360.2;HORVU7Hr1G075360|chr7H:436441515-436442702|HC_G|60S acidic ribosomal protein family|GO:0003735, GO:0005622, GO:0005840, GO:0006412|PF00428|IPR001859	1	3	3	3	2	2	2	1	1	1	1	1	1	1	1	1	1	1	1	2	1	2	2	2	2	1	1	1	1	1	1	1	2	1	1	1	1	1	2	1	2	2	2	1	1	1
	HORVU0Hr1G001490	HORVU0Hr1G001490	HORVU0Hr1G001490.2;HORVU0Hr1G001490|chrUn:7529032-7530836|HC_G|Photosystem I reaction center subunit VI, chloroplastic|GO:0009522, GO:0009538, GO:0015979|PF03244|IPR004928, IPR029027	1	3	3	3	1	2	3	2	2	3	1	3	1	2	3	3	1	2	3	2	1	2	3	2	3	2	2	1	1	2	2	2	2	3	3	3	3	2	2	2	2	2	2	1	2	2
	HORVU6Hr1G077770	HORVU6Hr1G077770	HORVU6Hr1G077770.1;HORVU6Hr1G077770|chr6H:532180571-532182425|HC_G|EXORDIUM like 2|none|PF04674|IPR006766	1	3	3	3	0	1	2	2	3	2	2	3	2	0	0	2	2	3	3	3	0	1	2	2	2	3	2	3	2	2	2	0	2	2	2	3	3	2	0	2	2	0	2	2	3	2
	N1J7P5	N1J7P5	tr|N1J7P5|N1J7P5_BLUG1 Uncharacterized protein OS=Blumeria graminis f. sp. hordei (strain DH14) GN=BGHDH14_bgh03071 PE=4 SV=1	1	1	1	1	1	1	0	1	0	1	1	1	1	1	1	1	1	1	1	1	1	1	1	1	1	0	1	0	1	1	1	1	1	1	1	1	1	1	1	1	0	1	0	1	1	1
	HORVU7Hr1G098370	HORVU7Hr1G098370	HORVU7Hr1G098370.1;HORVU7Hr1G098370|chr7H:597502881-597504464|HC_G|Xyloglucan endotransglucosylase/hydrolase family protein|GO:0004553, GO:0005618, GO:0005975, GO:0006073, GO:0010411, GO:0016762, GO:0042546, GO:0048046|PF00722, PF06955|IPR000757, IPR008263	1	2	2	2	0	2	2	2	2	2	2	2	2	2	0	1	2	1	2	2	1	0	2	2	2	2	2	2	1	2	1	2	2	1	2	2	2	0	1	0	2	1	2	1	2	2
	HORVU5Hr1G095130	HORVU5Hr1G095130	HORVU5Hr1G095130.5;HORVU5Hr1G095130|chr5H:597723675-597728078|HC_G|Beta-glucosidase C|GO:0004553, GO:0005975|PF00933, PF01915|IPR001764, IPR002772, IPR017853	1	8	4	4	3	6	6	5	6	5	4	6	4	4	4	5	5	5	5	6	3	4	6	6	6	6	6	6	5	6	4	3	5	4	5	6	6	3	3	4	6	5	5	5	6	5
	HORVU4Hr1G066680	HORVU4Hr1G066680	HORVU4Hr1G066680.2;HORVU4Hr1G066680|chr4H:554696053-554698478|HC_G|Photosystem II D2 protein|GO:0009772, GO:0019684, GO:0045156|PF00124|IPR000484	1	3	1	1	2	2	3	2	3	3	1	2	0	3	3	3	3	2	3	3	2	3	2	3	3	3	2	2	2	1	2	3	3	3	2	3	3	3	2	2	3	3	3	3	3	1
	HORVU3Hr1G086610;HORVU3Hr1G086580	HORVU3Hr1G086610	HORVU3Hr1G086610.4;HORVU3Hr1G086610|chr3H:618061288-618062268|HC_G|Histone H2B.6|GO:0000786, GO:0003677, GO:0046982|PF00125|IPR000558, IPR007125, IPR009072	2	11	1	1	6	10	9	7	8	8	8	8	8	4	7	8	8	8	8	7	8	8	9	9	8	8	9	9	9	8	8	5	8	8	7	9	8	8	7	9	9	9	9	8	10	9
	HORVU0Hr1G004480	HORVU0Hr1G004480	HORVU0Hr1G004480.1;HORVU0Hr1G004480|chrUn:25719062-25719951|HC_G|60S acidic ribosomal protein family|none|PF00428|none	1	2	2	2	2	2	2	1	2	2	2	2	2	2	2	2	2	2	2	2	2	2	2	2	2	2	2	2	2	2	2	2	2	2	2	2	2	2	2	2	2	2	2	2	2	1
	HORVU5Hr1G012780	HORVU5Hr1G012780	HORVU5Hr1G012780.2;HORVU5Hr1G012780|chr5H:38557917-38562136|HC_G|homocysteine methyltransferase 2|none|PF02574|IPR003726	1	1	1	1	0	1	0	1	1	1	1	1	1	1	0	0	1	1	1	1	0	1	0	1	0	1	1	1	0	0	0	0	0	1	1	1	1	0	0	1	0	0	1	1	1	1
	HORVU1Hr1G044680	HORVU1Hr1G044680	HORVU1Hr1G044680.1;HORVU1Hr1G044680|chr1H:324790777-324792954|HC_G|Protochlorophyllide reductase B, chloroplastic|GO:0008152, GO:0016491, GO:0016630, GO:0055114|PF00106|IPR002198, IPR002347, IPR005979, IPR016040	1	2	2	2	1	1	1	1	1	1	1	1	1	1	2	1	2	0	1	1	0	1	1	1	1	1	1	1	1	1	1	0	2	2	2	2	2	2	0	2	1	1	1	0	1	1
	HORVU3Hr1G031850	HORVU3Hr1G031850	HORVU3Hr1G031850.2;HORVU3Hr1G031850|chr3H:160127910-160130104|HC_G|Salt stress root protein RS1|GO:0046658, GO:0051716|PF05558|IPR008469	1	10	10	10	6	7	8	9	8	9	8	9	9	5	7	7	7	7	7	7	7	7	6	9	8	8	9	8	7	8	7	7	7	7	7	6	7	7	6	7	7	9	7	8	8	8
	HORVU4Hr1G079950	HORVU4Hr1G079950	HORVU4Hr1G079950.13;HORVU4Hr1G079950|chr4H:613776986-613780669|HC_G|Protein kinase superfamily protein|GO:0004672, GO:0005524, GO:0006468|PF00069|IPR000719, IPR002290, IPR008271, IPR011009, IPR017441	1	5	5	5	0	3	3	4	3	3	2	4	1	3	3	3	4	4	3	3	1	1	0	4	2	4	3	3	0	1	0	2	3	2	4	1	5	1	0	1	1	0	2	3	4	3
	HORVU6Hr1G049200;HORVU5Hr1G064640;HORVU6Hr1G041340;HORVU3Hr1G055050;HORVU4Hr1G045310;HORVU3Hr1G004680	HORVU6Hr1G049200;HORVU5Hr1G064640	HORVU6Hr1G049200.2;HORVU6Hr1G049200|chr6H:299499394-299501646|HC_G|Photosystem I P700 chlorophyll a apoprotein A1|GO:0009522, GO:0009579, GO:0015979, GO:0016021, GO:0046872|PF00223|IPR001280, IPR006243, IPR020586;HORVU5Hr1G064640.2;HORVU5Hr1G064640|chr5H:4	6	3	3	3	2	2	2	3	3	3	2	3	2	2	2	2	3	2	3	2	1	2	3	3	2	3	3	2	2	2	3	3	2	3	2	3	2	3	1	1	2	2	2	3	3	3
	HORVU6Hr1G064720	HORVU6Hr1G064720	HORVU6Hr1G064720.1;HORVU6Hr1G064720|chr6H:441592528-441594053|HC_G|high mobility group B3|none|PF00505|IPR009071	1	3	3	3	1	3	1	3	3	3	3	3	2	1	3	3	3	2	2	1	3	3	3	2	2	3	3	3	1	3	2	3	2	3	3	3	2	3	3	3	2	2	2	3	2	2
	HORVU3Hr1G081170	HORVU3Hr1G081170	HORVU3Hr1G081170.4;HORVU3Hr1G081170|chr3H:593562690-593563543|HC_G|Non-specific lipid-transfer protein 3|GO:0006869, GO:0008289|none|IPR000528, IPR016140	1	1	1	1	1	1	1	1	1	1	1	1	1	1	1	1	1	1	1	1	1	1	1	1	1	1	1	1	1	1	1	1	1	1	1	1	1	1	1	1	1	1	1	1	1	1
	HORVU5Hr1G109360	HORVU5Hr1G109360	HORVU5Hr1G109360.1;HORVU5Hr1G109360|chr5H:629695994-629696968|HC_G|Chlorophyll a-b binding protein, chloroplastic|none|PF00504|IPR022796, IPR023329	1	2	1	1	2	2	2	1	2	2	1	2	2	2	2	2	1	2	1	2	2	2	2	2	2	2	2	2	2	2	2	2	2	2	2	2	2	2	2	2	2	2	1	2	2	1
	HORVU6Hr1G043010	HORVU6Hr1G043010	HORVU6Hr1G043010.3;HORVU6Hr1G043010|chr6H:242333277-242338120|HC_G|alkaline/neutral invertase|GO:0003824, GO:0033926|PF12899|IPR008928, IPR024746	1	4	2	2	3	3	2	3	3	3	4	3	4	1	3	1	2	3	3	2	4	3	3	2	3	2	3	4	2	4	3	2	2	4	3	3	4	3	2	4	3	4	3	3	3	3
	HORVU1Hr1G092310;HORVU1Hr1G092240	HORVU1Hr1G092310	HORVU1Hr1G092310.2;HORVU1Hr1G092310|chr1H:550318133-550320269|HC_G|Glucan endo-1,3-beta-glucosidase 13|GO:0004553, GO:0005975|PF00332, PF07983|IPR000490, IPR012946, IPR013781, IPR017853	2	3	2	2	0	1	2	2	2	1	1	1	1	0	1	2	3	2	2	3	1	0	1	1	2	2	2	2	1	2	0	0	2	1	2	2	2	1	0	1	1	1	1	1	2	2
	HORVU5Hr1G012160	HORVU5Hr1G012160	HORVU5Hr1G012160.1;HORVU5Hr1G012160|chr5H:34414990-34417701|HC_G|Glutathione S-transferase Z1|GO:0003824, GO:0005515, GO:0005737, GO:0009072|PF13410, PF13417|IPR004045, IPR005955, IPR010987, IPR012336	1	4	4	4	1	2	2	1	2	2	2	2	3	1	0	2	2	2	2	2	1	1	2	2	1	2	1	3	0	1	1	1	2	0	2	2	2	1	1	0	2	1	2	2	3	3
	N1JEC8	N1JEC8	tr|N1JEC8|N1JEC8_BLUG1 ATP binding L-PSP endoribonuclease family protein OS=Blumeria graminis f. sp. hordei (strain DH14) GN=BGHDH14_bgh02987 PE=4 SV=1	1	1	1	1	1	1	1	1	1	1	1	1	1	1	1	1	1	0	1	0	0	1	1	1	1	1	1	1	1	1	1	0	1	0	1	0	1	1	0	1	1	1	1	1	1	1
	HORVU2Hr1G071080;HORVU4Hr1G014120;HORVU5Hr1G102460;HORVU4Hr1G008860;HORVU5Hr1G102390;HORVU7Hr1G105530;HORVU7Hr1G105430;HORVU7Hr1G105270;HORVU5Hr1G102440;HORVU6Hr1G028690;HORVU4Hr1G090440	HORVU2Hr1G071080	HORVU2Hr1G071080.1;HORVU2Hr1G071080|chr2H:503879648-503887381|HC_G|Chaperone protein ClpB|GO:0005515, GO:0005524|PF00004, PF02151, PF07724, PF10431|IPR001270, IPR001943, IPR003593, IPR003959, IPR018368, IPR019489, IPR027417, IPR028299	11	14	14	10	3	8	8	9	10	5	4	9	4	6	7	6	9	7	9	7	2	3	10	11	6	8	6	9	3	4	3	4	8	7	6	10	10	2	2	2	10	6	6	5	10	4
	HORVU4Hr1G052470	HORVU4Hr1G052470	HORVU4Hr1G052470.1;HORVU4Hr1G052470|chr4H:435460466-435466292|HC_G|30S ribosomal protein S1 homolog A|GO:0003676|PF00575|IPR003029, IPR012340, IPR022967	1	5	5	5	1	3	3	2	3	3	1	3	3	3	4	4	4	3	4	3	1	1	3	3	2	3	3	1	1	2	1	2	4	4	1	5	5	3	1	1	3	3	3	1	2	1
	HORVU6Hr1G063490	HORVU6Hr1G063490	HORVU6Hr1G063490.2;HORVU6Hr1G063490|chr6H:427763656-427766022|HC_G|S-adenosylmethionine synthase 3|GO:0004478, GO:0005524, GO:0006556|PF00438, PF02772, PF02773|IPR002133, IPR022628, IPR022629, IPR022630, IPR022631, IPR022636	1	14	4	4	6	13	13	14	14	13	12	11	12	9	12	10	9	11	12	8	8	7	11	14	12	13	12	13	6	13	7	8	9	8	12	10	12	9	6	5	14	11	12	11	13	12
	HORVU5Hr1G060800	HORVU5Hr1G060800	HORVU5Hr1G060800.2;HORVU5Hr1G060800|chr5H:475887520-475889544|HC_G|HMG-Y-related protein A|GO:0000785, GO:0000786, GO:0003677, GO:0005634, GO:0006334, GO:0006355|PF00538, PF02178|IPR000116, IPR000637, IPR005818, IPR011991, IPR017956, IPR020478	1	5	5	5	2	5	5	4	4	4	4	5	4	2	4	5	5	4	4	2	4	2	4	4	4	3	5	5	1	5	2	3	5	3	5	5	4	3	2	3	3	3	5	2	5	4
	HORVU2Hr1G043900	HORVU2Hr1G043900	HORVU2Hr1G043900.1;HORVU2Hr1G043900|chr2H:227570914-227572823|HC_G|Xylanase inhibitor protein 1|GO:0004553, GO:0005975|PF00704|IPR001223, IPR013781, IPR017853	1	3	3	3	1	2	2	1	3	2	2	2	2	2	2	2	2	2	2	2	2	2	2	2	2	3	3	2	2	2	2	2	2	2	2	2	2	2	0	2	2	2	2	2	3	2
	HORVU2Hr1G070570;HORVU2Hr1G121820;HORVU3Hr1G004790;HORVU1Hr1G017870;HORVU2Hr1G043240;HORVU2Hr1G121360;HORVU0Hr1G024720	HORVU2Hr1G070570;HORVU2Hr1G121820	HORVU2Hr1G070570.1;HORVU2Hr1G070570|chr2H:497990945-497992121|HC_G|Photosystem II protein D1|GO:0009055, GO:0009772, GO:0019684, GO:0045156|PF00124|IPR000484, IPR005867;HORVU2Hr1G121820.5;HORVU2Hr1G121820|chr2H:751783858-751784919|HC_G|Photosystem II prote	7	5	5	2	3	4	4	4	4	4	4	4	4	4	5	5	5	5	5	5	5	5	4	4	4	4	4	4	3	4	4	5	5	5	5	5	5	5	5	5	4	4	4	4	4	3
	HORVU1Hr1G016660	HORVU1Hr1G016660	HORVU1Hr1G016660.1;HORVU1Hr1G016660|chr1H:54541481-54545758|HC_G|Peroxidase superfamily protein|GO:0004601, GO:0006979, GO:0020037, GO:0055114|PF00141|IPR000823, IPR002016, IPR010255, IPR019793, IPR019794	1	6	6	6	0	5	6	5	4	3	4	4	6	0	0	4	3	4	4	3	0	0	3	5	5	2	6	3	5	6	2	0	4	1	2	2	4	0	0	2	6	4	5	5	5	4
	HORVU3Hr1G069650	HORVU3Hr1G069650	HORVU3Hr1G069650.1;HORVU3Hr1G069650|chr3H:527777290-527779389|HC_G|BURP domain-containing protein|none|PF03181|IPR004873	1	6	6	6	1	4	3	4	4	4	5	3	4	0	1	2	2	2	2	1	0	1	4	5	6	3	3	4	3	5	3	0	2	2	2	2	2	1	0	0	4	4	4	4	4	3
	HORVU5Hr1G100140	HORVU5Hr1G100140	HORVU5Hr1G100140.2;HORVU5Hr1G100140|chr5H:611257845-611259984|HC_G|Photosystem I reaction center subunit III|GO:0009522, GO:0009538, GO:0015979|PF02507|IPR003666	1	7	7	7	0	5	4	5	6	5	5	4	5	5	6	5	6	4	5	5	5	6	6	5	4	6	6	3	0	5	3	6	6	5	4	7	6	6	4	6	4	5	4	3	4	2
	HORVU7Hr1G121870;HORVU7Hr1G049880;HORVU4Hr1G043640;HORVU5Hr1G051380	HORVU7Hr1G121870	HORVU7Hr1G121870.4;HORVU7Hr1G121870|chr7H:654897437-654902397|HC_G|ATP-dependent zinc metalloprotease FtsH 3|GO:0004222, GO:0005524, GO:0006508, GO:0016020|PF00004, PF01434|IPR000642, IPR003593, IPR003959, IPR003960, IPR005936, IPR027417	4	12	12	12	1	7	5	7	11	8	5	6	5	6	8	6	7	6	6	3	2	3	11	9	7	10	8	6	1	5	6	7	5	6	4	10	11	4	0	2	8	7	4	7	7	7
	HORVU5Hr1G096370;HORVU4Hr1G021270;HORVU4Hr1G008270	HORVU5Hr1G096370;HORVU4Hr1G021270;HORVU4Hr1G008270	HORVU5Hr1G096370.1;HORVU5Hr1G096370|chr5H:601141344-601143894|HC_G|UDP-glucose 6-dehydrogenase family protein|GO:0003979, GO:0016616, GO:0051287, GO:0055114|PF00984, PF03720, PF03721|IPR001732, IPR008927, IPR014026, IPR014027, IPR016040, IPR017476, IPR0283	3	1	1	1	1	0	1	1	1	1	1	1	1	1	1	1	1	1	1	1	1	1	1	1	1	1	1	1	0	1	1	1	1	1	1	1	1	1	1	1	1	1	1	1	1	1
	HORVU2Hr1G057700	HORVU2Hr1G057700	HORVU2Hr1G057700.2;HORVU2Hr1G057700|chr2H:371442220-371443669|HC_G|Oxygen-evolving enhancer protein 1, chloroplastic|GO:0005509, GO:0009523, GO:0009654, GO:0015979, GO:0016021, GO:0019898, GO:0042549|PF01716|IPR002628, IPR011250	1	11	11	11	1	7	6	6	11	8	2	6	6	4	0	5	7	4	7	6	3	4	10	7	7	11	9	6	2	10	2	6	3	1	4	8	7	6	1	5	7	5	6	3	3	2
	HORVU5Hr1G004630;HORVU2Hr1G062060	HORVU5Hr1G004630;HORVU2Hr1G062060	HORVU5Hr1G004630.2;HORVU5Hr1G004630|chr5H:8249084-8250504|HC_G|Photosystem II protein D1|GO:0009055, GO:0009772, GO:0019684, GO:0045156|PF00124|IPR000484, IPR005867;HORVU2Hr1G062060.1;HORVU2Hr1G062060|chr2H:419363398-419364111|HC_G|Photosystem II protein D	2	5	2	2	3	3	3	3	4	3	3	3	2	3	4	4	4	3	4	4	4	3	3	3	3	4	3	3	2	3	3	4	4	4	4	4	4	4	4	3	3	3	3	3	3	3
	HORVU7Hr1G049870	HORVU7Hr1G049870	HORVU7Hr1G049870.2;HORVU7Hr1G049870|chr7H:176151817-176155103|HC_G|alanine:glyoxylate aminotransferase|GO:0003824|PF00266|IPR000192, IPR015421, IPR015422, IPR015424, IPR020578, IPR024169	1	4	4	4	1	2	1	3	4	3	2	2	2	1	1	2	2	2	2	1	0	0	2	4	2	4	2	2	1	1	1	2	1	1	2	2	2	1	0	0	4	2	2	1	2	3
	HORVU7Hr1G058120	HORVU7Hr1G058120	HORVU7Hr1G058120.1;HORVU7Hr1G058120|chr7H:255548093-255549462|HC_G|Chlorophyll a-b binding protein 1B, chloroplastic|none|PF00504|IPR022796, IPR023329	1	2	1	1	2	2	2	2	2	2	2	2	2	2	2	2	2	2	2	2	2	2	2	2	2	2	2	2	2	2	2	2	2	2	2	2	2	2	2	2	2	2	2	2	2	2
	HORVU5Hr1G031470	HORVU5Hr1G031470	HORVU5Hr1G031470.8;HORVU5Hr1G031470|chr5H:199519127-199523136|HC_G|Chaperone protein ClpB|GO:0005524|PF07724, PF10431|IPR001270, IPR003593, IPR003959, IPR019489, IPR027417, IPR028299	1	6	2	2	1	3	2	2	2	0	1	2	0	3	4	2	3	3	3	3	0	1	3	3	1	2	2	2	1	1	0	2	4	3	3	5	4	1	0	0	3	2	2	1	2	1
	N1JD17	N1JD17	tr|N1JD17|N1JD17_BLUG1 Putative eukaryotic initiation factor 4A-12 OS=Blumeria graminis f. sp. hordei (strain DH14) GN=BGHDH14_bgh01242 PE=3 SV=1	1	2	2	2	1	1	1	1	1	0	1	1	1	2	1	1	1	1	2	2	2	1	1	1	1	1	1	1	1	1	1	1	2	2	2	2	2	1	1	2	1	1	1	1	1	1
	HORVU6Hr1G049420;HORVU5Hr1G065020;HORVU2Hr1G062090	HORVU6Hr1G049420;HORVU5Hr1G065020;HORVU2Hr1G062090	HORVU6Hr1G049420.1;HORVU6Hr1G049420|chr6H:299532601-299533299|HC_G|Cytochrome b6|GO:0005506, GO:0009055, GO:0016020, GO:0016021, GO:0016491, GO:0020037, GO:0022900, GO:0022904, GO:0045158|PF13631|IPR005797, IPR016174, IPR023530, IPR027387;HORVU5Hr1G065020.	3	2	2	2	0	1	0	0	1	1	0	1	0	1	1	1	2	1	1	1	0	0	1	1	1	1	0	0	0	0	1	1	1	0	0	1	1	1	0	2	1	1	1	0	1	1
	HORVU2Hr1G044450;HORVU2Hr1G044440	HORVU2Hr1G044450	HORVU2Hr1G044450.4;HORVU2Hr1G044450|chr2H:231571464-231573615|HC_G|Glucan endo-1,3-beta-glucosidase 3|GO:0004553, GO:0005975|PF00332, PF07983|IPR000490, IPR012946, IPR013781, IPR017853	2	7	7	6	0	0	1	1	1	0	0	2	2	0	1	5	6	4	6	5	3	0	2	1	1	2	2	2	2	1	1	0	5	3	3	6	7	3	0	3	0	0	0	2	2	2
	HORVU6Hr1G037280;HORVU2Hr1G051420;HORVU2Hr1G062210;HORVU6Hr1G049480;HORVU2Hr1G062070;HORVU0Hr1G026940	HORVU6Hr1G037280;HORVU2Hr1G051420;HORVU2Hr1G062210;HORVU6Hr1G049480;HORVU2Hr1G062070;HORVU0Hr1G026940	HORVU6Hr1G037280.1;HORVU6Hr1G037280|chr6H:187152893-187153349|HC_G|30S ribosomal protein S3, chloroplastic|GO:0003723, GO:0003735, GO:0005840, GO:0006412, GO:0015935|PF00189|IPR001351, IPR005704, IPR009019, IPR015946;HORVU2Hr1G051420.1;HORVU2Hr1G051420|chr	6	1	1	1	1	0	1	0	1	1	1	1	1	1	1	1	0	0	1	1	1	1	1	1	1	1	1	0	0	1	0	1	1	0	0	1	1	1	1	0	1	1	1	0	1	0
	HORVU2Hr1G121740;HORVU2Hr1G121790;HORVU5Hr1G004580	HORVU2Hr1G121740;HORVU2Hr1G121790	HORVU2Hr1G121740.1;HORVU2Hr1G121740|chr2H:751746461-751748962|HC_G|Photosystem II D2 protein|GO:0009523, GO:0009772, GO:0015979, GO:0016020, GO:0019684, GO:0045156|PF00124|IPR000484, IPR005868;HORVU2Hr1G121790.2;HORVU2Hr1G121790|chr2H:751774021-751776449|H	3	4	4	2	3	2	3	2	4	3	1	2	1	3	4	4	4	2	4	4	3	4	3	3	4	4	3	2	3	2	2	4	4	3	2	4	4	4	3	3	4	3	3	3	3	1
	HORVU5Hr1G102900	HORVU5Hr1G102900	HORVU5Hr1G102900.1;HORVU5Hr1G102900|chr5H:614628451-614629780|HC_G|Cysteine-rich receptor-like protein kinase 25|none|PF01657|IPR002902	1	2	2	2	0	1	2	2	2	1	1	2	1	2	2	2	2	2	2	2	2	1	1	1	1	2	2	2	1	2	1	2	2	2	2	2	2	2	2	2	1	2	1	2	2	2
	HORVU4Hr1G058970	HORVU4Hr1G058970	HORVU4Hr1G058970.6;HORVU4Hr1G058970|chr4H:492194228-492258095|HC_G|ATP synthase subunit b|GO:0003677, GO:0015078, GO:0015986, GO:0045263|PF00430|IPR002146, IPR015893	1	6	6	6	1	4	4	3	5	4	1	2	2	0	3	4	3	2	4	3	0	1	5	6	3	6	3	3	1	2	1	2	0	3	2	4	4	2	1	3	5	2	4	1	0	2
	HORVU1Hr1G023660;HORVU4Hr1G001170;HORVU4Hr1G065100;HORVU7Hr1G109650;HORVU7Hr1G113500;HORVU7Hr1G107010;HORVU2Hr1G104410;HORVU7Hr1G103160;HORVU5Hr1G019600;HORVU6Hr1G020140;HORVU6Hr1G016150;HORVU6Hr1G014960;HORVU5Hr1G065170;HORVU3Hr1G014180;HORVU3Hr1G014150;HORVU7Hr1G103550;HORVU6Hr1G014970;HORVU0Hr1G038500;HORVU6Hr1G026200;HORVU1Hr1G087690;HORVU2Hr1G104440;HORVU7Hr1G102840;HORVU5Hr1G019590;HORVU6Hr…	HORVU1Hr1G023660;HORVU4Hr1G001170;HORVU4Hr1G065100;HORVU7Hr1G109650;HORVU7Hr1G113500;HORVU7Hr1G107010;HORVU2Hr1G104410;HORVU7Hr1G103160;HORVU5Hr1G019600;HORVU6Hr1G020140;HORVU6Hr1G016150;HORVU6Hr1G014960;HORVU5Hr1G065170;HORVU3Hr1G014180;HORVU3Hr1G014150;HORVU7Hr1G103550;HORVU6Hr1G014970;HORVU0Hr1G038500;HORVU6Hr1G026200;HORVU1Hr1G087690;HORVU2Hr1G104440;HORVU7Hr1G102840;HORVU5Hr1G019590;HORVU6Hr…	HORVU1Hr1G023660.1;HORVU1Hr1G023660|chr1H:104959326-104960686|HC_G|ubiquitin 5|GO:0003735, GO:0005515, GO:0005840, GO:0006412|PF00240, PF01599|IPR000626, IPR002906, IPR011332, IPR019954, IPR019956, IPR029071;HORVU4Hr1G001170.5;HORVU4Hr1G001170|chr4H:179149	44	11	11	5	8	9	9	9	9	9	8	8	9	8	10	10	8	9	10	9	10	9	9	9	9	7	8	9	8	9	9	10	9	10	10	10	10	9	9	10	9	9	9	8	9	9
	HORVU2Hr1G121590;HORVU5Hr1G082910	HORVU2Hr1G121590	HORVU2Hr1G121590.1;HORVU2Hr1G121590|chr2H:751697671-751699090|HC_G|Photosystem II CP43 reaction center protein|GO:0009521, GO:0009767, GO:0016020, GO:0016168, GO:0019684|PF00421|IPR000932	2	6	6	5	3	5	5	4	6	5	3	2	3	3	5	4	4	4	4	5	3	3	6	5	3	4	3	3	1	3	3	4	3	3	4	4	3	4	3	3	5	4	4	4	4	4
	HORVU6Hr1G049390;HORVU5Hr1G065050;HORVU0Hr1G029910;HORVU0Hr1G034250;HORVU1Hr1G023940;HORVU1Hr1G003030	HORVU6Hr1G049390;HORVU5Hr1G065050	HORVU6Hr1G049390.3;HORVU6Hr1G049390|chr6H:299529467-299530993|HC_G|Photosystem II CP47 reaction center protein|GO:0009521, GO:0009523, GO:0009767, GO:0009772, GO:0015979, GO:0016020, GO:0016168, GO:0019684, GO:0045156|PF00421|IPR000932, IPR017486;HORVU5Hr1	6	14	14	14	10	13	9	7	13	9	10	9	8	10	12	12	11	6	10	12	8	10	13	11	10	13	8	9	4	6	10	12	10	12	5	11	10	12	9	8	12	12	10	10	9	5
	HORVU4Hr1G002270	HORVU4Hr1G002270	HORVU4Hr1G002270.3;HORVU4Hr1G002270|chr4H:4190993-4196833|HC_G|5-methyltetrahydropteroyltriglutamate--homocysteine methyltransferase 2|GO:0003871, GO:0008270, GO:0008652, GO:0009086|PF01717, PF08267|IPR002629, IPR006276, IPR013215	1	8	5	5	2	3	4	4	4	2	1	1	2	1	1	2	1	2	1	2	1	1	4	6	4	3	5	5	2	4	4	1	2	2	2	1	2	2	1	1	5	4	4	4	5	4
	HORVU7Hr1G042880	HORVU7Hr1G042880	HORVU7Hr1G042880.2;HORVU7Hr1G042880|chr7H:126298309-126303397|HC_G|Aldehyde dehydrogenase family 2 member C4|GO:0008152, GO:0016491, GO:0016620, GO:0055114|PF00171|IPR015590, IPR016160, IPR016161, IPR016162, IPR016163, IPR029510	1	4	4	4	0	0	1	2	3	3	2	2	1	0	0	0	1	1	1	0	0	0	1	0	0	2	2	3	1	3	1	0	0	0	1	2	2	0	0	0	2	1	1	3	3	3
	HORVU2Hr1G072660;HORVU2Hr1G072650	HORVU2Hr1G072660;HORVU2Hr1G072650	HORVU2Hr1G072660.2;HORVU2Hr1G072660|chr2H:521460787-521462956|HC_G|ATP synthase D chain, mitochondrial|GO:0000276, GO:0015078, GO:0015986|PF05873|IPR008689;HORVU2Hr1G072650.1;HORVU2Hr1G072650|chr2H:521292906-521295057|HC_G|ATP synthase D chain, mitochondri	2	3	3	3	2	1	2	1	2	2	1	2	1	0	0	2	0	2	1	2	2	1	1	1	3	3	2	1	1	2	0	0	1	0	2	1	2	1	0	0	3	2	2	2	2	1
	N1J851	N1J851	tr|N1J851|N1J851_BLUG1 FK506-binding protein OS=Blumeria graminis f. sp. hordei (strain DH14) GN=BGHDH14_bgh04656 PE=3 SV=1	1	1	1	1	0	0	0	0	0	0	0	0	0	0	1	0	1	0	1	0	1	1	0	0	0	0	0	0	0	0	0	1	1	1	1	0	1	1	0	0	0	0	0	0	0	0
	HORVU7Hr1G038660;HORVU7Hr1G038690;HORVU7Hr1G038630	HORVU7Hr1G038660;HORVU7Hr1G038690	HORVU7Hr1G038660.5;HORVU7Hr1G038660|chr7H:98745481-98748652|HC_G|glycine-rich protein|none|none|none;HORVU7Hr1G038690.4;HORVU7Hr1G038690|chr7H:99067732-99068620|HC_G|glycine-rich protein|none|none|none	3	6	6	6	4	5	5	5	6	6	5	6	6	3	3	3	4	3	3	4	4	4	5	6	5	6	5	5	3	4	4	4	3	3	4	4	4	4	3	4	5	5	5	5	6	6
	HORVU2Hr1G087970;HORVU3Hr1G033920	HORVU2Hr1G087970;HORVU3Hr1G033920	HORVU2Hr1G087970.4;HORVU2Hr1G087970|chr2H:631186907-631194954|HC_G|Isocitrate dehydrogenase [NADP]|GO:0000287, GO:0004450, GO:0006102, GO:0016616, GO:0051287, GO:0055114|PF00180|IPR004790, IPR019818, IPR024084;HORVU3Hr1G033920.18;HORVU3Hr1G033920|chr3H:182	2	3	3	2	1	2	1	2	2	2	2	2	2	0	1	2	2	3	2	2	0	0	2	2	2	2	2	2	2	2	1	0	0	0	2	2	2	0	1	1	2	2	2	2	2	2
	HORVU3Hr1G084250;HORVU3Hr1G084220	HORVU3Hr1G084250;HORVU3Hr1G084220	HORVU3Hr1G084250.1;HORVU3Hr1G084250|chr3H:606410366-606411295|HC_G|Acidic endochitinase|GO:0004553, GO:0005975|PF00704|IPR001223, IPR001579, IPR013781, IPR017853;HORVU3Hr1G084220.1;HORVU3Hr1G084220|chr3H:606368871-606370703|HC_G|Acidic endochitinase|GO:000	2	5	5	5	0	3	4	4	3	4	3	4	3	1	3	5	4	5	4	4	2	2	4	4	4	3	4	3	1	4	2	1	5	3	3	5	4	2	1	1	2	3	4	3	4	4
	HORVU6Hr1G058750	HORVU6Hr1G058750	HORVU6Hr1G058750.3;HORVU6Hr1G058750|chr6H:384798191-384803748|HC_G|adenosine kinase 1|GO:0004001, GO:0006166, GO:0016773|PF00294|IPR001805, IPR002173, IPR011611, IPR029056	1	3	3	3	0	2	2	2	2	2	2	2	2	0	1	1	1	1	1	1	1	1	2	2	2	2	2	2	0	2	0	0	1	0	1	1	1	1	0	0	2	2	2	2	3	2
	HORVU7Hr1G094870	HORVU7Hr1G094870	HORVU7Hr1G094870.4;HORVU7Hr1G094870|chr7H:577876278-577880334|HC_G|Eukaryotic aspartyl protease family protein|GO:0004190, GO:0006508|PF14541, PF14543|IPR001461, IPR001969, IPR021109, IPR032799, IPR032861	1	6	6	6	0	4	6	3	6	4	4	5	4	2	2	4	2	3	3	2	0	0	4	4	6	5	6	3	3	3	1	0	1	1	2	2	3	0	0	1	6	5	3	5	6	4
	N1JEW3	N1JEW3	tr|N1JEW3|N1JEW3_BLUG1 Carboxylic ester hydrolase OS=Blumeria graminis f. sp. hordei (strain DH14) GN=BGHDH14_bgh00377 PE=3 SV=1	1	5	5	5	0	0	0	0	0	0	0	0	0	2	0	5	2	4	4	5	0	0	0	0	0	0	0	0	0	0	0	0	5	3	3	3	3	3	0	5	0	0	0	0	0	0
[truncated: 283 more rows]
[truncated: 388 more columns]
